# Supplementary material for: Substantial Hierarchical Reductions of Genetic and Morphological Traits in the Evolution of Rotiferan Parasites
Source: Genome Biol Evol. 2025 Jun 19;17(7):evaf124. doi: 10.1093/gbe/evaf124 (PMC12256650; doi:10.1093/gbe/evaf124)
Supplement: evaf124_Supplementary_Data [file evaf124_supplementary_data.zip]

Archive with 3 entries (3 files):
- Supplementary_Figure1.png
- Supplementary_File_1.xlsx
- Supplementary_File_2.xlsx
