# Supplementary material for: Substantial Hierarchical Reductions of Genetic and Morphological Traits in the Evolution of Rotiferan Parasites
Source: Genome Biol Evol. 2025 Jun 19;17(7):evaf124. doi: 10.1093/gbe/evaf124 (PMC12256650; doi:10.1093/gbe/evaf124)
Supplement: evaf124_Supplementary_Data [file evaf124_supplementary_data.zip › Supplementary_File_1.xlsx]

## Sheet: species  microRNA families
	Mir-10	Mir-31	Mir-71	Mir-92	Mir-33	Mir-1	Mir-315	Mir-7	Mir-184	Mir-375	Mir-219	Mir-124	Mir-242	Mir-8	Mir-190	Mir-96	Mir-153	Mir-76	Mir-281	Mir-216	Mir-29	Mir-9	Let-7	Mir-137	Mir-22	Mir-133	Mir-278	Mir-34	Mir-193	Mir-252	Mir-2001	Mir-210	Bantam	Mir-277	Mir-1993	Mir-36	Mir-87	Mir-279	Mir-1175	Mir-12	Mir-750	Mir-2	Mir-67	Mir-317	Rot-Novel-1	Rot-Novel-2	Rot-Novel-3	Rot-Novel-4	Rot-Novel-5
Brachionus_plicatilis	3	1	0	0	0	2	1	2	1	1	1	1	1	1	1	1	1	1	1	1	1	1	1	1	1	0	0	0	0	0	0	0	1	1	1	0	1	1	1	1	1	0	0	0	1	1	1	1	1
Brachionus_koreanus	3	1	0	0	0	2	1	2	1	1	1	1	1	1	1	1	1	1	2	1	0	1	1	1	1	0	0	0	0	0	0	0	1	1	1	0	1	2	1	1	1	0	0	0	1	1	1	1	1
Brachionus_manjavacas	3	1	0	0	0	2	1	2	1	1	1	1	1	1	1	1	1	1	2	1	1	1	1	1	1	0	0	0	0	0	0	0	1	1	1	0	1	1	1	1	1	0	0	0	1	1	1	1	1
Brachionus_paranguensis	3	0	0	0	0	2	1	3	1	1	1	1	1	1	1	1	1	1	2	1	1	1	1	1	1	0	0	0	0	0	0	0	1	1	3	0	1	1	1	1	1	0	0	0	1	1	1	1	1
Brachionus_tiscar	3	1	0	0	0	2	1	2	1	1	1	1	1	1	1	1	1	1	2	1	1	1	1	1	1	0	0	0	0	0	0	0	1	1	1	0	1	1	1	1	1	0	0	0	1	1	1	1	1
Brachionus_asplanchnoidis	3	1	0	0	0	2	1	2	1	1	1	1	1	1	1	1	1	1	2	1	1	1	1	1	1	0	0	0	0	0	0	0	1	1	1	0	1	1	1	1	1	0	0	0	1	1	1	1	0
Brachionus_rotundiformis	3	0	0	0	0	2	1	2	1	1	1	1	1	1	1	1	1	1	2	1	1	1	1	1	1	0	0	0	0	0	0	0	1	1	1	0	1	1	1	1	1	0	0	0	1	1	1	1	0
Brachionus_calyciflorus	3	1	0	0	0	1	1	2	1	1	1	1	1	1	1	1	1	1	2	1	1	1	1	0	1	0	0	0	0	0	0	0	1	1	1	0	1	1	1	1	1	0	0	0	0	0	0	0	1
Brachionus_rubens	3	1	0	0	0	3	1	2	1	1	1	1	1	1	1	1	1	1	2	1	1	1	1	0	1	0	0	0	0	0	0	0	1	1	1	0	1	1	1	1	1	0	0	0	0	0	0	1	0
Brachionus_angularis	3	1	0	0	0	2	1	2	1	1	1	1	1	1	1	1	1	1	2	1	1	1	1	0	1	0	0	0	0	0	0	0	2	1	1	0	1	1	1	1	1	0	0	0	0	0	0	1	0
Proales_similis	2	2	0	0	0	2	1	1	1	1	1	1	1	1	1	1	1	1	1	1	1	1	1	0	1	0	0	0	0	0	0	0	1	1	0	0	1	1	1	1	1	0	0	0	0	0	0	0	0
Macrotrachela_quadricornifera	8	1	4	4	2	4	4	5	5	1	2	4	5	4	4	2	2	4	7	2	2	6	1	0	0	0	4	0	0	0	0	0	4	3	3	0	4	3	3	3	1	6	0	0	3	1	2	2	0
Rotaria_Silwood1	4	4	2	4	2	6	4	4	4	4	4	4	4	3	4	3	4	4	4	2	2	8	2	4	0	0	4	0	0	0	0	0	2	2	4	0	4	4	4	2	4	7	0	0	2	2	2	1	1
Rotaria_sordida	4	1	4	3	2	0	2	7	4	4	0	3	2	4	4	0	4	4	2	2	2	4	1	4	0	0	2	0	0	0	0	0	3	3	4	0	4	4	3	1	2	7	0	0	1	2	2	1	1
Adineta_vaga	6	1	3	4	1	2	4	4	4	4	2	2	2	2	1	4	1	2	4	1	2	2	2	1	0	0	1	0	0	0	0	0	2	2	2	0	2	8	2	1	2	6	0	0	4	2	2	2	1
Adineta_ricciae	3	2	3	3	1	2	4	2	3	3	0	3	4	2	4	0	2	2	4	1	2	3	2	1	0	0	1	0	0	0	0	0	0	2	4	0	3	3	2	2	2	5	0	0	2	2	2	3	1
Adineta_steineri	2	1	3	4	1	2	2	1	2	2	1	3	2	4	5	1	3	2	4	1	2	2	2	1	0	0	1	0	0	0	0	0	2	3	2	0	3	3	2	1	2	5	0	0	3	2	1	2	0
Rotaria_macrurac	0	2	2	2	1	3	2	2	2	2	1	2	2	2	2	1	2	2	4	1	1	2	1	2	0	0	1	0	0	0	0	0	1	2	2	0	2	3	2	0	2	7	0	0	2	1	1	1	2
Rotaria_Silwood2	2	1	2	4	1	3	2	3	2	2	0	3	2	2	2	0	2	2	4	1	1	3	2	2	0	0	1	0	0	0	0	0	3	2	2	0	2	2	2	1	2	7	0	0	1	2	1	1	1
Rotaria_magnacalcarata	2	2	2	1	1	3	2	3	2	2	1	2	2	2	2	2	2	2	3	1	1	1	2	1	0	0	1	0	0	0	0	0	1	2	2	0	2	2	2	1	2	5	0	0	2	2	2	0	0
Rotaria_socialis	2	3	2	4	1	3	2	2	2	2	1	1	1	3	2	1	2	2	3	1	1	1	1	2	0	0	1	0	0	0	0	0	1	2	1	0	2	2	2	1	2	3	0	0	2	2	2	0	0
Didymodactylos_carnosus	2	2	2	2	1	2	2	2	4	0	2	0	2	2	1	2	2	2	2	1	0	2	2	1	0	0	1	0	0	0	0	0	2	2	2	0	2	2	2	1	2	7	0	0	1	0	0	0	0
Seison_nebaliae	0	0	0	0	0	1	1	1	1	1	1	1	0	1	0	0	0	0	0	0	0	0	1	0	0	0	0	0	0	0	0	0	1	1	0	0	1	1	1	0	0	0	0	0	1	1	1	0	0
Neoechinorhynchus_agilis	2	0	0	0	0	1	1	0	0	0	0	0	2	0	0	0	0	0	0	0	0	0	2	0	0	0	0	0	0	0	0	0	1	0	0	0	0	0	0	0	1	0	0	0	1	0	0	0	0
Pomphorhynchus_laevis	1	0	1	0	0	1	0	0	0	0	0	0	0	0	0	0	0	0	0	0	0	0	1	0	0	0	0	0	0	0	0	0	1	0	0	0	0	0	0	0	1	1	0	0	1	0	0	0	0
[truncated: 4 more columns]

## Sheet: microRNA expression
Expression of microRNAs (RPM) according to MGDB 3.0 counts
Gene name	early-embryo-2-4-cell-stage_cte_SRR16704723	female-body-abdominal-segments_cte_SRR16704717	female-head-thoracic-segments_cte_SRR16704719	larva-whole-body_cte_SRR16704721	late-embryo-gastula_cte_SRR16704722	male-body-abdominal-segments_cte_SRR16704718	male-head-thoracic-segments_cte_SRR16704720	total-animal_cte	CTE		AVA_1	AVA_2	AVA	BPL	SNE	NAG_1	NAG_2	PLE_1	PLE_2	PLE_3		MEAN AVA_BPL
Bantam-P24	0	0	0	0	0	0	0	0	0		536.99	77.25	307.12	275011	88583.9	157350	276887	40863.5	35145.8	284562		91772.8
Mir-87-o34	106.06	49.69	483.99	384.48	84.86	121.33	258.22	12164.1	1706.59		1049.37	158.17	603.77	240324	3921.09	0	0	0	0	0		80878.1
Mir-10-P7	1682.7	396852	68169.9	85822.2	2777.4	413476	90470.3	5331.37	133073		0	0	0	0	0	0	0	0	0	0		44357.6
Mir-184-P41	159404	57601.5	14029.1	65011.7	77881.5	64956.9	48895.4	140209	78498.7		19859.5	4979.75	12419.6	42083.8	271210	0	0	0	0	0		44334
Mir-1-P30	0	0	0	0	0	0	0	0	0		34127.4	9943.87	22035.6	79130.3	0	0	0	0	0	0		33722
Mir-10-P3v	1247.39	175324	83811.4	96139	8931.91	158488	169810	5515.21	87408.4		8301.12	2118.81	5209.97	4080.85	0	0	0	0	0	0		32233.1
Mir-12598-P1b	0	0	0	0	0	0	0	0	0		46412.4	124712	85562.1	5738.7	0	0	0	0	0	0		30433.6
Mir-12598-P1a	0	0	0	0	0	0	0	0	0		46374.5	124668	85521	5738.7	0	0	0	0	0	0		30419.9
Mir-12598-P4b	0	0	0	0	0	0	0	0	0		51795.7	104161	77978.3	0	0	0	0	0	0	0		25992.8
Mir-12598-P4a	0	0	0	0	0	0	0	0	0		51189.5	103449	77319.3	0	0	0	0	0	0	0		25773.1
Mir-315-P7	748.75	3271.23	182556	125889	9776.66	4375.76	95749.1	125808	68521.8		6577.02	923.3	3750.16	4973.54	27646.3	22416.7	19090.3	0	0	0		25748.5
Mir-96-P3y	142270	7830.33	4418.91	34034.6	242351	6590.21	2328.44	0	54978		5127.07	11100.8	8113.91	0	0	0	0	0	0	0		21030.6
Mir-2001-v1	3957.44	6581.22	38875	138824	221216	5585.17	34458.8	4871.77	56796.2		0	0	0	0	0	0	0	0	0	0		18932.1
Mir-12598-P7a	0	0	0	0	0	0	0	0	0		25971.4	72622.5	49296.9	0	0	0	0	0	0	0		16432.3
Mir-92-o61	138845	11525.6	4228.92	19156.2	43212.2	13758.4	11654.6	1777.12	30519.7		8619.86	28010.8	18315.3	0	0	0	0	0	0	0		16278.3
Bantam-P23	2654.65	28974.5	41452.8	19043.3	17394.7	25589.3	56308.7	1715.84	24141.7		30570.8	6519.2	18545	2996.88	2524.46	43739.3	84224.4	195977	187553	146584		15227.9
Mir-87-o35	362.5	163.76	1146.14	1213.36	377.57	180.34	646.38	326654	41343		1049.37	158.17	603.77	0	0	0	0	0	0	0		13982.3
Mir-12598-P5a	0	0	0	0	0	0	0	0	0		24035	57470.8	40752.9	0	0	0	0	0	0	0		13584.3
Mir-10-P3w	1005.19	22226.5	62495.4	1867.79	2790.74	20701.8	56661.5	1654.56	21175.4		10228.2	3400.76	6814.47	12242.6	0	0	0	25513.4	24426.7	59440.6		13410.8
Mir-12598-P5b	0	0	0	0	0	0	0	0	0		23547.2	55723.5	39635.4	0	0	0	0	0	0	0		13211.8
Mir-12596-P1	0	0	0	0	0	0	0	0	0		17883.2	3347.42	10615.3	28438.4	0	0	0	0	0	0		13017.9
Mir-12598-P2b	0	0	0	0	0	0	0	0	0		25370.5	38234.2	31802.3	6185.04	0	0	0	0	0	0		12662.5
Mir-12598-P6a	0	0	0	0	0	0	0	0	0		23265.8	47444.2	35355	0	0	0	0	0	0	0		11785
Mir-12598-P6b	0	0	0	0	0	0	0	0	0		23263.1	47440.5	35351.8	0	0	0	0	0	0	0		11783.9
Mir-12598-P2a	0	0	0	0	0	0	0	0	0		22981	32282.4	27631.7	6185.04	0	0	0	0	0	0		11272.2
Mir-1-P29	3.17	136.05	366.18	257.42	20.98	271.04	335.08	3615.53	625.681		34127.4	9943.87	22035.6	10648.5	199116	0	0	1261.65	1104.4	73964.5		11103.3
Mir-71-P20	489.14	246.96	740.87	1028.53	910.54	235.1	525.19	1930.32	763.331		38784.7	25240.8	32012.8	0	0	0	0	13107.2	12538.2	47337.3		10925.4
Mir-71-P21	0	0	0	0	0	0	0	0	0		38754.1	25187.5	31970.8	0	0	0	0	0	0	0		10656.9
Mir-184-P42	42648.6	9710.38	2380.45	23940.9	42759.3	9126.11	10916.1	13971.9	19431.7		19859.5	4979.75	12419.6	0	0	0	0	0	0	0		10617.1
Mir-92-o38	138906	11831.9	4319.26	19312.6	43387.6	14199.4	11840	1715.84	30689.1		0	0	0	0	0	0	0	0	0	0		10229.7
Mir-12595-P2	0	0	0	0	0	0	0	0	0		42093.2	11794.1	26943.7	2295.48	0	0	0	0	0	0		9746.38
Mir-12595-P1	0	0	0	0	0	0	0	0	0		42093.2	11794.1	26943.7	1785.37	9560.21	0	0	0	0	0		9576.34
Mir-1175-P10	422.65	5001.68	949.56	3709.1	2796.47	4593	1547.6	25063.6	5510.45		21292.1	3142.35	12217.2	9564.5	14422.1	0	0	0	0	0		9097.4
Mir-12593-P1a	0	0	0	0	0	0	0	0	0		2636.4	5445.08	4040.74	21807	0	661.56	712.82	320250	326577	17751.5		8615.93
Mir-8-P16	19288.6	4003.52	17223	38116.8	17912.4	6053.04	22816.9	73444.2	24857.3		1028.74	406.47	717.605	255.05	0	0	0	0	0	0		8609.99
Mir-2-o140a	35151.6	3626.96	7026.66	24911.5	18167	3658.32	5998.56	367.68	12363.5		19598	7286.16	13442.1	0	0	0	0	0	0	0		8601.87
Mir-10-P5	633.19	85039.4	2306.71	35715.8	522.49	66622.5	7222.4	1501.36	24945.5		0	0	0	0	0	0	0	0	0	0		8315.16
Mir-216-P2	3867.21	37.28	6292.53	5530.14	1816.32	47.04	8074.6	0	3208.14		52.57	12.87	32.72	21360.7	0	0	0	0	0	0		8200.52
Mir-9-P33	33.24	773.51	3111.61	1727.06	270.78	1000.45	8261.77	4810.49	2498.61		507.72	143.46	325.59	19766.6	0	0	0	0	0	0		7530.28
Mir-7-P26	34.83	100.25	350.04	1611.16	276.5	149.31	339.24	2665.69	690.878		7178.56	1686.59	4432.57	16323.4	36248.1	0	0	0	0	0		7148.95
Mir-96-o1	1071.68	4984.79	2415	600.6	1093.61	4606.67	2125.19	1164.32	2257.73		8620.52	28018.1	18319.3	0	0	0	0	0	0	0		6859.02
Mir-279-P21a	11357.9	1319.13	4417.35	11070.9	18844	1056.57	6295.73	1194.96	6944.55		15515.6	5329.21	10422.4	3124.4	5469.65	0	0	0	0	0		6830.46
Mir-36-P26b	0	0	0	0	0	0	0	0	0		25950.1	12030.5	18990.3	1275.27	1507.66	0	0	0	0	0		6755.18
Mir-375-P20	69.65	400.77	3.47	1208.28	50.53	496.81	6.63	367.68	325.478		22527.2	6210.2	14368.7	5419.88	103736	0	0	0	0	0		6704.68
Mir-12598-P7b	0	0	0	0	0	0	0	0	0		9777.02	28128.5	18952.7	0	0	0	0	0	0	0		6317.58
Mir-36-P26a	47.49	0.44	0.5	5493.63	173.53	0.32	1.4	30.64	718.494		23044.8	10217.9	16631.4	1083.98	747.99	0	0	0	0	0		6144.62
Mir-29-o8	161.46	1.64	72.48	132.22	120.13	1.93	41.61	1378.8	238.784		5534.97	572	3053.49	13900.4	0	0	0	0	0	0		5730.89
Mir-750-P10	1055.85	30963.5	203.66	8418.95	9694.67	25114	1045.87	11153	10956.2		9459.62	2545.51	6002.57	0	0	0	0	0	0	0		5652.92
Mir-279-P21b	16763.7	1066.16	1639.68	5308.16	9727.08	1039.61	2862.02	1133.68	4942.51		15516.3	5329.21	10422.7	0	0	0	0	0	0	0		5121.75
Mir-375-P21	68.07	401.92	3.62	1230.76	50.53	503	7	337.04	325.242		22528.5	6210.2	14369.3	0	0	0	0	0	0	0		4898.19
Mir-7-P27	0	0	0	0	0	0	0	0	0		7878.58	1894.42	4886.5	9628.26	0	0	0	0	0	0		4838.25
Mir-10-P7-as	1378.77	9043.3	31797.8	14495.6	701.74	11299.3	34908.8	12378.6	14500.5		0	0	0	0	0	0	0	0	0	0		4833.49
Mir-92-P24	17586.9	1946.96	973.96	4182.56	10855	2687.78	2321.12	827.28	5172.69		15570.2	2971.3	9270.74	0	0	0	0	0	0	0		4814.48
Mir-22	54288.2	989.2	3418.34	6245.34	21174.2	770.18	9612.31	367.68	12108.2		0	0	0	2295.48	0	0	0	0	0	0		4801.22
Mir-96-o2	3104.22	6954.6	9491.06	1035.19	4178.97	6673.18	3462.59	275.76	4396.95		5475.08	11830.9	8653.01	956.45	0	0	0	0	0	0		4668.8
Mir-12	360.92	6434.07	6504.04	2701.83	664.55	5230.12	4169	11336.8	4675.17		277.48	39.54	158.51	8990.63	0	0	0	0	0	0		4608.1
Mir-2-o140b	115.56	3.83	39.18	153.33	266.01	6.27	37.87	122.56	93.0762		19598	7286.16	13442.1	0	0	0	0	0	0	0		4511.71
Mir-1175-P11	0	0	0	0	0	0	0	0	0		21294.8	3142.35	12218.6	0	0	0	0	0	0	0		4072.86
Mir-92-P25	2399.79	3335.13	334.29	1215.51	8010.88	3202.36	1018.07	61.28	2447.16		15571.5	2972.22	9271.86	0	0	0	0	0	0	0		3906.34
Mir-279-P22a	35784.8	1609.65	2252.79	8036.18	17617.8	1443.31	4586.91	520.88	8981.54		3235.27	1561.52	2398.39	0	0	0	0	0	0	0		3793.31
Mir-12596-P2	0	0	0	0	0	0	0	0	0		17883.2	3347.42	10615.3	0	0	0	0	0	0	0		3538.43
Mir-36-P27	0	0	0	0	0	0	0	0	0		344.02	74.49	209.255	9883.31	0	0	0	0	0	0		3364.19
Mir-750-P9	0	0	0	0	0	0	0	0	0		9529.49	2555.63	6042.56	3825.8	0	0	0	0	0	0		3289.45
Mir-277-P10	275.44	51.16	280.32	2181.62	4971.28	27.26	410.19	30.64	1028.49		13122.8	3864.25	8493.51	127.53	181.15	0	0	0	0	0		3216.51
Mir-2-o139b	517.63	93.14	362.71	612.98	434.77	75.82	274.29	30.64	300.248		10402.5	7413.99	8908.26	0	0	0	0	0	0	0		3069.5
Mir-36-P28a	0	0	0	0	0	0	0	0	0		12011.5	5663.03	8837.27	0	0	0	0	0	0	0		2945.76
Mir-277-P11	19	5.03	52.56	249.83	350.87	11.02	121.41	61.28	108.875		12748.1	3762.17	8255.15	0	0	0	0	0	0	0		2788.01
Let-7-P23	823.15	6191.59	15391.9	922.58	2015.59	8418.08	14281.5	15779.6	7977.99		42.59	36.78	39.685	0	0	8778.4	9199.86	0	0	0		2672.56
Mir-281-P24a	321.34	36.02	84.96	99.36	90.58	64	104.62	306.4	138.41		4762.41	909.51	2835.96	4973.54	0	0	0	0	0	0		2649.3
Mir-190-P26	36.41	18.2	202.36	507.11	85.81	32.08	224.37	2543.13	456.184		5196.93	1126.54	3161.74	4080.85	0	0	0	0	0	0		2566.26
Mir-31	796.24	151.36	18942.8	14651.3	488.17	139.74	19941.1	1470.72	7072.68		13.31	9.2	11.255	191.29	0	0	0	0	0	0		2425.07
Mir-193-P2	25.33	5.79	39.84	63.64	308.92	9.41	54.48	52762.2	6658.7		0	0	0	0	0	0	0	0	0	0		2219.57
Mir-36-P28b	0	0	0	0	0	0	0	0	0		8489.44	4208.19	6348.82	0	0	0	0	0	0	0		2116.27
Mir-242-P9	0	0	0	0	0	0	0	0	0		613.52	107.6	360.56	5228.59	0	136943	135659	0	0	0		1863.05
Mir-12593-P2b	0	0	0	0	0	0	0	0	0		8018.98	1887.98	4953.48	0	0	0	0	0	0	0		1651.16
Mir-12593-P2a	0	0	0	0	0	0	0	0	0		8018.32	1887.06	4952.69	0	0	0	0	0	0	0		1650.9
Mir-2-o139a	101.31	3.99	27.97	143.96	219.29	0	29.52	183.84	88.735		4871.54	4661.56	4766.55	0	0	0	0	140744	150068	48682.1		1618.43
Mir-76-P11	519.22	5.08	85.06	1496.84	198.32	8.44	123.26	0	304.528		4256.03	968.36	2612.19	1912.9	0	0	0	0	0	0		1609.87
Mir-12593-P1b	0	0	0	0	0	0	0	0	0		3910.01	5582.1	4746.06	0	0	0	0	0	0	0		1582.02
Mir-2-o141a	41.16	2.46	10.97	51.33	49.58	0.96	8.3	582.16	93.365		7355.56	1830.05	4592.81	0	0	0	0	0	0	0		1562.06
Mir-2-o141b	102.89	5.41	42.25	91.77	95.34	9.65	30.15	0	47.1825		7368.2	1823.61	4595.9	0	0	0	0	0	0	0		1547.7
Mir-12598-P3	0	0	0	0	0	0	0	0	0		527.01	676.84	601.925	3698.27	0	0	0	0	0	0		1433.4
Mir-315-P8	0	0	0	0	0	0	0	0	0		6577.02	922.38	3749.7	0	0	0	0	0	0	0		1249.9
Mir-216-P2c	645.85	262.54	7890.06	2395.44	586.37	315.66	1781.89	15442.6	3665.05		0	0	0	0	0	0	0	0	0	0		1221.68
Mir-29-o9	269.11	28.64	388.27	429.08	292.71	23.48	241.07	2451.21	515.446		5535.63	572	3053.82	0	0	0	0	0	0	0		1189.75
Mir-190-P27	0	0	0	0	0	0	0	0	0		5180.3	1122.86	3151.58	0	0	0	0	0	0	0		1050.53
Mir-153-P20	292.85	164.97	421.26	4479.49	1761.02	138.05	421.07	1072.4	1093.89		757.25	148.98	453.115	1530.32	0	0	0	0	0	0		1025.77
Mir-12597	0	0	0	0	0	0	0	0	0		396.59	59.78	228.185	2741.82	0	0	0	0	0	0		990.002
Mir-2-P12	4563.72	2509.59	1567.3	4038.6	4442.12	3218.28	1930.07	459.6	2841.16		0	0	0	0	0	0	0	0	0	0		947.053
Mir-281-P24b	0	0	0	0	0	0	0	0	0		4755.1	907.67	2831.39	0	0	0	0	0	0	0		943.795
Mir-22-P2	13912.8	4.81	8.95	1019.44	6653.17	4.9	514.95	61.28	2772.54		0	0	0	0	0	0	0	0	0	0		924.179
Mir-76-P12	0	0	0	0	0	0	0	0	0		4256.03	968.36	2612.19	0	0	0	0	0	0	0		870.732
Mir-279-P24a	0	0	0	0	0	0	0	0	0		2903.9	2102.25	2503.07	0	0	0	0	0	0	0		834.358
Mir-1993-P10	156.71	288.23	497.67	267.37	524.4	196.91	701.72	1654.56	535.946		349.35	68.97	209.16	1721.61	0	0	0	0	0	0		822.239
Mir-10-P6	90.23	6497.26	41.65	1350.81	31.46	6647.05	22.57	2665.69	2168.34		0	0	0	0	0	0	0	0	0	0		722.78
Mir-12594-P1	0	0	0	0	0	0	0	0	0		2683.64	187.6	1435.62	510.11	333.09	0	0	0	0	0		648.577
Mir-10-P4	56.99	1159.85	3519.44	352.2	36.23	1049.5	3880.68	1685.2	1467.51		91.16	3.68	47.42	382.58	0	45342.4	72462.8	22990.1	24816.5	77192		632.504
Mir-279-P24b	0	0	0	0	0	0	0	0	0		2397.51	1354.6	1876.06	0	0	0	0	0	0	0		625.352
Mir-279-P22b	0	0	0	0	0	0	0	0	0		2292.37	1386.79	1839.58	0	0	0	0	0	0	0		613.193
Mir-124-P37	7.91	7.98	97.18	865.1	79.14	20.66	74.38	0	144.044		1499.19	359.57	929.38	700.31	590.21	0	0	0	0	0		591.245
Mir-12594-P2	0	0	0	0	0	0	0	0	0		3066.92	282.32	1674.62	0	0	0	0	0	0	0		558.207
Mir-193-P1	1541.82	280.9	1298.44	121.84	396.63	315.5	8713.26	183.84	1606.53		0	0	0	0	0	0	0	0	0	0		535.51
Mir-281-P25a	0	0	0	0	0	0	0	0	0		2245.13	312.67	1278.9	0	0	0	0	0	0	0		426.3
Mir-281-P25b	0	0	0	0	0	0	0	0	0		2245.13	312.67	1278.9	0	0	0	0	0	0	0		426.3
Mir-278	11.08	29.57	1586.97	3099.41	18.12	57.41	1873.34	949.84	953.217		491.08	61.61	276.345	0	0	0	0	0	0	0		409.854
Mir-133	128.22	286.37	1165.8	2549.71	152.55	321.69	1901.68	3033.37	1192.42		0	0	0	0	0	0	0	0	0	0		397.475
Mir-36-P29a	0	0	0	0	0	0	0	0	0		1460.6	881	1170.8	0	0	0	0	0	0	0		390.267
Mir-210-P7	3525.29	517.86	735.44	47.46	439.54	591.36	775.65	61.28	836.735		0	0	0	0	0	0	0	0	0	0		278.912
Mir-2-o19	1682.7	72.26	21.43	1588.75	2428.43	116.18	222.65	122.56	781.87		0	0	0	0	0	0	0	0	0	0		260.623
Mir-34	96.56	32.96	1318.31	1549.24	1101.23	53.87	571.32	1409.44	766.616		0	0	0	0	0	0	0	0	0	0		255.539
Mir-279-P23a	0	0	0	0	0	0	0	0	0		1116.58	372.45	744.515	0	0	0	0	0	0	0		248.172
Mir-279-P23b	0	0	0	0	0	0	0	0	0		1116.58	372.45	744.515	0	0	0	0	0	0	0		248.172
Mir-242-P10	159.88	1.04	2.67	373.82	2737.35	3.86	13.09	306.4	449.764		477.11	87.36	282.235	0	0	476960	280206	0	0	0		244
Mir-8-P17	0	0	0	0	0	0	0	0	0		1024.75	402.79	713.77	0	0	0	0	0	0	0		237.923
Mir-317	56.99	51.16	1348.9	1427.19	1139.37	78.15	971.31	428.96	687.754		0	0	0	0	0	0	0	0	0	0		229.251
Mir-9-P34	0	0	0	0	0	0	0	0	0		690.04	261.17	475.605	0	0	0	0	0	0	0		158.535
Mir-252-P2	53.82	128.4	264.43	824.01	1198.49	130.33	239.94	827.28	458.337		0	0	0	0	0	0	0	0	0	0		152.779
Mir-153-P21	0	0	0	0	0	0	0	0	0		757.25	148.98	453.115	0	0	0	0	0	0	0		151.038
Mir-10-P4	0	38.21	82.89	50.68	0.95	35.78	74.52	2757.61	380.08		0	0	0	0	0	0	0	0	0	0		126.693
Mir-137	0	20.06	35.11	345.75	65.79	18.33	61.34	61.28	75.9575		91.83	13.79	52.81	191.29	0	0	0	0	0	0		106.686
Mir-219-P13	0	0.55	0.35	1.22	4.77	0	0.09	0	0.8725		483.1	113.11	298.105	0	157.78	0	0	0	0	0		99.6592
Mir-219-P14	0	0	0	0	0	0	0	0	0		483.1	114.03	298.565	0	0	0	0	0	0	0		99.5217
Mir-67	3.17	10.17	43.01	107.52	23.84	12.54	59.44	1654.56	239.281		0	0	0	0	0	0	0	0	0	0		79.7604
Mir-1993-P11	0	0	0	0	0	0	0	0	0		351.34	69.89	210.615	0	0	0	0	0	0	0		70.205
Mir-252-P1	9.5	120.2	211.71	251.62	216.43	125.99	156.12	183.84	159.426		0	0	0	0	0	0	0	0	0	0		53.1421
Mir-36-P29b	0	0	0	0	0	0	0	0	0		180.33	122.31	151.32	0	0	0	0	0	0	0		50.44
Mir-33	3.17	1.69	4.88	24.84	33.37	0	6.27	0	9.2775		91.16	160.93	126.045	0	0	0	0	0	0	0		45.1075
Mir-124-P38	0	0	0	0	0	0	0	0	0		97.82	41.38	69.6	0	0	0	0	0	0	0		23.2
Mir-216-P2d	4.75	12.68	198.03	114.75	19.07	11.34	68.65	0	53.6587		0	0	0	0	0	0	0	0	0	0		17.8863
Mir-210-P6	147.22	3.72	16.05	9.88	34.32	23.64	28.89	91.92	44.455		0	0	0	0	0	0	0	0	0	0		14.8183
Mir-10-P8	1.58	6.07	16.8	65.14	9.53	19.22	17.65	0	16.9988		0	0	0	0	0	0	0	0	0	0		5.66625
Let-7-P24	0	0	0	0	0	0	0	0	0		3.99	6.44	5.215	0	0	0	0	0	0	0		1.73833

## Sheet: correlations
	node	Morphology -losses	microRNA_losses		Morphology_left		apomorphic morphology	novel microRNA families			genome_size	N50	cumulative_BUSCO_losses	BUSCO_genes	protein_genes	deviationfrom_LCA			BUSCO_losses
	Saccoglossus kowalevski	0	1	48	17		5	2			337459473	188402	0	938	20935	935			18
	Capitella teleta	0	1	48	17		7	9			785564185	245820	0	938	31977	11977			18
	Brachionus koreanus	1	14	35	16		2	4			107532858	2428301	86	900	16800	-3200			32
	Adineta vaga	3	10	39	14		2	10			237663032	27000000	146	808	31335	11335			92
	Seison nebaliae	3	33	16	14		7	11			43876077	45684	356	598	11502	-8498			76
	P. laevis	12	42	7	5		20	3			1.50763e+08	68244	428	526	12073	-7927			148

## Sheet: BUSCO_Syndermatan
		Monogononta											Bdelloidea											Seisonidea	Acanthocephala
Busco_ID	Busco_genes	Brachionus_Tiscar	Brachionus_rubens	Brachionus_rotundiformis	Brachionus_plicatilis	Brachionus_paranguensis	Brachionus_manjavacas	Brachionus_koreanus	Brachionus_calyciflorus	Brachionus_asplanchnoidis	Brachionus_angularis	Proales_similis	Adineta_ricciae	Adineta_vaga	Adineta_steineri	Didymodactylos_carnosus	Macrotrachela_quadricornifera	Rotaria_sordida	Rotaria_socialis	Rotaria_Silwood2	Rotaria_Silwood1	Rotaria_magnacalcarata	Rotaria_macrurac	Seison_nebaliae	Neoechinorhynchus_agilis	Pomphorhynchus_laevis
102804at33208	FACT complex subunit SPT16	Complete	Complete	Complete	Complete	Complete	Complete	Complete	Complete	Complete	Complete	Complete	Complete	Duplicated	Duplicated	Complete	Duplicated	Duplicated	Duplicated	Duplicated	Duplicated	Duplicated	Duplicated	Complete	Complete	Complete
103854at33208	Vacuolar protein sorting-associated protein 41 homolog	Complete	Complete	Complete	Complete	Complete	Complete	Complete	Complete	Complete	Complete	Complete	Fragmented	Fragmented	Fragmented	Missing	Fragmented	Fragmented	Missing	Fragmented	Fragmented	Fragmented	Fragmented	Complete	Missing	Missing
107151at33208	pre-mRNA-processing factor 6	Complete	Complete	Complete	Complete	Complete	Complete	Missing	Complete	Complete	Complete	Complete	Complete	Complete	Duplicated	Complete	Complete	Complete	Complete	Complete	Duplicated	Complete	Complete	Complete	Complete	Complete
107574at33208	trafficking protein particle complex subunit 10	Missing	Missing	Missing	Missing	Missing	Missing	Missing	Missing	Missing	Missing	Missing	Missing	Missing	Missing	Missing	Missing	Missing	Missing	Missing	Missing	Missing	Missing	Missing	Missing	Missing
108764at33208	general transcription factor 3C polypeptide 3	Missing	Missing	Missing	Missing	Missing	Missing	Missing	Missing	Missing	Missing	Missing	Missing	Missing	Missing	Missing	Missing	Missing	Missing	Missing	Missing	Missing	Missing	Missing	Missing	Missing
109109at33208	TFIIH basal transcription factor complex helicase XPB subunit	Complete	Complete	Complete	Complete	Complete	Complete	Complete	Complete	Complete	Complete	Complete	Complete	Duplicated	Duplicated	Duplicated	Duplicated	Duplicated	Duplicated	Complete	Duplicated	Complete	Complete	Complete	Complete	Complete
111730at33208	intraflagellar transport protein 80 homolog	Complete	Complete	Complete	Complete	Complete	Complete	Complete	Complete	Complete	Complete	Complete	Duplicated	Duplicated	Duplicated	Duplicated	Duplicated	Missing	Complete	Complete	Duplicated	Complete	Complete	Complete	Missing	Missing
111746at33208	transducin beta-like protein 3	Complete	Complete	Complete	Complete	Complete	Complete	Complete	Complete	Complete	Complete	Complete	Missing	Missing	Missing	Missing	Missing	Missing	Missing	Missing	Missing	Missing	Missing	Missing	Missing	Missing
114954at33208	phosphorylated CTD-interacting factor 1	Complete	Complete	Complete	Complete	Complete	Complete	Missing	Missing	Complete	Fragmented	Missing	Fragmented	Missing	Fragmented	Missing	Fragmented	Missing	Fragmented	Fragmented	Fragmented	Fragmented	Fragmented	Missing	Missing	Missing
115878at33208	Twinkle mtDNA helicase	Complete	Complete	Complete	Complete	Complete	Complete	Missing	Complete	Complete	Complete	Fragmented	Duplicated	Duplicated	Complete	Complete	Duplicated	Complete	Complete	Fragmented	Complete	Complete	Complete	Missing	Complete	Missing
118209at33208	UDP-N-acetylglucosamine--peptide N-acetylglucosaminyltransferase 110 kDa subunit isoform X1	Missing	Missing	Missing	Complete	Missing	Missing	Missing	Missing	Missing	Fragmented	Missing	Complete	Duplicated	Complete	Duplicated	Duplicated	Duplicated	Complete	Complete	Duplicated	Complete	Complete	Complete	Complete	Complete
119252at33208	glycine--tRNA ligase	Complete	Duplicated	Complete	Complete	Complete	Complete	Complete	Complete	Complete	Complete	Complete	Complete	Duplicated	Duplicated	Duplicated	Duplicated	Duplicated	Duplicated	Duplicated	Duplicated	Duplicated	Duplicated	Complete	Complete	Complete
119591at33208	intraflagellar transport 122	Complete	Complete	Complete	Complete	Complete	Complete	Complete	Complete	Complete	Complete	Complete	Complete	Duplicated	Complete	Complete	Fragmented	Duplicated	Complete	Fragmented	Complete	Complete	Complete	Complete	Missing	Missing
121127at33208	N(alpha)-acetyltransferase 25, NatB auxiliary subunit	Missing	Missing	Missing	Missing	Missing	Missing	Missing	Missing	Missing	Missing	Missing	Missing	Missing	Missing	Missing	Missing	Missing	Missing	Missing	Missing	Missing	Missing	Missing	Missing	Missing
123923at33208	RAD50 interactor 1	Complete	Complete	Complete	Complete	Complete	Complete	Complete	Complete	Complete	Complete	Complete	Complete	Duplicated	Fragmented	Complete	Duplicated	Complete	Complete	Fragmented	Fragmented	Complete	Fragmented	Missing	Fragmented	Missing
124302at33208	trafficking protein particle complex subunit 11	Complete	Complete	Complete	Complete	Complete	Complete	Duplicated	Complete	Complete	Complete	Complete	Fragmented	Fragmented	Fragmented	Fragmented	Fragmented	Fragmented	Fragmented	Fragmented	Complete	Fragmented	Fragmented	Complete	Missing	Missing
127766at33208	general vesicular transport factor p115 isoform X1	Fragmented	Complete	Complete	Complete	Complete	Complete	Complete	Complete	Fragmented	Complete	Complete	Duplicated	Duplicated	Duplicated	Complete	Duplicated	Complete	Complete	Duplicated	Duplicated	Duplicated	Complete	Missing	Missing	Missing
129179at33208	cleavage and polyadenylation specificity factor subunit 2	Complete	Complete	Complete	Complete	Complete	Complete	Complete	Complete	Complete	Complete	Complete	Complete	Duplicated	Complete	Complete	Complete	Fragmented	Complete	Complete	Duplicated	Complete	Complete	Complete	Complete	Complete
130245at33208	nuclear cap-binding protein subunit 1	Complete	Complete	Complete	Complete	Complete	Complete	Complete	Complete	Complete	Complete	Complete	Complete	Duplicated	Complete	Duplicated	Complete	Duplicated	Complete	Complete	Duplicated	Complete	Complete	Complete	Complete	Complete
130256at33208	pre-rRNA-processing protein TSR1 homolog	Complete	Complete	Complete	Complete	Complete	Complete	Complete	Complete	Complete	Complete	Complete	Complete	Duplicated	Duplicated	Complete	Duplicated	Duplicated	Complete	Fragmented	Duplicated	Complete	Complete	Complete	Complete	Fragmented
131349at33208	leucine--tRNA ligase, cytoplasmic	Complete	Complete	Complete	Complete	Complete	Complete	Complete	Duplicated	Complete	Complete	Complete	Duplicated	Duplicated	Duplicated	Complete	Complete	Duplicated	Duplicated	Duplicated	Duplicated	Duplicated	Complete	Complete	Complete	Complete
131848at33208	UPF0505 protein C16orf62 homolog	Complete	Complete	Complete	Complete	Complete	Complete	Missing	Complete	Complete	Complete	Complete	Complete	Duplicated	Complete	Complete	Duplicated	Duplicated	Complete	Complete	Duplicated	Complete	Complete	Fragmented	Missing	Missing
132087at33208	symplekin	Complete	Complete	Complete	Complete	Complete	Complete	Complete	Complete	Complete	Complete	Complete	Complete	Duplicated	Complete	Complete	Duplicated	Complete	Complete	Complete	Duplicated	Complete	Complete	Missing	Complete	Complete
134492at33208	transcription initiation factor TFIID subunit 2	Complete	Complete	Complete	Complete	Complete	Complete	Complete	Complete	Complete	Complete	Complete	Complete	Duplicated	Complete	Complete	Fragmented	Duplicated	Complete	Complete	Duplicated	Complete	Complete	Complete	Complete	Complete
135294at33208	TBC domain-containing protein kinase-like protein	Complete	Complete	Complete	Complete	Complete	Complete	Complete	Complete	Complete	Complete	Complete	Complete	Duplicated	Complete	Complete	Duplicated	Duplicated	Complete	Complete	Duplicated	Complete	Complete	Complete	Missing	Missing
137383at33208	Intraflagellar transport 88	Complete	Complete	Complete	Complete	Complete	Complete	Complete	Complete	Complete	Complete	Complete	Duplicated	Duplicated	Duplicated	Complete	Complete	Duplicated	Duplicated	Complete	Duplicated	Duplicated	Complete	Complete	Missing	Missing
13816at33208	Ubiquitin protein ligase E3 component n-recognin 5	Complete	Complete	Complete	Complete	Complete	Complete	Missing	Complete	Complete	Complete	Complete	Complete	Complete	Complete	Duplicated	Fragmented	Duplicated	Duplicated	Complete	Duplicated	Duplicated	Duplicated	Missing	Missing	Fragmented
139188at33208	conserved oligomeric Golgi complex subunit 4	Complete	Complete	Complete	Complete	Complete	Complete	Complete	Complete	Complete	Complete	Complete	Complete	Complete	Complete	Complete	Duplicated	Complete	Complete	Complete	Duplicated	Complete	Complete	Missing	Complete	Missing
143619at33208	GPI transamidase component PIG-T	Complete	Complete	Complete	Complete	Complete	Complete	Duplicated	Complete	Complete	Complete	Complete	Duplicated	Duplicated	Complete	Complete	Duplicated	Duplicated	Complete	Complete	Duplicated	Complete	Complete	Fragmented	Fragmented	Missing
143997at33208	Cell division cycle 23	Complete	Complete	Complete	Complete	Complete	Complete	Complete	Complete	Complete	Complete	Complete	Missing	Complete	Missing	Complete	Duplicated	Complete	Complete	Complete	Duplicated	Complete	Missing	Missing	Missing	Missing
146671at33208	nuclear export mediator factor NEMF	Complete	Complete	Complete	Complete	Complete	Complete	Complete	Complete	Complete	Complete	Complete	Complete	Complete	Duplicated	Complete	Missing	Duplicated	Complete	Complete	Duplicated	Complete	Complete	Complete	Fragmented	Fragmented
14776at33208	eIF-2-alpha kinase activator GCN1	Complete	Complete	Complete	Complete	Complete	Complete	Complete	Complete	Missing	Complete	Complete	Missing	Duplicated	Missing	Complete	Missing	Duplicated	Complete	Complete	Duplicated	Complete	Complete	Missing	Missing	Missing
147873at33208	Crooked neck pre-mRNA splicing factor 1	Complete	Complete	Complete	Complete	Complete	Complete	Complete	Fragmented	Complete	Complete	Complete	Complete	Duplicated	Complete	Complete	Missing	Duplicated	Complete	Complete	Duplicated	Complete	Complete	Complete	Complete	Complete
148067at33208	Nucleolar protein 6	Complete	Complete	Complete	Complete	Complete	Complete	Complete	Complete	Complete	Complete	Complete	Fragmented	Complete	Complete	Complete	Missing	Fragmented	Complete	Complete	Fragmented	Complete	Fragmented	Missing	Fragmented	Fragmented
148325at33208	THO complex subunit 1	Complete	Complete	Complete	Complete	Complete	Complete	Missing	Complete	Complete	Complete	Complete	Complete	Fragmented	Complete	Complete	Complete	Duplicated	Complete	Complete	Duplicated	Complete	Complete	Complete	Complete	Duplicated
152327at33208	Apoptosis inducing factor mitochondria associated 1	Complete	Complete	Complete	Complete	Complete	Complete	Complete	Complete	Complete	Complete	Complete	Duplicated	Complete	Complete	Complete	Duplicated	Duplicated	Duplicated	Duplicated	Duplicated	Duplicated	Complete	Complete	Missing	Missing
152977at33208	dymeclin	Complete	Complete	Complete	Complete	Complete	Complete	Complete	Complete	Complete	Complete	Complete	Duplicated	Duplicated	Duplicated	Complete	Duplicated	Duplicated	Duplicated	Complete	Duplicated	Duplicated	Duplicated	Complete	Missing	Missing
153034at33208	Peptidylprolyl isomerase domain and WD repeat containing 1	Complete	Complete	Complete	Complete	Complete	Complete	Missing	Complete	Complete	Complete	Complete	Complete	Duplicated	Complete	Complete	Complete	Complete	Complete	Fragmented	Duplicated	Complete	Complete	Complete	Complete	Complete
157109at33208	zinc finger protein 598	Complete	Complete	Complete	Complete	Complete	Complete	Complete	Complete	Complete	Complete	Complete	Complete	Duplicated	Complete	Complete	Complete	Duplicated	Complete	Complete	Duplicated	Complete	Complete	Complete	Complete	Complete
157138at33208	neurochondrin	Missing	Missing	Missing	Missing	Missing	Missing	Missing	Missing	Missing	Missing	Missing	Missing	Missing	Missing	Missing	Missing	Missing	Missing	Missing	Missing	Missing	Missing	Missing	Missing	Missing
158845at33208	exocyst complex component 8	Complete	Complete	Complete	Complete	Complete	Complete	Complete	Complete	Complete	Complete	Complete	Duplicated	Duplicated	Duplicated	Complete	Duplicated	Duplicated	Complete	Complete	Duplicated	Complete	Complete	Complete	Fragmented	Missing
158962at33208	DNA mismatch repair protein Mlh1	Complete	Complete	Complete	Complete	Complete	Complete	Complete	Complete	Complete	Complete	Complete	Duplicated	Duplicated	Missing	Complete	Duplicated	Duplicated	Complete	Complete	Duplicated	Complete	Complete	Complete	Complete	Duplicated
16244at33208	DNA polymerase epsilon catalytic subunit A	Complete	Complete	Complete	Complete	Complete	Complete	Complete	Complete	Complete	Complete	Complete	Complete	Duplicated	Complete	Complete	Missing	Duplicated	Complete	Complete	Duplicated	Complete	Complete	Complete	Complete	Complete
162821at33208	mannosyl-oligosaccharide glucosidase	Complete	Complete	Complete	Complete	Complete	Complete	Complete	Complete	Complete	Complete	Complete	Duplicated	Duplicated	Duplicated	Duplicated	Duplicated	Duplicated	Duplicated	Complete	Duplicated	Duplicated	Duplicated	Complete	Complete	Complete
164767at33208	WD repeat-containing protein 36	Complete	Complete	Complete	Complete	Complete	Complete	Complete	Duplicated	Complete	Complete	Complete	Complete	Duplicated	Complete	Complete	Missing	Duplicated	Complete	Complete	Duplicated	Complete	Complete	Missing	Complete	Complete
166097at33208	bifunctional purine biosynthesis protein PURH	Missing	Missing	Missing	Missing	Missing	Missing	Missing	Missing	Missing	Missing	Missing	Missing	Missing	Missing	Missing	Complete	Missing	Missing	Missing	Missing	Missing	Missing	Missing	Complete	Complete
168850at33208	sec1 family domain-containing protein 1	Fragmented	Complete	Complete	Complete	Complete	Complete	Complete	Complete	Complete	Complete	Complete	Complete	Duplicated	Complete	Complete	Duplicated	Duplicated	Complete	Duplicated	Duplicated	Duplicated	Duplicated	Complete	Complete	Complete
168924at33208	ER membrane protein complex subunit 1 isoform X1	Complete	Complete	Complete	Complete	Complete	Complete	Complete	Complete	Complete	Complete	Complete	Complete	Duplicated	Complete	Complete	Fragmented	Duplicated	Complete	Fragmented	Duplicated	Complete	Complete	Complete	Complete	Complete
169864at33208	nucleolar complex protein 3 homolog	Complete	Complete	Complete	Complete	Complete	Complete	Missing	Complete	Complete	Fragmented	Missing	Duplicated	Duplicated	Complete	Complete	Duplicated	Duplicated	Complete	Complete	Duplicated	Complete	Complete	Missing	Complete	Missing
172677at33208	sphingomyelin phosphodiesterase 4 isoform X1	Complete	Complete	Complete	Complete	Complete	Complete	Missing	Complete	Complete	Complete	Fragmented	Missing	Fragmented	Fragmented	Missing	Missing	Missing	Fragmented	Missing	Missing	Fragmented	Fragmented	Missing	Missing	Missing
176247at33208	Tyrosyl-DNA phosphodiesterase 1	Complete	Complete	Complete	Complete	Complete	Complete	Complete	Complete	Complete	Complete	Complete	Duplicated	Duplicated	Complete	Complete	Duplicated	Duplicated	Complete	Complete	Duplicated	Complete	Complete	Complete	Complete	Fragmented
177718at33208	WD repeat-containing protein 70	Complete	Complete	Complete	Complete	Complete	Complete	Missing	Complete	Complete	Complete	Complete	Complete	Duplicated	Duplicated	Complete	Duplicated	Duplicated	Complete	Complete	Duplicated	Complete	Complete	Complete	Complete	Complete
177858at33208	ATP-dependent RNA helicase DDX1	Complete	Complete	Complete	Complete	Complete	Complete	Complete	Complete	Complete	Complete	Complete	Complete	Duplicated	Complete	Complete	Complete	Complete	Complete	Complete	Duplicated	Complete	Complete	Complete	Complete	Complete
178537at33208	Elongator complex protein 3	Complete	Complete	Complete	Complete	Complete	Complete	Complete	Duplicated	Complete	Complete	Complete	Complete	Duplicated	Complete	Complete	Duplicated	Complete	Complete	Complete	Duplicated	Complete	Complete	Complete	Complete	Missing
179485at33208	WD repeat-containing protein 1	Complete	Complete	Complete	Complete	Complete	Complete	Complete	Complete	Complete	Complete	Complete	Complete	Complete	Complete	Complete	Duplicated	Duplicated	Complete	Complete	Duplicated	Complete	Complete	Complete	Missing	Missing
180808at33208	electron transfer flavoprotein-ubiquinone oxidoreductase, mitochondrial	Complete	Complete	Complete	Complete	Complete	Complete	Complete	Complete	Complete	Complete	Complete	Complete	Duplicated	Complete	Complete	Duplicated	Duplicated	Duplicated	Complete	Complete	Duplicated	Duplicated	Complete	Missing	Missing
182834at33208	anaphase-promoting complex subunit 2	Complete	Complete	Complete	Complete	Complete	Complete	Complete	Complete	Complete	Complete	Complete	Complete	Duplicated	Complete	Complete	Missing	Duplicated	Complete	Complete	Duplicated	Complete	Complete	Fragmented	Complete	Missing
184508at33208	serrate RNA effector molecule homolog isoform X1	Complete	Complete	Complete	Complete	Complete	Complete	Complete	Complete	Duplicated	Complete	Complete	Complete	Duplicated	Complete	Complete	Duplicated	Duplicated	Duplicated	Duplicated	Duplicated	Duplicated	Complete	Complete	Complete	Missing
184717at33208	ATP-binding cassette sub-family E member 1	Complete	Complete	Complete	Complete	Complete	Complete	Complete	Complete	Complete	Complete	Complete	Complete	Duplicated	Complete	Duplicated	Complete	Duplicated	Complete	Duplicated	Duplicated	Complete	Duplicated	Complete	Complete	Complete
186208at33208	RNA cytidine acetyltransferase	Complete	Complete	Complete	Complete	Complete	Complete	Complete	Complete	Complete	Complete	Complete	Duplicated	Duplicated	Complete	Complete	Missing	Complete	Complete	Complete	Duplicated	Complete	Complete	Complete	Complete	Complete
186707at33208	Exocyst complex component 7	Missing	Missing	Missing	Missing	Missing	Missing	Missing	Missing	Missing	Missing	Missing	Missing	Missing	Missing	Missing	Missing	Missing	Missing	Missing	Missing	Missing	Missing	Missing	Missing	Missing
187280at33208	peroxisomal multifunctional enzyme type 2	Complete	Complete	Complete	Missing	Complete	Complete	Complete	Complete	Complete	Complete	Complete	Duplicated	Duplicated	Complete	Complete	Complete	Duplicated	Complete	Complete	Duplicated	Complete	Complete	Missing	Missing	Missing
189414at33208	nucleolar MIF4G domain-containing protein 1	Complete	Complete	Complete	Complete	Complete	Complete	Complete	Complete	Complete	Complete	Complete	Complete	Duplicated	Complete	Complete	Complete	Fragmented	Complete	Complete	Complete	Complete	Complete	Complete	Complete	Complete
190726at33208	Eukaryotic translation initiation factor 3 subunit D	Complete	Complete	Complete	Complete	Complete	Complete	Duplicated	Complete	Complete	Complete	Complete	Duplicated	Duplicated	Duplicated	Duplicated	Duplicated	Duplicated	Duplicated	Duplicated	Duplicated	Duplicated	Duplicated	Complete	Complete	Complete
191938at33208	Regulator of MON1-CCZ1	Complete	Complete	Complete	Complete	Complete	Complete	Complete	Complete	Complete	Complete	Complete	Duplicated	Duplicated	Complete	Complete	Duplicated	Duplicated	Complete	Complete	Duplicated	Complete	Complete	Missing	Missing	Missing
192250at33208	pre-mRNA-splicing factor SLU7	Complete	Complete	Complete	Complete	Complete	Complete	Complete	Complete	Complete	Complete	Complete	Complete	Duplicated	Complete	Complete	Fragmented	Duplicated	Complete	Complete	Duplicated	Complete	Fragmented	Complete	Complete	Complete
194754at33208	Aminoadipate-semialdehyde synthase	Complete	Complete	Complete	Complete	Complete	Complete	Duplicated	Complete	Complete	Complete	Complete	Complete	Duplicated	Complete	Complete	Duplicated	Duplicated	Complete	Complete	Duplicated	Complete	Complete	Complete	Missing	Missing
195986at33208	cell division cycle 5-like protein	Complete	Complete	Complete	Missing	Complete	Duplicated	Complete	Complete	Complete	Complete	Complete	Complete	Duplicated	Complete	Duplicated	Duplicated	Duplicated	Complete	Complete	Duplicated	Complete	Complete	Complete	Complete	Fragmented
196950at33208	probable RNA-binding protein 19	Complete	Complete	Complete	Complete	Complete	Complete	Missing	Complete	Complete	Complete	Complete	Complete	Duplicated	Duplicated	Complete	Missing	Complete	Complete	Complete	Duplicated	Complete	Complete	Complete	Complete	Complete
197549at33208	Pentatricopeptide repeat domain 3	Complete	Fragmented	Complete	Complete	Complete	Complete	Complete	Complete	Complete	Missing	Fragmented	Complete	Duplicated	Duplicated	Complete	Duplicated	Duplicated	Complete	Fragmented	Duplicated	Complete	Complete	Complete	Fragmented	Fragmented
197652at33208	WD40 repeat-containing protein SMU1	Complete	Complete	Complete	Complete	Complete	Complete	Complete	Complete	Complete	Complete	Complete	Complete	Duplicated	Duplicated	Complete	Complete	Complete	Complete	Complete	Duplicated	Complete	Complete	Complete	Complete	Complete
200997at33208	Signal recognition particle subunit SRP68	Complete	Complete	Complete	Complete	Complete	Complete	Missing	Complete	Complete	Complete	Complete	Fragmented	Fragmented	Fragmented	Fragmented	Fragmented	Fragmented	Fragmented	Fragmented	Fragmented	Fragmented	Fragmented	Missing	Fragmented	Missing
201397at33208	WD repeat domain 48	Missing	Missing	Missing	Missing	Missing	Missing	Missing	Missing	Missing	Missing	Missing	Duplicated	Duplicated	Complete	Missing	Complete	Complete	Complete	Complete	Duplicated	Complete	Complete	Missing	Missing	Missing
202545at33208	Wntless Wnt ligand secretion mediator	Complete	Complete	Complete	Complete	Complete	Complete	Complete	Complete	Complete	Complete	Complete	Duplicated	Fragmented	Complete	Complete	Missing	Duplicated	Complete	Complete	Duplicated	Fragmented	Complete	Missing	Missing	Missing
203128at33208	tRNA-splicing ligase RtcB homolog	Complete	Complete	Complete	Complete	Complete	Complete	Complete	Complete	Complete	Complete	Complete	Duplicated	Duplicated	Duplicated	Duplicated	Duplicated	Complete	Complete	Complete	Duplicated	Complete	Complete	Complete	Complete	Complete
203698at33208	probable ATP-dependent RNA helicase DHX37	Missing	Complete	Complete	Complete	Complete	Complete	Complete	Complete	Missing	Complete	Complete	Complete	Duplicated	Complete	Missing	Duplicated	Duplicated	Complete	Complete	Duplicated	Complete	Complete	Missing	Missing	Missing
205220at33208	leucine-zipper-like transcriptional regulator 1	Complete	Complete	Complete	Complete	Complete	Complete	Complete	Complete	Complete	Complete	Complete	Complete	Fragmented	Fragmented	Fragmented	Fragmented	Fragmented	Fragmented	Fragmented	Fragmented	Fragmented	Fragmented	Missing	Missing	Missing
206786at33208	60S ribosomal export protein NMD3	Complete	Complete	Complete	Complete	Complete	Complete	Duplicated	Complete	Complete	Complete	Complete	Complete	Duplicated	Complete	Complete	Duplicated	Duplicated	Complete	Complete	Duplicated	Complete	Complete	Complete	Complete	Complete
206858at33208	TBC1 domain family member 23 isoform X1	Complete	Complete	Complete	Complete	Complete	Complete	Complete	Complete	Complete	Complete	Complete	Missing	Missing	Missing	Complete	Missing	Missing	Complete	Missing	Complete	Missing	Missing	Missing	Missing	Missing
207599at33208	MRE11 homolog, double strand break repair nuclease	Complete	Complete	Complete	Complete	Complete	Complete	Complete	Complete	Complete	Complete	Complete	Complete	Duplicated	Complete	Complete	Duplicated	Duplicated	Complete	Complete	Duplicated	Complete	Complete	Complete	Complete	Complete
208219at33208	RNA polymerase I-specific transcription initiation factor RRN3	Complete	Complete	Complete	Complete	Complete	Complete	Complete	Complete	Complete	Complete	Complete	Duplicated	Duplicated	Duplicated	Complete	Duplicated	Duplicated	Complete	Fragmented	Duplicated	Duplicated	Complete	Missing	Missing	Missing
210614at33208	vam6/Vps39-like protein	Complete	Complete	Complete	Complete	Complete	Complete	Duplicated	Complete	Complete	Complete	Complete	Complete	Complete	Complete	Complete	Complete	Complete	Complete	Complete	Duplicated	Complete	Complete	Missing	Fragmented	Fragmented
212972at33208	digestive organ expansion factor homolog	Complete	Complete	Complete	Complete	Complete	Complete	Complete	Missing	Complete	Complete	Complete	Complete	Duplicated	Complete	Complete	Duplicated	Duplicated	Complete	Complete	Duplicated	Complete	Complete	Fragmented	Complete	Complete
214788at33208	conserved oligomeric Golgi complex subunit 6	Complete	Complete	Complete	Complete	Complete	Complete	Complete	Complete	Complete	Complete	Complete	Complete	Duplicated	Complete	Complete	Duplicated	Missing	Complete	Complete	Duplicated	Complete	Complete	Complete	Missing	Missing
215654at33208	splicing factor 3A subunit 3	Complete	Complete	Complete	Complete	Complete	Complete	Complete	Complete	Complete	Complete	Complete	Complete	Duplicated	Duplicated	Complete	Duplicated	Duplicated	Complete	Complete	Duplicated	Complete	Complete	Complete	Complete	Complete
216257at33208	ATP-dependent RNA helicase SUPV3L1, mitochondrial	Complete	Complete	Complete	Complete	Complete	Complete	Complete	Complete	Complete	Complete	Complete	Complete	Duplicated	Duplicated	Complete	Duplicated	Duplicated	Duplicated	Duplicated	Duplicated	Duplicated	Duplicated	Complete	Complete	Complete
216563at33208	Cytochrome b5 reductase 4	Complete	Complete	Complete	Complete	Complete	Complete	Missing	Complete	Complete	Complete	Complete	Duplicated	Duplicated	Complete	Complete	Duplicated	Duplicated	Complete	Complete	Duplicated	Complete	Complete	Fragmented	Fragmented	Fragmented
218441at33208	Protein kintoun	Complete	Complete	Complete	Complete	Complete	Complete	Complete	Complete	Complete	Complete	Complete	Duplicated	Duplicated	Complete	Duplicated	Duplicated	Duplicated	Complete	Complete	Duplicated	Complete	Complete	Complete	Missing	Complete
219795at33208	CCR4-NOT transcription complex subunit 10	Fragmented	Fragmented	Fragmented	Complete	Complete	Complete	Complete	Fragmented	Complete	Fragmented	Fragmented	Complete	Complete	Complete	Duplicated	Duplicated	Duplicated	Complete	Complete	Duplicated	Complete	Complete	Missing	Missing	Missing
219856at33208	Ubiquitin specific peptidase 39	Complete	Complete	Complete	Complete	Complete	Complete	Complete	Complete	Complete	Complete	Complete	Duplicated	Duplicated	Duplicated	Complete	Duplicated	Duplicated	Complete	Complete	Duplicated	Complete	Complete	Complete	Complete	Complete
222489at33208	pleiotropic regulator 1	Complete	Complete	Complete	Complete	Complete	Complete	Complete	Complete	Complete	Complete	Complete	Fragmented	Complete	Duplicated	Duplicated	Duplicated	Duplicated	Complete	Complete	Duplicated	Complete	Complete	Complete	Complete	Complete
223234at33208	Protoporphyrinogen oxidase	Complete	Fragmented	Complete	Complete	Fragmented	Complete	Fragmented	Fragmented	Complete	Complete	Fragmented	Complete	Duplicated	Duplicated	Complete	Duplicated	Complete	Complete	Fragmented	Duplicated	Complete	Complete	Complete	Complete	Missing
224280at33208	Signal recognition particle 54 kDa protein	Complete	Complete	Complete	Complete	Complete	Complete	Complete	Complete	Complete	Complete	Complete	Duplicated	Duplicated	Duplicated	Complete	Duplicated	Complete	Complete	Complete	Duplicated	Complete	Complete	Complete	Complete	Complete
226335at33208	homogentisate 1,2-dioxygenase	Complete	Complete	Complete	Complete	Complete	Complete	Complete	Duplicated	Complete	Complete	Complete	Duplicated	Duplicated	Duplicated	Complete	Duplicated	Duplicated	Complete	Complete	Duplicated	Complete	Complete	Complete	Missing	Missing
226941at33208	acetyl-coenzyme A transporter 1	Duplicated	Complete	Complete	Duplicated	Duplicated	Complete	Complete	Complete	Complete	Duplicated	Complete	Duplicated	Duplicated	Duplicated	Duplicated	Complete	Duplicated	Duplicated	Duplicated	Duplicated	Duplicated	Duplicated	Complete	Complete	Complete
227087at33208	VPS11, CORVET/HOPS core subunit	Complete	Complete	Complete	Complete	Complete	Complete	Complete	Complete	Complete	Complete	Complete	Complete	Duplicated	Complete	Complete	Duplicated	Complete	Complete	Fragmented	Complete	Complete	Complete	Fragmented	Fragmented	Missing
227453at33208	negative elongation factor B	Complete	Fragmented	Complete	Complete	Complete	Complete	Complete	Fragmented	Fragmented	Fragmented	Complete	Complete	Complete	Complete	Complete	Duplicated	Duplicated	Complete	Complete	Duplicated	Complete	Complete	Missing	Missing	Missing
227979at33208	protein VAC14 homolog	Complete	Complete	Complete	Complete	Complete	Complete	Complete	Complete	Fragmented	Complete	Complete	Complete	Duplicated	Complete	Duplicated	Duplicated	Duplicated	Complete	Complete	Duplicated	Complete	Complete	Fragmented	Missing	Fragmented
231157at33208	Phosphoacetylglucosamine mutase	Complete	Complete	Complete	Complete	Complete	Complete	Duplicated	Complete	Complete	Complete	Complete	Duplicated	Duplicated	Complete	Complete	Duplicated	Duplicated	Complete	Duplicated	Duplicated	Duplicated	Duplicated	Complete	Complete	Complete
231700at33208	protein NRDE2 homolog	Complete	Complete	Complete	Complete	Complete	Complete	Complete	Duplicated	Complete	Complete	Complete	Missing	Missing	Missing	Missing	Missing	Missing	Missing	Missing	Missing	Missing	Missing	Missing	Missing	Missing
234290at33208	leucine-rich repeat protein SHOC-2	Complete	Complete	Complete	Complete	Complete	Complete	Complete	Complete	Complete	Complete	Complete	Duplicated	Duplicated	Complete	Duplicated	Duplicated	Duplicated	Complete	Complete	Duplicated	Duplicated	Duplicated	Complete	Complete	Complete
235149at33208	Signal recognition particle subunit SRP72	Complete	Complete	Complete	Complete	Complete	Complete	Complete	Complete	Complete	Complete	Complete	Fragmented	Fragmented	Complete	Fragmented	Fragmented	Duplicated	Fragmented	Complete	Duplicated	Complete	Fragmented	Complete	Fragmented	Missing
235430at33208	U3 small nucleolar RNA-associated protein 15 homolog	Duplicated	Complete	Complete	Complete	Complete	Complete	Complete	Complete	Complete	Complete	Complete	Complete	Complete	Complete	Complete	Duplicated	Complete	Complete	Complete	Duplicated	Complete	Complete	Complete	Missing	Missing
235458at33208	probable tRNA (uracil-O(2)-)-methyltransferase	Complete	Complete	Complete	Complete	Complete	Complete	Complete	Complete	Complete	Complete	Complete	Complete	Duplicated	Complete	Complete	Missing	Duplicated	Complete	Fragmented	Duplicated	Complete	Complete	Complete	Complete	Missing
239016at33208	cell division control protein 45 homolog	Complete	Complete	Complete	Complete	Complete	Complete	Complete	Complete	Complete	Complete	Complete	Complete	Duplicated	Fragmented	Complete	Missing	Duplicated	Complete	Complete	Duplicated	Complete	Complete	Complete	Missing	Missing
239149at33208	28S ribosomal protein S30, mitochondrial	Missing	Missing	Missing	Missing	Missing	Missing	Missing	Missing	Missing	Missing	Missing	Missing	Missing	Missing	Missing	Missing	Missing	Missing	Missing	Missing	Missing	Missing	Missing	Missing	Missing
239597at33208	translation initiation factor eIF-2B subunit epsilon	Missing	Missing	Missing	Missing	Missing	Missing	Missing	Missing	Missing	Missing	Missing	Missing	Duplicated	Missing	Missing	Missing	Missing	Missing	Missing	Missing	Missing	Missing	Missing	Missing	Missing
240437at33208	rRNA adenine N(6)-methyltransferase	Complete	Complete	Complete	Complete	Complete	Complete	Complete	Complete	Complete	Complete	Complete	Complete	Duplicated	Complete	Complete	Missing	Duplicated	Complete	Complete	Complete	Complete	Complete	Complete	Complete	Complete
244863at33208	E3 UFM1-protein ligase 1	Complete	Fragmented	Fragmented	Fragmented	Complete	Complete	Complete	Complete	Complete	Complete	Missing	Fragmented	Fragmented	Missing	Missing	Fragmented	Fragmented	Fragmented	Fragmented	Fragmented	Complete	Missing	Missing	Missing	Missing
245482at33208	pescadillo homolog	Complete	Complete	Complete	Complete	Complete	Complete	Complete	Complete	Complete	Complete	Complete	Complete	Duplicated	Duplicated	Complete	Missing	Missing	Complete	Complete	Duplicated	Complete	Complete	Complete	Complete	Complete
245567at33208	dnaJ homolog subfamily C member 2	Complete	Complete	Complete	Complete	Complete	Complete	Missing	Complete	Complete	Complete	Fragmented	Complete	Duplicated	Complete	Complete	Duplicated	Missing	Complete	Complete	Duplicated	Complete	Complete	Complete	Complete	Complete
246241at33208	26S proteasome non-ATPase regulatory subunit 12	Complete	Complete	Complete	Complete	Complete	Complete	Missing	Complete	Complete	Complete	Complete	Complete	Duplicated	Duplicated	Duplicated	Duplicated	Duplicated	Complete	Duplicated	Duplicated	Complete	Complete	Complete	Complete	Complete
247183at33208	kinesin-associated protein 3	Complete	Complete	Complete	Complete	Complete	Complete	Complete	Complete	Complete	Complete	Complete	Complete	Complete	Fragmented	Complete	Duplicated	Duplicated	Fragmented	Complete	Duplicated	Complete	Complete	Complete	Missing	Missing
247905at33208	Eukaryotic translation initiation factor 2D	Complete	Complete	Complete	Complete	Complete	Complete	Missing	Complete	Complete	Complete	Complete	Complete	Duplicated	Duplicated	Complete	Complete	Duplicated	Complete	Complete	Complete	Complete	Complete	Missing	Missing	Missing
249486at33208	DNA polymerase epsilon subunit	Complete	Complete	Complete	Complete	Complete	Complete	Duplicated	Complete	Complete	Complete	Complete	Complete	Duplicated	Duplicated	Complete	Complete	Duplicated	Complete	Complete	Duplicated	Complete	Complete	Missing	Missing	Fragmented
251076at33208	PRKCA-binding protein	Complete	Complete	Complete	Complete	Complete	Complete	Duplicated	Complete	Complete	Complete	Complete	Duplicated	Duplicated	Duplicated	Complete	Duplicated	Duplicated	Duplicated	Duplicated	Duplicated	Complete	Complete	Complete	Duplicated	Complete
251577at33208	nucleolar complex protein 4 homolog	Complete	Complete	Complete	Complete	Complete	Complete	Complete	Duplicated	Complete	Complete	Complete	Duplicated	Duplicated	Complete	Complete	Duplicated	Duplicated	Complete	Complete	Complete	Complete	Complete	Complete	Fragmented	Fragmented
255117at33208	Phosphatidylinositol 3-kinase catalytic subunit type 3	Complete	Complete	Complete	Complete	Complete	Complete	Fragmented	Complete	Fragmented	Complete	Complete	Duplicated	Duplicated	Duplicated	Complete	Duplicated	Duplicated	Duplicated	Complete	Duplicated	Complete	Duplicated	Complete	Fragmented	Duplicated
255242at33208	Origin recognition complex subunit 4	Complete	Complete	Complete	Complete	Complete	Complete	Complete	Complete	Complete	Complete	Complete	Fragmented	Fragmented	Fragmented	Complete	Fragmented	Fragmented	Fragmented	Fragmented	Fragmented	Fragmented	Complete	Missing	Missing	Missing
255924at33208	ATP-dependent RNA helicase DDX54	Complete	Complete	Complete	Complete	Complete	Complete	Complete	Complete	Complete	Complete	Complete	Complete	Duplicated	Duplicated	Complete	Missing	Duplicated	Complete	Complete	Duplicated	Complete	Complete	Missing	Missing	Missing
257141at33208	D-glucuronyl C5-epimerase	Complete	Complete	Complete	Complete	Complete	Complete	Complete	Complete	Complete	Complete	Complete	Complete	Fragmented	Complete	Fragmented	Fragmented	Missing	Missing	Fragmented	Missing	Missing	Missing	Missing	Missing	Missing
257339at33208	zinc finger MYND domain-containing protein 10	Missing	Complete	Complete	Complete	Complete	Complete	Complete	Complete	Missing	Complete	Complete	Duplicated	Duplicated	Complete	Complete	Duplicated	Complete	Complete	Complete	Duplicated	Complete	Complete	Missing	Missing	Missing
259581at33208	Hermansky-Pudlak syndrome 1 protein	Complete	Complete	Complete	Complete	Complete	Fragmented	Complete	Complete	Fragmented	Complete	Complete	Missing	Missing	Fragmented	Fragmented	Missing	Missing	Missing	Fragmented	Fragmented	Fragmented	Fragmented	Missing	Missing	Missing
260752at33208	conserved oligomeric Golgi complex subunit 2	Complete	Complete	Complete	Complete	Complete	Complete	Complete	Complete	Complete	Complete	Fragmented	Complete	Fragmented	Fragmented	Complete	Missing	Fragmented	Fragmented	Complete	Missing	Fragmented	Complete	Missing	Missing	Missing
261284at33208	VPS16, CORVET/HOPS core subunit	Fragmented	Complete	Complete	Complete	Complete	Complete	Complete	Complete	Complete	Complete	Complete	Fragmented	Fragmented	Missing	Fragmented	Missing	Missing	Missing	Missing	Missing	Fragmented	Fragmented	Missing	Missing	Missing
261614at33208	ribosome biogenesis protein BOP1	Complete	Complete	Complete	Complete	Complete	Complete	Complete	Complete	Complete	Complete	Complete	Missing	Duplicated	Duplicated	Complete	Complete	Duplicated	Complete	Complete	Duplicated	Complete	Complete	Missing	Missing	Missing
262757at33208	putative tRNA pseudouridine synthase Pus10	Complete	Complete	Complete	Complete	Complete	Complete	Duplicated	Complete	Complete	Complete	Complete	Complete	Complete	Complete	Complete	Duplicated	Duplicated	Complete	Complete	Duplicated	Complete	Complete	Fragmented	Fragmented	Missing
266460at33208	Dolichyl-diphosphooligosaccharide--protein glycosyltransferase subunit 1	Fragmented	Complete	Fragmented	Complete	Fragmented	Complete	Fragmented	Complete	Fragmented	Complete	Complete	Duplicated	Duplicated	Duplicated	Duplicated	Duplicated	Complete	Complete	Complete	Missing	Complete	Complete	Fragmented	Missing	Complete
266469at33208	GTPase Era, mitochondrial	Complete	Complete	Duplicated	Complete	Complete	Duplicated	Complete	Complete	Complete	Complete	Complete	Complete	Complete	Missing	Complete	Complete	Complete	Complete	Complete	Complete	Complete	Complete	Complete	Missing	Duplicated
266808at33208	cleavage stimulation factor subunit 1	Complete	Complete	Complete	Complete	Complete	Complete	Complete	Complete	Complete	Complete	Complete	Complete	Duplicated	Complete	Duplicated	Duplicated	Duplicated	Complete	Complete	Duplicated	Complete	Complete	Complete	Complete	Complete
267439at33208	Aspartyl-tRNA synthetase	Complete	Complete	Complete	Complete	Complete	Complete	Complete	Duplicated	Complete	Complete	Complete	Complete	Duplicated	Duplicated	Complete	Duplicated	Duplicated	Duplicated	Duplicated	Duplicated	Duplicated	Fragmented	Complete	Complete	Complete
268134at33208	Kynurenine 3-monooxygenase	Complete	Complete	Complete	Complete	Complete	Complete	Duplicated	Complete	Complete	Complete	Complete	Complete	Duplicated	Complete	Complete	Duplicated	Duplicated	Duplicated	Duplicated	Duplicated	Duplicated	Duplicated	Missing	Missing	Missing
268397at33208	vacuolar protein sorting-associated protein 53 homolog	Complete	Complete	Complete	Complete	Complete	Complete	Complete	Complete	Complete	Complete	Complete	Complete	Complete	Complete	Complete	Duplicated	Duplicated	Complete	Complete	Duplicated	Complete	Complete	Complete	Complete	Missing
270594at33208	protein SDA1 homolog	Complete	Complete	Complete	Complete	Complete	Complete	Complete	Complete	Complete	Complete	Complete	Duplicated	Duplicated	Complete	Complete	Duplicated	Complete	Complete	Complete	Duplicated	Complete	Complete	Complete	Complete	Missing
271297at33208	protoheme IX farnesyltransferase, mitochondrial	Complete	Complete	Complete	Complete	Complete	Complete	Complete	Complete	Complete	Complete	Complete	Duplicated	Duplicated	Complete	Complete	Duplicated	Complete	Complete	Fragmented	Duplicated	Complete	Complete	Complete	Complete	Complete
271742at33208	NPL4 homolog, ubiquitin recognition factor	Complete	Complete	Complete	Complete	Complete	Complete	Complete	Complete	Complete	Complete	Complete	Duplicated	Duplicated	Duplicated	Duplicated	Duplicated	Duplicated	Duplicated	Duplicated	Duplicated	Duplicated	Duplicated	Complete	Complete	Complete
272605at33208	DET1 homolog	Complete	Complete	Complete	Complete	Complete	Complete	Complete	Complete	Complete	Complete	Missing	Missing	Missing	Missing	Missing	Missing	Missing	Missing	Missing	Complete	Missing	Complete	Missing	Missing	Missing
273040at33208	Arginyl-tRNA--protein transferase 1	Complete	Complete	Complete	Complete	Complete	Complete	Complete	Complete	Complete	Complete	Complete	Complete	Duplicated	Complete	Complete	Complete	Duplicated	Complete	Complete	Duplicated	Complete	Complete	Complete	Fragmented	Missing
273367at33208	Odr-4 GPCR localization factor homolog	Fragmented	Fragmented	Missing	Fragmented	Fragmented	Fragmented	Fragmented	Fragmented	Fragmented	Missing	Missing	Missing	Missing	Missing	Missing	Missing	Missing	Missing	Missing	Missing	Missing	Missing	Missing	Missing	Missing
273989at33208	RNA helicase	Complete	Complete	Complete	Complete	Complete	Complete	Complete	Complete	Missing	Complete	Complete	Fragmented	Duplicated	Complete	Fragmented	Duplicated	Duplicated	Complete	Complete	Duplicated	Complete	Complete	Missing	Complete	Missing
274044at33208	RTF1 homolog, Paf1/RNA polymerase II complex component	Complete	Complete	Complete	Complete	Complete	Complete	Complete	Complete	Complete	Complete	Complete	Fragmented	Fragmented	Fragmented	Fragmented	Fragmented	Fragmented	Fragmented	Fragmented	Fragmented	Fragmented	Fragmented	Missing	Fragmented	Fragmented
274064at33208	Protein O-glucosyltransferase 1	Complete	Complete	Complete	Complete	Complete	Complete	Complete	Complete	Complete	Complete	Complete	Duplicated	Duplicated	Duplicated	Complete	Duplicated	Duplicated	Complete	Complete	Duplicated	Complete	Complete	Complete	Missing	Missing
274769at33208	ubiquitin carboxyl-terminal hydrolase 14	Complete	Complete	Complete	Complete	Complete	Complete	Complete	Complete	Complete	Complete	Complete	Complete	Duplicated	Complete	Complete	Duplicated	Duplicated	Complete	Complete	Duplicated	Complete	Complete	Complete	Complete	Complete
274992at33208	AP-2 complex subunit mu	Complete	Complete	Complete	Complete	Complete	Complete	Complete	Complete	Complete	Complete	Complete	Duplicated	Complete	Duplicated	Duplicated	Duplicated	Duplicated	Duplicated	Duplicated	Duplicated	Duplicated	Duplicated	Complete	Complete	Complete
277935at33208	nuclear pore complex protein Nup107	Complete	Complete	Complete	Complete	Complete	Complete	Complete	Complete	Complete	Complete	Complete	Missing	Missing	Missing	Missing	Missing	Missing	Missing	Missing	Missing	Missing	Missing	Missing	Missing	Missing
278227at33208	BRCA1-associated protein	Complete	Complete	Complete	Complete	Complete	Complete	Complete	Complete	Complete	Complete	Complete	Complete	Duplicated	Complete	Complete	Duplicated	Duplicated	Complete	Complete	Duplicated	Complete	Complete	Complete	Fragmented	Complete
279631at33208	elongator complex protein 2	Complete	Complete	Complete	Complete	Complete	Complete	Complete	Complete	Complete	Complete	Complete	Complete	Complete	Duplicated	Complete	Duplicated	Duplicated	Complete	Complete	Duplicated	Complete	Complete	Missing	Missing	Missing
279992at33208	Lin-9 DREAM MuvB core complex component	Complete	Complete	Complete	Complete	Complete	Complete	Complete	Complete	Complete	Complete	Complete	Missing	Missing	Missing	Fragmented	Missing	Missing	Missing	Missing	Missing	Missing	Missing	Complete	Fragmented	Missing
280914at33208	nicastrin	Complete	Complete	Complete	Complete	Complete	Complete	Duplicated	Complete	Fragmented	Complete	Complete	Duplicated	Duplicated	Duplicated	Complete	Duplicated	Duplicated	Duplicated	Duplicated	Duplicated	Duplicated	Duplicated	Complete	Fragmented	Complete
281304at33208	Mannosyltransferase	Complete	Complete	Complete	Complete	Complete	Complete	Complete	Complete	Complete	Complete	Complete	Complete	Duplicated	Complete	Complete	Duplicated	Duplicated	Complete	Complete	Duplicated	Complete	Complete	Complete	Missing	Missing
281693at33208	periodic tryptophan protein 2 homolog	Complete	Complete	Complete	Complete	Complete	Complete	Complete	Complete	Complete	Complete	Complete	Complete	Duplicated	Complete	Complete	Complete	Duplicated	Complete	Complete	Duplicated	Complete	Complete	Missing	Missing	Missing
283637at33208	COP9 signalosome complex subunit 2 isoform X1	Complete	Complete	Complete	Complete	Complete	Complete	Missing	Complete	Complete	Complete	Complete	Duplicated	Duplicated	Duplicated	Fragmented	Fragmented	Duplicated	Duplicated	Duplicated	Duplicated	Duplicated	Duplicated	Fragmented	Missing	Complete
284059at33208	Intraflagellar transport 52	Complete	Complete	Complete	Complete	Complete	Complete	Complete	Complete	Complete	Complete	Complete	Duplicated	Duplicated	Duplicated	Duplicated	Complete	Fragmented	Complete	Fragmented	Duplicated	Complete	Complete	Complete	Missing	Missing
285146at33208	General transcription factor IIH subunit	Complete	Complete	Complete	Complete	Complete	Complete	Complete	Complete	Complete	Complete	Complete	Complete	Duplicated	Complete	Complete	Duplicated	Duplicated	Duplicated	Complete	Duplicated	Complete	Complete	Complete	Complete	Duplicated
285902at33208	protein C12orf4 homolog	Complete	Complete	Complete	Complete	Complete	Complete	Complete	Complete	Complete	Complete	Complete	Complete	Complete	Fragmented	Complete	Fragmented	Fragmented	Fragmented	Fragmented	Duplicated	Fragmented	Complete	Fragmented	Missing	Missing
285966at33208	KIF1-binding protein	Complete	Complete	Complete	Complete	Complete	Complete	Complete	Complete	Complete	Complete	Complete	Complete	Duplicated	Complete	Complete	Duplicated	Duplicated	Complete	Fragmented	Duplicated	Complete	Complete	Complete	Missing	Missing
286553at33208	Protein O-fucosyltransferase 2	Complete	Complete	Complete	Complete	Complete	Complete	Complete	Complete	Complete	Complete	Missing	Complete	Duplicated	Complete	Complete	Complete	Duplicated	Complete	Complete	Duplicated	Complete	Complete	Complete	Missing	Missing
289235at33208	E3 ubiquitin-protein ligase TM129	Complete	Complete	Complete	Complete	Complete	Complete	Complete	Complete	Fragmented	Complete	Complete	Complete	Duplicated	Duplicated	Complete	Missing	Complete	Complete	Complete	Duplicated	Complete	Complete	Complete	Missing	Missing
289928at33208	major facilitator superfamily domain-containing protein 10	Complete	Complete	Complete	Complete	Complete	Complete	Complete	Complete	Complete	Complete	Complete	Complete	Duplicated	Duplicated	Complete	Duplicated	Duplicated	Complete	Complete	Duplicated	Complete	Complete	Complete	Missing	Missing
291505at33208	tRNA (cytosine(34)-C(5))-methyltransferase	Complete	Complete	Complete	Complete	Complete	Complete	Complete	Complete	Complete	Complete	Complete	Complete	Duplicated	Duplicated	Complete	Missing	Duplicated	Complete	Complete	Duplicated	Complete	Complete	Complete	Complete	Fragmented
291875at33208	U3 small nucleolar ribonucleoprotein protein MPP10	Fragmented	Fragmented	Complete	Fragmented	Complete	Fragmented	Fragmented	Fragmented	Complete	Fragmented	Fragmented	Fragmented	Fragmented	Fragmented	Fragmented	Fragmented	Fragmented	Fragmented	Fragmented	Fragmented	Fragmented	Fragmented	Complete	Fragmented	Fragmented
295556at33208	codanin-1	Missing	Fragmented	Missing	Fragmented	Fragmented	Fragmented	Missing	Missing	Missing	Missing	Fragmented	Missing	Missing	Missing	Missing	Missing	Missing	Missing	Missing	Missing	Missing	Missing	Missing	Missing	Missing
295775at33208	Protein arginine methyltransferase NDUFAF7	Complete	Complete	Complete	Complete	Complete	Complete	Complete	Complete	Complete	Complete	Complete	Complete	Duplicated	Complete	Complete	Duplicated	Duplicated	Duplicated	Complete	Complete	Complete	Complete	Complete	Fragmented	Fragmented
300303at33208	Integrator complex subunit 13	Complete	Fragmented	Complete	Complete	Complete	Fragmented	Duplicated	Complete	Fragmented	Complete	Missing	Fragmented	Missing	Missing	Missing	Missing	Fragmented	Missing	Fragmented	Fragmented	Fragmented	Missing	Missing	Missing	Missing
301572at33208	U4/U6 small nuclear ribonucleoprotein Prp31	Complete	Complete	Complete	Complete	Complete	Complete	Complete	Complete	Complete	Complete	Complete	Duplicated	Duplicated	Complete	Complete	Duplicated	Duplicated	Complete	Complete	Duplicated	Complete	Complete	Complete	Complete	Complete
302186at33208	anaphase-promoting complex subunit 4	Fragmented	Fragmented	Fragmented	Fragmented	Fragmented	Fragmented	Fragmented	Fragmented	Fragmented	Fragmented	Complete	Missing	Missing	Missing	Missing	Fragmented	Missing	Missing	Missing	Missing	Missing	Missing	Missing	Missing	Missing
302279at33208	WD repeat-containing protein 92	Complete	Complete	Complete	Complete	Complete	Complete	Complete	Complete	Complete	Complete	Complete	Complete	Duplicated	Complete	Complete	Duplicated	Duplicated	Complete	Complete	Duplicated	Complete	Complete	Complete	Complete	Complete
302921at33208	ubiquitin-associated protein 1	Missing	Missing	Missing	Missing	Missing	Missing	Missing	Missing	Missing	Missing	Missing	Missing	Missing	Missing	Missing	Missing	Missing	Missing	Missing	Missing	Missing	Missing	Missing	Missing	Missing
303117at33208	ATP-dependent RNA helicase DDX51	Missing	Missing	Missing	Complete	Missing	Complete	Complete	Complete	Missing	Missing	Complete	Complete	Duplicated	Complete	Complete	Duplicated	Duplicated	Complete	Missing	Duplicated	Complete	Complete	Missing	Missing	Missing
304388at33208	periodic tryptophan protein 1 homolog	Complete	Complete	Complete	Complete	Complete	Complete	Complete	Complete	Complete	Complete	Complete	Duplicated	Complete	Complete	Fragmented	Duplicated	Complete	Complete	Complete	Duplicated	Complete	Complete	Missing	Missing	Missing
305260at33208	Phosphatidylinositol glycan anchor biosynthesis class A	Complete	Complete	Complete	Complete	Complete	Complete	Complete	Complete	Fragmented	Complete	Complete	Complete	Duplicated	Complete	Complete	Duplicated	Duplicated	Complete	Complete	Duplicated	Complete	Complete	Complete	Complete	Complete
306101at33208	Aminomethyltransferase	Complete	Complete	Complete	Missing	Complete	Complete	Complete	Complete	Complete	Complete	Complete	Complete	Duplicated	Fragmented	Duplicated	Duplicated	Duplicated	Complete	Complete	Complete	Complete	Complete	Complete	Missing	Missing
307109at33208	multifunctional protein ADE2	Missing	Missing	Missing	Missing	Missing	Missing	Missing	Missing	Missing	Missing	Missing	Duplicated	Duplicated	Duplicated	Duplicated	Duplicated	Duplicated	Duplicated	Duplicated	Duplicated	Duplicated	Complete	Missing	Missing	Fragmented
308610at33208	dolichyl-diphosphooligosaccharide--protein glycosyltransferase 48 kDa subunit	Complete	Complete	Complete	Complete	Complete	Complete	Complete	Complete	Complete	Complete	Complete	Duplicated	Duplicated	Duplicated	Duplicated	Complete	Fragmented	Duplicated	Duplicated	Duplicated	Duplicated	Duplicated	Complete	Missing	Fragmented
311438at33208	geranylgeranyl transferase type-1 subunit beta	Complete	Complete	Complete	Complete	Complete	Complete	Complete	Complete	Complete	Complete	Complete	Duplicated	Duplicated	Duplicated	Missing	Duplicated	Complete	Complete	Complete	Duplicated	Complete	Complete	Missing	Missing	Missing
311758at33208	vacuolar protein sorting-associated protein 45	Complete	Complete	Complete	Complete	Complete	Complete	Complete	Complete	Complete	Complete	Complete	Duplicated	Duplicated	Duplicated	Complete	Complete	Duplicated	Duplicated	Duplicated	Duplicated	Duplicated	Duplicated	Complete	Complete	Complete
311761at33208	THO complex subunit 5 homolog	Fragmented	Complete	Fragmented	Fragmented	Fragmented	Fragmented	Fragmented	Complete	Fragmented	Complete	Fragmented	Missing	Fragmented	Missing	Complete	Missing	Missing	Missing	Missing	Fragmented	Missing	Missing	Missing	Missing	Fragmented
312577at33208	Zinc finger CCHC-type containing 4	Complete	Complete	Complete	Complete	Complete	Complete	Complete	Complete	Complete	Complete	Complete	Duplicated	Duplicated	Duplicated	Complete	Duplicated	Complete	Complete	Complete	Duplicated	Complete	Complete	Complete	Missing	Missing
313091at33208	serine/threonine-protein kinase RIO2	Complete	Complete	Complete	Complete	Complete	Complete	Complete	Complete	Complete	Complete	Complete	Complete	Duplicated	Duplicated	Fragmented	Complete	Duplicated	Complete	Complete	Complete	Complete	Complete	Complete	Fragmented	Complete
315044at33208	tetratricopeptide repeat protein 8	Complete	Complete	Complete	Complete	Complete	Complete	Missing	Complete	Complete	Complete	Complete	Duplicated	Duplicated	Duplicated	Complete	Duplicated	Duplicated	Duplicated	Duplicated	Duplicated	Complete	Duplicated	Complete	Missing	Missing
315393at33208	COX15, cytochrome c oxidase assembly homolog	Complete	Complete	Complete	Complete	Complete	Complete	Complete	Complete	Complete	Complete	Complete	Complete	Duplicated	Complete	Complete	Duplicated	Duplicated	Complete	Complete	Duplicated	Complete	Complete	Complete	Complete	Complete
317470at33208	tRNA-dihydrouridine(20) synthase	Complete	Complete	Complete	Complete	Complete	Missing	Complete	Missing	Complete	Complete	Complete	Complete	Duplicated	Complete	Missing	Duplicated	Duplicated	Complete	Complete	Duplicated	Complete	Complete	Missing	Missing	Missing
318483at33208	endoplasmic reticulum resident protein 44	Complete	Complete	Complete	Complete	Complete	Complete	Complete	Complete	Complete	Complete	Complete	Duplicated	Complete	Duplicated	Complete	Duplicated	Duplicated	Duplicated	Missing	Duplicated	Duplicated	Duplicated	Complete	Missing	Missing
318532at33208	H/ACA ribonucleoprotein complex subunit 4	Complete	Complete	Complete	Complete	Complete	Complete	Missing	Complete	Complete	Complete	Complete	Complete	Duplicated	Complete	Duplicated	Duplicated	Duplicated	Complete	Complete	Missing	Complete	Complete	Complete	Complete	Complete
319574at33208	tRNA pseudouridine synthase	Complete	Complete	Complete	Complete	Complete	Complete	Complete	Complete	Complete	Complete	Complete	Complete	Duplicated	Complete	Complete	Duplicated	Duplicated	Complete	Complete	Duplicated	Complete	Complete	Complete	Complete	Complete
320390at33208	N(alpha)-acetyltransferase 35, NatC auxiliary subunit	Complete	Complete	Complete	Complete	Complete	Complete	Complete	Complete	Complete	Complete	Complete	Complete	Duplicated	Complete	Complete	Duplicated	Complete	Complete	Complete	Duplicated	Complete	Complete	Missing	Missing	Missing
321332at33208	Integrator complex subunit 10	Missing	Missing	Missing	Missing	Missing	Missing	Missing	Missing	Missing	Missing	Missing	Missing	Missing	Missing	Missing	Missing	Missing	Missing	Missing	Missing	Missing	Missing	Missing	Missing	Missing
323399at33208	probable ATP-dependent RNA helicase DDX52	Complete	Complete	Complete	Complete	Complete	Complete	Complete	Complete	Complete	Complete	Complete	Missing	Missing	Missing	Missing	Missing	Missing	Missing	Missing	Missing	Missing	Missing	Missing	Complete	Missing
323473at33208	geranylgeranyl transferase type-2 subunit beta	Complete	Complete	Complete	Complete	Complete	Complete	Complete	Complete	Complete	Complete	Complete	Duplicated	Duplicated	Complete	Complete	Duplicated	Complete	Complete	Complete	Duplicated	Complete	Complete	Complete	Complete	Complete
324249at33208	general transcription factor 3C polypeptide 5	Complete	Complete	Complete	Complete	Complete	Complete	Complete	Complete	Complete	Complete	Complete	Duplicated	Duplicated	Duplicated	Complete	Duplicated	Duplicated	Complete	Complete	Duplicated	Complete	Complete	Fragmented	Complete	Missing
325183at33208	fumarylacetoacetase	Complete	Complete	Complete	Complete	Complete	Complete	Complete	Complete	Complete	Complete	Complete	Duplicated	Duplicated	Complete	Complete	Complete	Complete	Complete	Complete	Complete	Complete	Complete	Complete	Missing	Missing
327301at33208	WD repeat-containing protein 55	Fragmented	Complete	Complete	Fragmented	Complete	Complete	Fragmented	Complete	Complete	Complete	Complete	Complete	Complete	Fragmented	Complete	Fragmented	Fragmented	Complete	Fragmented	Complete	Complete	Fragmented	Missing	Missing	Fragmented
331112at33208	tRNA-dihydrouridine(47) synthase	Complete	Complete	Complete	Complete	Complete	Complete	Complete	Complete	Complete	Complete	Missing	Complete	Duplicated	Duplicated	Complete	Complete	Duplicated	Duplicated	Complete	Duplicated	Complete	Complete	Complete	Missing	Missing
331186at33208	RNA-binding protein 28	Complete	Complete	Complete	Complete	Complete	Complete	Complete	Complete	Complete	Complete	Complete	Missing	Missing	Missing	Missing	Missing	Missing	Missing	Missing	Missing	Missing	Missing	Missing	Missing	Missing
332870at33208	exosome complex component RRP45	Complete	Complete	Complete	Complete	Complete	Complete	Complete	Complete	Complete	Complete	Complete	Complete	Complete	Complete	Duplicated	Complete	Duplicated	Complete	Complete	Duplicated	Complete	Complete	Complete	Fragmented	Fragmented
333062at33208	eukaryotic translation initiation factor 3 subunit E	Complete	Complete	Complete	Complete	Complete	Complete	Missing	Complete	Complete	Complete	Complete	Duplicated	Duplicated	Duplicated	Complete	Complete	Duplicated	Duplicated	Duplicated	Duplicated	Duplicated	Duplicated	Complete	Complete	Fragmented
333800at33208	protein SMG8	Complete	Complete	Duplicated	Complete	Complete	Complete	Complete	Complete	Complete	Complete	Complete	Complete	Duplicated	Duplicated	Complete	Duplicated	Duplicated	Complete	Complete	Duplicated	Complete	Complete	Fragmented	Fragmented	Missing
334272at33208	angiogenic factor with G patch and FHA domains 1	Complete	Complete	Complete	Complete	Complete	Complete	Complete	Complete	Complete	Complete	Missing	Missing	Missing	Missing	Missing	Missing	Missing	Missing	Missing	Missing	Missing	Missing	Missing	Missing	Missing
334331at33208	cactin	Complete	Complete	Complete	Complete	Complete	Complete	Complete	Complete	Complete	Complete	Complete	Duplicated	Duplicated	Duplicated	Duplicated	Complete	Complete	Complete	Complete	Duplicated	Complete	Complete	Complete	Complete	Complete
334336at33208	Hepatocyte growth factor-regulated tyrosine kinase substrate	Complete	Complete	Complete	Complete	Complete	Complete	Complete	Complete	Complete	Complete	Complete	Fragmented	Fragmented	Fragmented	Complete	Fragmented	Fragmented	Complete	Fragmented	Fragmented	Fragmented	Fragmented	Complete	Complete	Fragmented
334342at33208	exocyst complex component 4	Complete	Complete	Complete	Complete	Complete	Complete	Missing	Complete	Complete	Complete	Complete	Duplicated	Duplicated	Duplicated	Complete	Duplicated	Duplicated	Complete	Complete	Duplicated	Complete	Duplicated	Missing	Missing	Missing
334764at33208	Solute carrier family 35 member B2	Complete	Duplicated	Complete	Complete	Complete	Complete	Complete	Duplicated	Complete	Duplicated	Complete	Duplicated	Complete	Complete	Duplicated	Missing	Fragmented	Complete	Complete	Complete	Complete	Complete	Complete	Complete	Complete
334820at33208	Bardet-Biedl syndrome 4 protein	Complete	Complete	Complete	Complete	Complete	Complete	Complete	Complete	Complete	Complete	Complete	Duplicated	Duplicated	Duplicated	Complete	Duplicated	Duplicated	Duplicated	Duplicated	Duplicated	Duplicated	Duplicated	Complete	Missing	Missing
335107at33208	S-adenosylmethionine decarboxylase proenzyme	Complete	Complete	Complete	Complete	Complete	Complete	Complete	Complete	Complete	Complete	Complete	Duplicated	Duplicated	Complete	Complete	Duplicated	Duplicated	Duplicated	Duplicated	Duplicated	Duplicated	Duplicated	Complete	Complete	Missing
336647at33208	anaphase-promoting complex subunit 5	Fragmented	Fragmented	Fragmented	Fragmented	Fragmented	Fragmented	Fragmented	Fragmented	Missing	Fragmented	Fragmented	Missing	Missing	Missing	Missing	Missing	Missing	Missing	Missing	Missing	Missing	Missing	Missing	Missing	Missing
338191at33208	Nucleolar GTP-binding protein 1	Complete	Complete	Complete	Complete	Complete	Complete	Complete	Complete	Complete	Complete	Complete	Duplicated	Duplicated	Missing	Duplicated	Complete	Duplicated	Complete	Complete	Duplicated	Complete	Complete	Complete	Complete	Complete
338482at33208	protein RFT1 homolog	Complete	Complete	Complete	Complete	Complete	Complete	Complete	Complete	Complete	Complete	Complete	Duplicated	Duplicated	Complete	Complete	Duplicated	Duplicated	Complete	Complete	Complete	Complete	Complete	Complete	Missing	Complete
339127at33208	glycosylphosphatidylinositol anchor attachment 1 protein	Fragmented	Complete	Complete	Complete	Complete	Complete	Fragmented	Complete	Complete	Complete	Complete	Complete	Duplicated	Complete	Complete	Complete	Complete	Complete	Complete	Duplicated	Complete	Complete	Complete	Complete	Missing
339319at33208	Poly	Complete	Complete	Complete	Complete	Complete	Complete	Complete	Complete	Complete	Complete	Complete	Fragmented	Fragmented	Fragmented	Fragmented	Fragmented	Fragmented	Fragmented	Fragmented	Fragmented	Fragmented	Fragmented	Fragmented	Missing	Missing
340558at33208	bystin	Complete	Complete	Complete	Complete	Complete	Complete	Missing	Complete	Complete	Complete	Complete	Complete	Duplicated	Complete	Complete	Duplicated	Duplicated	Complete	Complete	Duplicated	Complete	Complete	Complete	Complete	Complete
340577at33208	Bardet-Biedl syndrome 1 protein	Complete	Complete	Complete	Complete	Complete	Complete	Complete	Complete	Complete	Complete	Complete	Complete	Duplicated	Duplicated	Complete	Duplicated	Duplicated	Complete	Complete	Duplicated	Complete	Complete	Complete	Missing	Missing
344338at33208	ceramide glucosyltransferase	Complete	Complete	Complete	Complete	Complete	Complete	Missing	Complete	Complete	Complete	Complete	Duplicated	Duplicated	Duplicated	Duplicated	Duplicated	Duplicated	Duplicated	Duplicated	Duplicated	Duplicated	Duplicated	Complete	Complete	Missing
344346at33208	Mitochondrial ribosomal protein S27	Fragmented	Fragmented	Fragmented	Missing	Fragmented	Missing	Missing	Missing	Fragmented	Complete	Fragmented	Fragmented	Fragmented	Missing	Missing	Missing	Complete	Missing	Fragmented	Fragmented	Missing	Missing	Missing	Missing	Missing
344442at33208	nuclear pore complex protein Nup50	Fragmented	Fragmented	Complete	Fragmented	Fragmented	Fragmented	Fragmented	Fragmented	Fragmented	Complete	Fragmented	Missing	Missing	Missing	Missing	Missing	Missing	Missing	Missing	Missing	Missing	Missing	Missing	Missing	Missing
344581at33208	Serine/threonine-protein phosphatase 2A activator	Complete	Complete	Complete	Complete	Complete	Complete	Complete	Complete	Complete	Complete	Complete	Duplicated	Duplicated	Complete	Complete	Duplicated	Duplicated	Complete	Complete	Duplicated	Complete	Complete	Complete	Complete	Complete
344611at33208	Peroxisomal membrane protein PEX16	Complete	Complete	Complete	Complete	Complete	Complete	Missing	Complete	Complete	Fragmented	Fragmented	Missing	Missing	Missing	Missing	Missing	Missing	Missing	Missing	Missing	Missing	Missing	Missing	Missing	Missing
345099at33208	Nuclear pore protein	Complete	Complete	Complete	Complete	Complete	Complete	Complete	Complete	Complete	Complete	Complete	Fragmented	Fragmented	Fragmented	Fragmented	Fragmented	Fragmented	Fragmented	Fragmented	Fragmented	Fragmented	Fragmented	Fragmented	Complete	Complete
345959at33208	ataxin-10	Complete	Complete	Complete	Complete	Complete	Complete	Complete	Fragmented	Complete	Complete	Fragmented	Missing	Missing	Missing	Fragmented	Fragmented	Missing	Missing	Missing	Missing	Missing	Missing	Missing	Missing	Missing
346541at33208	menin	Missing	Missing	Missing	Missing	Missing	Missing	Missing	Missing	Missing	Missing	Missing	Missing	Missing	Missing	Missing	Missing	Missing	Missing	Missing	Missing	Missing	Missing	Missing	Missing	Missing
347600at33208	lariat debranching enzyme	Complete	Complete	Complete	Complete	Complete	Complete	Duplicated	Complete	Complete	Complete	Complete	Duplicated	Duplicated	Complete	Complete	Duplicated	Fragmented	Complete	Complete	Duplicated	Complete	Complete	Complete	Complete	Complete
348449at33208	Mitochondrial ribosomal protein S9	Complete	Complete	Complete	Complete	Complete	Complete	Complete	Complete	Complete	Complete	Complete	Complete	Duplicated	Fragmented	Fragmented	Fragmented	Complete	Fragmented	Fragmented	Fragmented	Fragmented	Fragmented	Complete	Complete	Fragmented
348544at33208	eukaryotic translation initiation factor 5	Duplicated	Complete	Complete	Duplicated	Duplicated	Duplicated	Duplicated	Duplicated	Duplicated	Complete	Complete	Duplicated	Complete	Fragmented	Complete	Complete	Complete	Complete	Complete	Complete	Complete	Complete	Complete	Complete	Complete
348761at33208	polymerase delta-interacting protein 2	Complete	Complete	Duplicated	Complete	Complete	Complete	Complete	Complete	Complete	Complete	Complete	Duplicated	Duplicated	Duplicated	Duplicated	Complete	Duplicated	Duplicated	Duplicated	Duplicated	Duplicated	Duplicated	Complete	Missing	Missing
349064at33208	PCI domain-containing protein 2	Complete	Duplicated	Complete	Complete	Complete	Complete	Duplicated	Complete	Complete	Complete	Complete	Complete	Duplicated	Missing	Complete	Missing	Missing	Complete	Complete	Duplicated	Complete	Complete	Fragmented	Missing	Missing
349627at33208	sister chromatid cohesion protein DCC1	Fragmented	Complete	Fragmented	Fragmented	Fragmented	Fragmented	Fragmented	Complete	Fragmented	Complete	Complete	Fragmented	Fragmented	Fragmented	Complete	Fragmented	Missing	Fragmented	Missing	Missing	Fragmented	Missing	Missing	Fragmented	Fragmented
351226at33208	VPS33B interacting protein, apical-basolateral polarity regulator, spe-39 homolog	Missing	Missing	Fragmented	Missing	Missing	Missing	Missing	Fragmented	Missing	Missing	Missing	Missing	Missing	Missing	Missing	Missing	Missing	Missing	Missing	Missing	Missing	Missing	Missing	Fragmented	Missing
352600at33208	deoxyhypusine synthase	Duplicated	Complete	Duplicated	Complete	Complete	Complete	Complete	Complete	Complete	Duplicated	Complete	Duplicated	Duplicated	Duplicated	Duplicated	Missing	Complete	Duplicated	Complete	Duplicated	Complete	Duplicated	Complete	Complete	Complete
352854at33208	V-type proton ATPase subunit H	Complete	Complete	Complete	Complete	Complete	Complete	Missing	Complete	Complete	Complete	Complete	Complete	Duplicated	Complete	Duplicated	Duplicated	Duplicated	Complete	Complete	Duplicated	Complete	Complete	Complete	Complete	Complete
353286at33208	Dynactin subunit 4	Complete	Complete	Complete	Complete	Complete	Complete	Complete	Complete	Complete	Complete	Complete	Complete	Duplicated	Duplicated	Complete	Duplicated	Missing	Complete	Complete	Duplicated	Complete	Complete	Duplicated	Fragmented	Missing
353768at33208	Eukaryotic translation initiation factor 3 subunit M	Complete	Complete	Complete	Complete	Complete	Complete	Complete	Complete	Complete	Complete	Missing	Fragmented	Complete	Fragmented	Fragmented	Fragmented	Fragmented	Fragmented	Fragmented	Fragmented	Fragmented	Fragmented	Missing	Missing	Missing
354829at33208	COP9 signalosome complex subunit 5	Complete	Complete	Complete	Complete	Complete	Complete	Complete	Complete	Complete	Complete	Complete	Complete	Duplicated	Complete	Complete	Duplicated	Duplicated	Complete	Complete	Duplicated	Complete	Complete	Fragmented	Fragmented	Fragmented
354949at33208	phosphatidylinositol glycan anchor biosynthesis class U protein	Complete	Complete	Complete	Complete	Complete	Complete	Missing	Complete	Complete	Complete	Complete	Complete	Fragmented	Fragmented	Fragmented	Complete	Fragmented	Fragmented	Fragmented	Fragmented	Complete	Complete	Complete	Complete	Missing
355210at33208	General transcription factor IIH subunit 1	Complete	Complete	Complete	Complete	Complete	Complete	Complete	Complete	Complete	Complete	Fragmented	Complete	Duplicated	Fragmented	Complete	Complete	Duplicated	Complete	Complete	Duplicated	Complete	Complete	Missing	Missing	Fragmented
355739at33208	Golgi to ER traffic protein 4 homolog	Fragmented	Fragmented	Complete	Complete	Complete	Complete	Complete	Complete	Complete	Complete	Complete	Complete	Duplicated	Complete	Duplicated	Missing	Duplicated	Complete	Complete	Duplicated	Complete	Complete	Complete	Missing	Missing
356175at33208	prolactin regulatory element-binding protein	Missing	Missing	Missing	Missing	Missing	Missing	Missing	Missing	Missing	Missing	Missing	Missing	Missing	Missing	Missing	Missing	Missing	Missing	Missing	Missing	Missing	Missing	Missing	Missing	Missing
356334at33208	VPS18, CORVET/HOPS core subunit	Fragmented	Complete	Complete	Complete	Complete	Complete	Complete	Complete	Complete	Complete	Complete	Complete	Duplicated	Complete	Complete	Duplicated	Duplicated	Complete	Fragmented	Duplicated	Complete	Complete	Missing	Missing	Missing
356503at33208	Solute carrier family 35 member C1	Complete	Complete	Complete	Complete	Complete	Complete	Complete	Complete	Complete	Complete	Complete	Duplicated	Duplicated	Duplicated	Complete	Duplicated	Duplicated	Duplicated	Duplicated	Duplicated	Duplicated	Duplicated	Complete	Complete	Complete
357580at33208	U5 small nuclear ribonucleoprotein 40 kDa protein	Complete	Complete	Complete	Complete	Complete	Complete	Complete	Complete	Complete	Complete	Complete	Duplicated	Duplicated	Complete	Missing	Duplicated	Duplicated	Complete	Complete	Duplicated	Complete	Complete	Missing	Complete	Complete
359075at33208	protein Red	Complete	Complete	Complete	Complete	Complete	Complete	Complete	Complete	Complete	Complete	Complete	Complete	Duplicated	Duplicated	Duplicated	Complete	Duplicated	Complete	Complete	Duplicated	Complete	Complete	Complete	Fragmented	Complete
359324at33208	prostaglandin E synthase 2	Complete	Complete	Complete	Complete	Complete	Complete	Complete	Complete	Complete	Complete	Complete	Duplicated	Duplicated	Duplicated	Duplicated	Duplicated	Duplicated	Duplicated	Duplicated	Duplicated	Duplicated	Duplicated	Complete	Complete	Complete
359369at33208	DNA-directed RNA polymerase, insert domain	Complete	Complete	Complete	Complete	Complete	Complete	Complete	Complete	Complete	Complete	Complete	Complete	Duplicated	Complete	Complete	Duplicated	Duplicated	Complete	Complete	Duplicated	Complete	Complete	Missing	Complete	Missing
359532at33208	kelch domain-containing protein 4	Missing	Complete	Missing	Complete	Complete	Missing	Complete	Complete	Missing	Complete	Missing	Missing	Complete	Missing	Missing	Missing	Missing	Missing	Missing	Missing	Missing	Missing	Missing	Missing	Missing
360379at33208	probable methyltransferase BTM2 homolog	Missing	Missing	Missing	Missing	Missing	Missing	Missing	Missing	Missing	Missing	Missing	Duplicated	Duplicated	Complete	Missing	Complete	Duplicated	Complete	Complete	Duplicated	Complete	Complete	Missing	Missing	Missing
360753at33208	NADH dehydrogenase	Complete	Complete	Duplicated	Complete	Complete	Complete	Complete	Complete	Complete	Complete	Complete	Duplicated	Complete	Complete	Complete	Duplicated	Duplicated	Complete	Complete	Missing	Complete	Complete	Missing	Missing	Missing
361100at33208	target of rapamycin complex subunit LST8	Complete	Complete	Complete	Complete	Complete	Complete	Complete	Complete	Missing	Complete	Complete	Complete	Duplicated	Complete	Complete	Missing	Duplicated	Complete	Missing	Duplicated	Complete	Complete	Missing	Missing	Missing
361203at33208	DDB1- and CUL4-associated factor 13	Complete	Complete	Complete	Complete	Complete	Complete	Complete	Complete	Complete	Complete	Complete	Duplicated	Duplicated	Complete	Complete	Duplicated	Duplicated	Complete	Complete	Duplicated	Complete	Complete	Complete	Complete	Complete
361216at33208	F-box only protein 42	Complete	Complete	Complete	Complete	Complete	Complete	Complete	Complete	Complete	Complete	Complete	Missing	Missing	Missing	Missing	Missing	Missing	Missing	Missing	Missing	Missing	Missing	Missing	Missing	Missing
363634at33208	28S ribosomal protein S22, mitochondrial	Complete	Complete	Complete	Complete	Complete	Complete	Complete	Complete	Complete	Complete	Complete	Duplicated	Duplicated	Complete	Complete	Duplicated	Duplicated	Complete	Complete	Duplicated	Complete	Complete	Fragmented	Complete	Complete
363840at33208	DNA-directed RNA polymerase III subunit RPC5	Complete	Fragmented	Complete	Fragmented	Fragmented	Fragmented	Missing	Complete	Fragmented	Fragmented	Fragmented	Fragmented	Fragmented	Fragmented	Fragmented	Fragmented	Fragmented	Fragmented	Fragmented	Fragmented	Fragmented	Fragmented	Missing	Missing	Missing
363851at33208	methyltransferase-like protein 16	Fragmented	Complete	Complete	Complete	Complete	Complete	Complete	Complete	Complete	Complete	Complete	Duplicated	Duplicated	Complete	Complete	Duplicated	Duplicated	Complete	Complete	Duplicated	Complete	Complete	Missing	Complete	Complete
364383at33208	26S proteasome non-ATPase regulatory subunit 6	Complete	Complete	Complete	Complete	Complete	Complete	Missing	Complete	Complete	Complete	Complete	Duplicated	Complete	Duplicated	Duplicated	Duplicated	Duplicated	Duplicated	Duplicated	Duplicated	Duplicated	Duplicated	Complete	Complete	Complete
364694at33208	signal recognition particle receptor subunit alpha	Complete	Complete	Complete	Complete	Complete	Complete	Complete	Complete	Complete	Complete	Complete	Complete	Duplicated	Complete	Complete	Duplicated	Complete	Complete	Complete	Duplicated	Complete	Complete	Complete	Complete	Complete
365323at33208	probable cytosolic iron-sulfur protein assembly protein CIAO1	Complete	Complete	Complete	Complete	Complete	Complete	Complete	Complete	Complete	Complete	Complete	Complete	Duplicated	Complete	Complete	Duplicated	Complete	Complete	Complete	Duplicated	Complete	Complete	Missing	Missing	Missing
365561at33208	mitochondrial chaperone BCS1	Complete	Complete	Complete	Complete	Complete	Complete	Complete	Missing	Complete	Complete	Complete	Complete	Duplicated	Complete	Complete	Duplicated	Duplicated	Complete	Complete	Complete	Complete	Complete	Complete	Complete	Complete
365691at33208	Origin recognition complex subunit 2	Fragmented	Complete	Complete	Complete	Fragmented	Complete	Complete	Complete	Fragmented	Complete	Complete	Complete	Fragmented	Complete	Fragmented	Fragmented	Duplicated	Fragmented	Fragmented	Complete	Fragmented	Fragmented	Missing	Complete	Fragmented
366124at33208	rRNA adenine N(6)-methyltransferase	Complete	Complete	Complete	Complete	Complete	Complete	Complete	Complete	Complete	Complete	Complete	Complete	Duplicated	Complete	Complete	Complete	Complete	Complete	Complete	Complete	Complete	Missing	Missing	Missing	Missing
366814at33208	Golgi pH regulator	Complete	Complete	Complete	Complete	Complete	Complete	Complete	Complete	Complete	Complete	Complete	Duplicated	Duplicated	Duplicated	Complete	Duplicated	Duplicated	Duplicated	Duplicated	Duplicated	Duplicated	Duplicated	Complete	Missing	Missing
366936at33208	cyclin-dependent-like kinase 5	Complete	Complete	Complete	Complete	Complete	Complete	Complete	Complete	Complete	Complete	Complete	Duplicated	Duplicated	Complete	Complete	Duplicated	Duplicated	Complete	Complete	Duplicated	Complete	Complete	Complete	Complete	Duplicated
367493at33208	Integrator complex subunit 14	Complete	Complete	Complete	Complete	Complete	Complete	Complete	Complete	Complete	Complete	Missing	Missing	Missing	Missing	Missing	Missing	Missing	Missing	Missing	Missing	Missing	Missing	Missing	Missing	Missing
367551at33208	probable ATP-dependent RNA helicase DDX27	Complete	Complete	Complete	Complete	Complete	Complete	Missing	Complete	Complete	Complete	Complete	Complete	Duplicated	Duplicated	Complete	Complete	Duplicated	Complete	Complete	Duplicated	Complete	Complete	Complete	Missing	Missing
367596at33208	ATP-dependent DNA helicase Q4	Complete	Complete	Complete	Complete	Complete	Complete	Duplicated	Complete	Complete	Complete	Fragmented	Fragmented	Fragmented	Fragmented	Complete	Fragmented	Fragmented	Fragmented	Fragmented	Fragmented	Fragmented	Fragmented	Fragmented	Fragmented	Fragmented
367957at33208	UDP-N-acetylglucosamine--dolichyl-phosphate N-acetylglucosaminephosphotransferase	Complete	Complete	Complete	Complete	Complete	Complete	Complete	Complete	Complete	Complete	Complete	Duplicated	Duplicated	Complete	Complete	Duplicated	Duplicated	Duplicated	Complete	Duplicated	Duplicated	Complete	Complete	Complete	Complete
368565at33208	serine/threonine-protein phosphatase 2A regulatory subunit B'' subunit gamma	Complete	Complete	Complete	Complete	Complete	Complete	Complete	Complete	Complete	Complete	Complete	Complete	Duplicated	Complete	Complete	Duplicated	Duplicated	Complete	Complete	Duplicated	Complete	Complete	Complete	Missing	Missing
368670at33208	Nuclear respiratory factor 1	Missing	Missing	Missing	Missing	Missing	Missing	Missing	Missing	Missing	Missing	Missing	Missing	Missing	Missing	Missing	Missing	Missing	Missing	Missing	Missing	Missing	Missing	Missing	Missing	Missing
368875at33208	Tafazzin	Complete	Complete	Complete	Complete	Complete	Complete	Duplicated	Complete	Complete	Complete	Complete	Duplicated	Duplicated	Complete	Complete	Duplicated	Duplicated	Complete	Duplicated	Duplicated	Duplicated	Complete	Complete	Complete	Complete
371241at33208	mitochondrial import inner membrane translocase subunit TIM50	Complete	Complete	Complete	Complete	Complete	Complete	Missing	Complete	Complete	Complete	Complete	Complete	Duplicated	Duplicated	Complete	Duplicated	Duplicated	Complete	Complete	Duplicated	Complete	Complete	Complete	Complete	Complete
371297at33208	replication factor C subunit 3	Complete	Complete	Complete	Complete	Complete	Complete	Complete	Complete	Complete	Complete	Complete	Complete	Duplicated	Complete	Complete	Complete	Duplicated	Complete	Duplicated	Duplicated	Complete	Complete	Complete	Complete	Complete
371526at33208	CCR4-NOT transcription complex subunit 9	Complete	Complete	Complete	Complete	Duplicated	Complete	Complete	Complete	Complete	Complete	Complete	Duplicated	Duplicated	Duplicated	Duplicated	Complete	Duplicated	Duplicated	Duplicated	Duplicated	Duplicated	Duplicated	Complete	Complete	Complete
372257at33208	putative deoxyribonuclease TATDN1	Complete	Complete	Complete	Complete	Complete	Complete	Complete	Complete	Complete	Complete	Complete	Complete	Duplicated	Complete	Complete	Duplicated	Duplicated	Complete	Complete	Duplicated	Complete	Complete	Complete	Complete	Complete
372707at33208	actin-related protein 2/3 complex subunit 2	Complete	Complete	Complete	Complete	Complete	Complete	Complete	Duplicated	Complete	Complete	Complete	Duplicated	Duplicated	Duplicated	Duplicated	Duplicated	Duplicated	Complete	Duplicated	Duplicated	Duplicated	Duplicated	Complete	Fragmented	Missing
373040at33208	pre-mRNA-splicing factor RBM22	Fragmented	Fragmented	Fragmented	Fragmented	Fragmented	Fragmented	Fragmented	Fragmented	Fragmented	Fragmented	Fragmented	Duplicated	Duplicated	Complete	Complete	Duplicated	Duplicated	Complete	Complete	Duplicated	Complete	Complete	Complete	Complete	Complete
376982at33208	26S proteasome non-ATPase regulatory subunit 14	Complete	Complete	Complete	Complete	Complete	Complete	Missing	Complete	Complete	Complete	Complete	Duplicated	Duplicated	Duplicated	Duplicated	Duplicated	Duplicated	Duplicated	Duplicated	Duplicated	Duplicated	Duplicated	Complete	Complete	Complete
378033at33208	uncharacterized protein KIAA2013 homolog	Complete	Complete	Complete	Complete	Complete	Complete	Missing	Complete	Complete	Complete	Complete	Duplicated	Duplicated	Duplicated	Complete	Duplicated	Duplicated	Complete	Duplicated	Duplicated	Complete	Complete	Missing	Missing	Missing
378316at33208	probable tRNA N6-adenosine threonylcarbamoyltransferase	Complete	Complete	Complete	Complete	Complete	Complete	Missing	Complete	Complete	Complete	Complete	Complete	Complete	Complete	Complete	Duplicated	Duplicated	Complete	Complete	Duplicated	Complete	Complete	Complete	Complete	Complete
378768at33208	ras-related GTP-binding protein A	Duplicated	Complete	Complete	Duplicated	Duplicated	Duplicated	Duplicated	Duplicated	Duplicated	Duplicated	Complete	Duplicated	Duplicated	Duplicated	Duplicated	Duplicated	Duplicated	Duplicated	Duplicated	Duplicated	Duplicated	Duplicated	Complete	Complete	Complete
378913at33208	Intraflagellar transport 46	Complete	Complete	Complete	Complete	Complete	Complete	Complete	Complete	Complete	Complete	Complete	Duplicated	Duplicated	Duplicated	Complete	Duplicated	Duplicated	Complete	Duplicated	Duplicated	Complete	Duplicated	Complete	Missing	Missing
379076at33208	nucleoporin p58/p45 isoform X1	Missing	Fragmented	Missing	Missing	Fragmented	Missing	Missing	Missing	Missing	Missing	Fragmented	Missing	Missing	Missing	Missing	Missing	Missing	Missing	Missing	Missing	Missing	Missing	Missing	Missing	Missing
379636at33208	26S proteasome non-ATPase regulatory subunit 13	Complete	Complete	Complete	Complete	Complete	Complete	Complete	Complete	Complete	Complete	Complete	Duplicated	Duplicated	Duplicated	Duplicated	Complete	Duplicated	Duplicated	Duplicated	Duplicated	Duplicated	Duplicated	Complete	Complete	Complete
379771at33208	asparagine synthetase domain-containing protein 1	Complete	Complete	Complete	Complete	Complete	Complete	Complete	Complete	Complete	Complete	Complete	Duplicated	Duplicated	Duplicated	Complete	Complete	Duplicated	Complete	Complete	Duplicated	Complete	Complete	Fragmented	Complete	Missing
380583at33208	THO complex subunit 3	Complete	Complete	Complete	Complete	Complete	Complete	Complete	Complete	Complete	Complete	Complete	Complete	Duplicated	Complete	Complete	Duplicated	Duplicated	Missing	Complete	Missing	Missing	Complete	Complete	Missing	Missing
381303at33208	peroxisomal biogenesis factor 3	Complete	Fragmented	Fragmented	Fragmented	Fragmented	Fragmented	Fragmented	Missing	Fragmented	Complete	Missing	Missing	Missing	Missing	Missing	Missing	Missing	Missing	Missing	Missing	Missing	Missing	Missing	Missing	Missing
382000at33208	leucine-rich repeat-containing protein 58	Complete	Complete	Complete	Complete	Complete	Complete	Complete	Complete	Complete	Complete	Complete	Duplicated	Duplicated	Duplicated	Complete	Duplicated	Duplicated	Duplicated	Duplicated	Duplicated	Duplicated	Duplicated	Complete	Missing	Missing
382262at33208	Zinc finger CCCH-type containing 14	Missing	Missing	Missing	Missing	Missing	Missing	Missing	Missing	Missing	Missing	Complete	Complete	Duplicated	Duplicated	Fragmented	Duplicated	Complete	Missing	Complete	Missing	Missing	Fragmented	Fragmented	Missing	Duplicated
382750at33208	bifunctional coenzyme A synthase	Complete	Complete	Complete	Complete	Complete	Complete	Complete	Complete	Complete	Complete	Complete	Complete	Duplicated	Complete	Complete	Complete	Duplicated	Complete	Complete	Complete	Complete	Complete	Complete	Complete	Complete
383313at33208	Trafficking protein particle complex 13	Missing	Missing	Missing	Missing	Missing	Missing	Missing	Missing	Missing	Missing	Missing	Missing	Missing	Missing	Missing	Missing	Missing	Missing	Missing	Missing	Missing	Missing	Missing	Missing	Missing
384187at33208	SNW domain-containing protein 1	Complete	Complete	Complete	Complete	Complete	Complete	Complete	Complete	Complete	Complete	Complete	Duplicated	Duplicated	Complete	Complete	Duplicated	Duplicated	Complete	Duplicated	Duplicated	Complete	Complete	Complete	Complete	Complete
386666at33208	WAS protein family homolog 1	Complete	Complete	Complete	Complete	Complete	Complete	Complete	Complete	Complete	Complete	Complete	Complete	Duplicated	Duplicated	Complete	Duplicated	Missing	Complete	Duplicated	Duplicated	Complete	Complete	Missing	Missing	Missing
387079at33208	zinc finger protein 622	Complete	Complete	Complete	Complete	Complete	Complete	Complete	Complete	Complete	Complete	Complete	Complete	Duplicated	Complete	Complete	Duplicated	Duplicated	Complete	Complete	Complete	Complete	Complete	Missing	Missing	Missing
387117at33208	malonyl-CoA-acyl carrier protein transacylase, mitochondrial	Complete	Complete	Complete	Complete	Complete	Complete	Complete	Complete	Complete	Complete	Complete	Duplicated	Duplicated	Complete	Complete	Duplicated	Complete	Complete	Complete	Duplicated	Complete	Complete	Missing	Missing	Missing
387878at33208	Transmembrane protein 104	Complete	Complete	Complete	Complete	Complete	Complete	Complete	Complete	Complete	Complete	Complete	Complete	Duplicated	Complete	Complete	Duplicated	Complete	Complete	Complete	Duplicated	Complete	Complete	Complete	Missing	Fragmented
389367at33208	dolichyl-phosphate beta-glucosyltransferase	Complete	Complete	Complete	Complete	Complete	Complete	Complete	Complete	Fragmented	Complete	Complete	Complete	Duplicated	Duplicated	Complete	Duplicated	Duplicated	Duplicated	Duplicated	Duplicated	Complete	Duplicated	Complete	Complete	Complete
389527at33208	conserved oligomeric Golgi complex subunit 3	Complete	Complete	Complete	Complete	Complete	Complete	Missing	Complete	Complete	Complete	Complete	Complete	Duplicated	Complete	Duplicated	Duplicated	Complete	Complete	Complete	Complete	Complete	Complete	Complete	Complete	Fragmented
389570at33208	Phenylalanyl-tRNA synthetase 2, mitochondrial	Complete	Complete	Complete	Complete	Complete	Complete	Complete	Complete	Complete	Complete	Complete	Duplicated	Duplicated	Complete	Complete	Fragmented	Duplicated	Complete	Complete	Duplicated	Complete	Complete	Complete	Complete	Complete
389591at33208	ATP-dependent (S)-NAD(P)H-hydrate dehydratase	Complete	Duplicated	Duplicated	Complete	Complete	Complete	Complete	Complete	Duplicated	Complete	Complete	Complete	Duplicated	Complete	Complete	Duplicated	Duplicated	Complete	Complete	Duplicated	Complete	Complete	Fragmented	Complete	Missing
390192at33208	alpha-1,3/1,6-mannosyltransferase ALG2	Complete	Complete	Complete	Complete	Complete	Complete	Complete	Complete	Complete	Complete	Complete	Complete	Duplicated	Complete	Complete	Complete	Duplicated	Complete	Complete	Duplicated	Complete	Complete	Complete	Complete	Complete
390402at33208	glyoxalase domain-containing protein 4	Complete	Complete	Complete	Complete	Complete	Complete	Complete	Complete	Complete	Complete	Complete	Complete	Duplicated	Duplicated	Duplicated	Duplicated	Duplicated	Complete	Complete	Duplicated	Complete	Complete	Missing	Missing	Complete
391896at33208	dnaJ homolog subfamily B member 11	Complete	Complete	Complete	Complete	Complete	Complete	Complete	Complete	Complete	Complete	Complete	Duplicated	Duplicated	Duplicated	Duplicated	Duplicated	Duplicated	Duplicated	Duplicated	Duplicated	Duplicated	Duplicated	Complete	Complete	Complete
393219at33208	protein HGH1 homolog	Complete	Complete	Complete	Complete	Complete	Complete	Complete	Complete	Complete	Complete	Complete	Duplicated	Duplicated	Complete	Complete	Missing	Complete	Complete	Complete	Duplicated	Complete	Complete	Missing	Missing	Fragmented
393291at33208	signal peptide peptidase-like 3	Complete	Complete	Complete	Complete	Complete	Complete	Complete	Complete	Complete	Complete	Complete	Complete	Duplicated	Complete	Complete	Complete	Duplicated	Complete	Complete	Duplicated	Complete	Complete	Fragmented	Complete	Complete
393419at33208	NEDD8-activating enzyme E1 regulatory subunit	Complete	Complete	Complete	Complete	Complete	Complete	Complete	Complete	Missing	Complete	Complete	Duplicated	Duplicated	Duplicated	Complete	Duplicated	Duplicated	Duplicated	Duplicated	Duplicated	Duplicated	Duplicated	Missing	Missing	Complete
393895at33208	26S proteasome non-ATPase regulatory subunit 3	Complete	Complete	Complete	Complete	Complete	Complete	Duplicated	Complete	Complete	Complete	Complete	Duplicated	Duplicated	Duplicated	Duplicated	Duplicated	Duplicated	Duplicated	Duplicated	Duplicated	Duplicated	Duplicated	Complete	Complete	Complete
395147at33208	NADPH	Complete	Complete	Complete	Complete	Complete	Complete	Complete	Complete	Complete	Complete	Complete	Complete	Duplicated	Complete	Complete	Duplicated	Duplicated	Complete	Complete	Duplicated	Complete	Complete	Complete	Fragmented	Fragmented
395183at33208	sprT-like domain-containing protein Spartan	Complete	Complete	Complete	Complete	Complete	Duplicated	Complete	Complete	Complete	Complete	Complete	Complete	Duplicated	Complete	Complete	Complete	Duplicated	Complete	Complete	Duplicated	Complete	Complete	Complete	Complete	Complete
395556at33208	Phosphatidate cytidylyltransferase, mitochondrial	Complete	Complete	Complete	Complete	Complete	Complete	Complete	Complete	Complete	Complete	Complete	Complete	Duplicated	Complete	Complete	Duplicated	Duplicated	Complete	Complete	Duplicated	Complete	Complete	Complete	Complete	Complete
395919at33208	XPC complex subunit, DNA damage recognition and repair factor	Complete	Complete	Complete	Complete	Complete	Complete	Complete	Complete	Complete	Complete	Complete	Complete	Duplicated	Duplicated	Complete	Missing	Duplicated	Complete	Complete	Duplicated	Fragmented	Complete	Fragmented	Fragmented	Complete
395948at33208	protein cramped-like	Fragmented	Fragmented	Fragmented	Fragmented	Fragmented	Fragmented	Fragmented	Fragmented	Fragmented	Fragmented	Complete	Missing	Missing	Missing	Missing	Missing	Missing	Missing	Missing	Missing	Missing	Missing	Fragmented	Missing	Missing
396237at33208	translation initiation factor eIF-2B subunit beta	Complete	Complete	Complete	Complete	Complete	Complete	Complete	Complete	Complete	Complete	Complete	Complete	Duplicated	Complete	Complete	Duplicated	Duplicated	Complete	Complete	Complete	Complete	Complete	Missing	Missing	Missing
397019at33208	ubiquitin-like modifier-activating enzyme 5	Complete	Complete	Complete	Complete	Complete	Complete	Complete	Complete	Complete	Complete	Complete	Complete	Duplicated	Complete	Complete	Duplicated	Duplicated	Complete	Complete	Complete	Complete	Complete	Complete	Complete	Complete
397659at33208	CDK5 regulatory subunit-associated protein 3	Complete	Complete	Complete	Complete	Complete	Complete	Complete	Complete	Complete	Complete	Complete	Complete	Duplicated	Fragmented	Fragmented	Complete	Fragmented	Fragmented	Complete	Duplicated	Complete	Complete	Missing	Missing	Missing
398013at33208	WD repeat-containing protein 82	Complete	Complete	Complete	Complete	Complete	Complete	Complete	Complete	Complete	Complete	Complete	Duplicated	Duplicated	Complete	Complete	Duplicated	Duplicated	Complete	Complete	Duplicated	Complete	Complete	Complete	Complete	Complete
398202at33208	RGP1 homolog, RAB6A GEF complex partner 1	Complete	Complete	Complete	Complete	Complete	Complete	Complete	Complete	Fragmented	Complete	Complete	Duplicated	Complete	Complete	Complete	Duplicated	Duplicated	Complete	Complete	Duplicated	Complete	Complete	Missing	Missing	Missing
398607at33208	zinc finger protein 330	Missing	Missing	Missing	Missing	Missing	Missing	Missing	Missing	Missing	Missing	Missing	Duplicated	Duplicated	Duplicated	Complete	Duplicated	Missing	Complete	Complete	Duplicated	Complete	Complete	Complete	Missing	Complete
399092at33208	ubiquitin fusion degradation protein 1 homolog	Complete	Complete	Complete	Complete	Complete	Complete	Complete	Complete	Complete	Duplicated	Complete	Duplicated	Duplicated	Duplicated	Duplicated	Duplicated	Duplicated	Duplicated	Duplicated	Duplicated	Duplicated	Complete	Complete	Complete	Fragmented
399439at33208	tRNA (guanine-N(7)-)-methyltransferase non-catalytic subunit WDR4	Complete	Missing	Missing	Complete	Duplicated	Missing	Missing	Complete	Complete	Missing	Duplicated	Missing	Missing	Missing	Missing	Missing	Missing	Missing	Missing	Missing	Missing	Missing	Missing	Missing	Missing
400042at33208	lupus La protein	Complete	Complete	Complete	Complete	Duplicated	Duplicated	Complete	Complete	Duplicated	Complete	Complete	Duplicated	Duplicated	Duplicated	Complete	Duplicated	Duplicated	Complete	Duplicated	Duplicated	Complete	Complete	Missing	Complete	Missing
401196at33208	39S ribosomal protein L45, mitochondrial	Complete	Complete	Complete	Complete	Complete	Complete	Duplicated	Complete	Complete	Complete	Complete	Complete	Duplicated	Complete	Complete	Complete	Duplicated	Complete	Complete	Duplicated	Complete	Complete	Complete	Complete	Complete
401220at33208	beclin-1	Complete	Complete	Complete	Complete	Complete	Complete	Complete	Complete	Complete	Complete	Complete	Fragmented	Fragmented	Fragmented	Complete	Fragmented	Fragmented	Fragmented	Fragmented	Fragmented	Fragmented	Fragmented	Complete	Missing	Missing
401679at33208	tRNA-splicing endonuclease subunit Sen2	Complete	Complete	Complete	Missing	Complete	Complete	Complete	Complete	Complete	Complete	Missing	Duplicated	Duplicated	Complete	Complete	Missing	Duplicated	Complete	Missing	Missing	Complete	Complete	Complete	Missing	Missing
401779at33208	ATPase ASNA1	Complete	Complete	Complete	Complete	Complete	Complete	Missing	Complete	Complete	Complete	Complete	Duplicated	Duplicated	Complete	Complete	Duplicated	Fragmented	Complete	Complete	Complete	Complete	Complete	Complete	Complete	Complete
40200at33208	DNA repair protein REV1	Missing	Missing	Missing	Missing	Missing	Missing	Missing	Missing	Missing	Missing	Missing	Complete	Duplicated	Complete	Complete	Fragmented	Duplicated	Complete	Complete	Duplicated	Complete	Complete	Complete	Missing	Complete
403171at33208	protein LTV1 homolog	Complete	Complete	Complete	Complete	Complete	Complete	Complete	Complete	Complete	Complete	Complete	Complete	Duplicated	Complete	Complete	Complete	Duplicated	Complete	Complete	Duplicated	Complete	Complete	Complete	Missing	Missing
403817at33208	hsp70-binding protein 1	Complete	Complete	Complete	Complete	Complete	Complete	Complete	Complete	Complete	Complete	Complete	Complete	Fragmented	Fragmented	Fragmented	Complete	Fragmented	Fragmented	Fragmented	Fragmented	Fragmented	Fragmented	Fragmented	Missing	Missing
404988at33208	Dol-P-Glc	Complete	Complete	Complete	Complete	Complete	Complete	Complete	Complete	Complete	Complete	Complete	Complete	Duplicated	Complete	Complete	Duplicated	Complete	Complete	Complete	Duplicated	Complete	Complete	Complete	Complete	Complete
405257at33208	conserved oligomeric Golgi complex subunit 8	Complete	Complete	Complete	Complete	Complete	Complete	Complete	Complete	Complete	Complete	Complete	Complete	Duplicated	Complete	Complete	Complete	Duplicated	Complete	Complete	Duplicated	Complete	Complete	Missing	Missing	Missing
406927at33208	Nuclear speckle splicing regulatory protein 1	Complete	Complete	Complete	Complete	Complete	Complete	Complete	Complete	Complete	Complete	Complete	Complete	Duplicated	Duplicated	Complete	Missing	Duplicated	Complete	Complete	Complete	Complete	Complete	Complete	Complete	Complete
407472at33208	dnaJ homolog subfamily C member 21	Complete	Fragmented	Complete	Complete	Complete	Complete	Missing	Complete	Complete	Complete	Complete	Complete	Duplicated	Complete	Complete	Complete	Duplicated	Complete	Complete	Duplicated	Complete	Complete	Missing	Fragmented	Fragmented
409006at33208	protein TSSC1	Complete	Complete	Complete	Complete	Complete	Complete	Missing	Complete	Complete	Complete	Complete	Complete	Duplicated	Complete	Complete	Fragmented	Duplicated	Complete	Complete	Duplicated	Complete	Complete	Missing	Missing	Missing
409186at33208	ESF1 homolog	Complete	Complete	Complete	Complete	Complete	Complete	Complete	Complete	Complete	Complete	Fragmented	Fragmented	Complete	Fragmented	Complete	Duplicated	Complete	Complete	Fragmented	Fragmented	Fragmented	Complete	Fragmented	Fragmented	Missing
411515at33208	protein farnesyltransferase/geranylgeranyltransferase type-1 subunit alpha	Complete	Complete	Complete	Complete	Complete	Complete	Complete	Complete	Complete	Complete	Complete	Complete	Duplicated	Complete	Complete	Duplicated	Duplicated	Duplicated	Complete	Duplicated	Complete	Complete	Complete	Complete	Complete
411664at33208	E3 ubiquitin-protein ligase FANCL	Complete	Complete	Complete	Complete	Complete	Fragmented	Complete	Complete	Complete	Complete	Missing	Complete	Duplicated	Complete	Complete	Fragmented	Duplicated	Complete	Complete	Duplicated	Complete	Complete	Fragmented	Missing	Missing
411755at33208	coiled-coil domain-containing protein 47	Complete	Complete	Complete	Complete	Complete	Complete	Duplicated	Complete	Complete	Complete	Complete	Duplicated	Duplicated	Duplicated	Complete	Duplicated	Duplicated	Duplicated	Complete	Duplicated	Duplicated	Duplicated	Complete	Missing	Complete
412370at33208	glutamate--cysteine ligase regulatory subunit	Fragmented	Complete	Fragmented	Missing	Missing	Fragmented	Missing	Fragmented	Missing	Fragmented	Fragmented	Fragmented	Duplicated	Complete	Complete	Duplicated	Fragmented	Fragmented	Fragmented	Fragmented	Complete	Fragmented	Complete	Missing	Missing
412542at33208	exosome complex component RRP4	Complete	Complete	Complete	Complete	Complete	Complete	Duplicated	Complete	Complete	Complete	Complete	Complete	Duplicated	Complete	Complete	Duplicated	Missing	Complete	Complete	Duplicated	Complete	Complete	Complete	Complete	Complete
412930at33208	dnaJ homolog subfamily C member 1	Complete	Complete	Complete	Complete	Duplicated	Complete	Complete	Complete	Complete	Complete	Fragmented	Complete	Duplicated	Complete	Complete	Duplicated	Duplicated	Complete	Complete	Duplicated	Complete	Complete	Missing	Missing	Missing
413334at33208	elongator complex protein 4	Complete	Complete	Complete	Complete	Complete	Complete	Complete	Complete	Complete	Complete	Complete	Complete	Duplicated	Complete	Complete	Duplicated	Duplicated	Complete	Complete	Duplicated	Complete	Complete	Missing	Complete	Missing
414001at33208	eukaryotic translation initiation factor 2 subunit 1	Complete	Complete	Complete	Complete	Complete	Complete	Complete	Complete	Complete	Complete	Complete	Complete	Duplicated	Duplicated	Complete	Duplicated	Duplicated	Complete	Complete	Duplicated	Complete	Duplicated	Complete	Complete	Fragmented
414571at33208	GPI-anchor transamidase	Complete	Complete	Complete	Complete	Complete	Complete	Complete	Complete	Complete	Complete	Complete	Complete	Duplicated	Complete	Complete	Complete	Complete	Complete	Complete	Duplicated	Complete	Complete	Complete	Complete	Complete
414579at33208	WD repeat domain-containing protein 83	Complete	Complete	Complete	Complete	Complete	Complete	Complete	Complete	Missing	Complete	Complete	Complete	Duplicated	Complete	Complete	Duplicated	Duplicated	Complete	Missing	Duplicated	Complete	Complete	Missing	Missing	Missing
414603at33208	mediator of RNA polymerase II transcription subunit 17	Fragmented	Fragmented	Fragmented	Fragmented	Fragmented	Fragmented	Fragmented	Fragmented	Fragmented	Complete	Missing	Missing	Fragmented	Missing	Missing	Fragmented	Missing	Fragmented	Missing	Fragmented	Fragmented	Missing	Missing	Missing	Missing
415618at33208	required for meiotic nuclear division protein 1 homolog	Complete	Complete	Complete	Complete	Complete	Complete	Complete	Complete	Complete	Complete	Complete	Missing	Duplicated	Complete	Complete	Duplicated	Duplicated	Complete	Complete	Duplicated	Complete	Complete	Complete	Complete	Complete
416175at33208	m7GpppX diphosphatase	Complete	Complete	Complete	Complete	Duplicated	Complete	Missing	Complete	Complete	Complete	Complete	Complete	Duplicated	Duplicated	Complete	Duplicated	Duplicated	Complete	Complete	Duplicated	Complete	Complete	Complete	Complete	Complete
418979at33208	cysteine dioxygenase type 1	Complete	Complete	Complete	Complete	Complete	Complete	Missing	Complete	Complete	Complete	Complete	Complete	Duplicated	Complete	Complete	Duplicated	Duplicated	Duplicated	Duplicated	Duplicated	Duplicated	Duplicated	Complete	Missing	Missing
419502at33208	probable 18S rRNA (guanine-N(7))-methyltransferase	Complete	Complete	Complete	Complete	Complete	Complete	Missing	Complete	Complete	Complete	Complete	Duplicated	Duplicated	Duplicated	Complete	Duplicated	Duplicated	Complete	Complete	Duplicated	Complete	Complete	Complete	Fragmented	Complete
419914at33208	ribosome biogenesis protein WDR12	Complete	Complete	Complete	Complete	Complete	Complete	Missing	Complete	Complete	Complete	Complete	Complete	Duplicated	Complete	Fragmented	Duplicated	Complete	Complete	Missing	Complete	Complete	Complete	Complete	Missing	Missing
421396at33208	S-formylglutathione hydrolase	Complete	Complete	Complete	Complete	Complete	Complete	Complete	Complete	Complete	Complete	Complete	Complete	Duplicated	Duplicated	Complete	Duplicated	Duplicated	Duplicated	Duplicated	Duplicated	Duplicated	Duplicated	Missing	Missing	Missing
421685at33208	evolutionarily conserved signaling intermediate in Toll pathway, mitochondrial	Complete	Complete	Complete	Complete	Complete	Complete	Complete	Complete	Complete	Complete	Complete	Complete	Duplicated	Complete	Complete	Duplicated	Complete	Complete	Complete	Duplicated	Complete	Complete	Complete	Fragmented	Complete
421732at33208	Dynactin subunit 2	Missing	Missing	Missing	Missing	Missing	Missing	Missing	Missing	Missing	Missing	Missing	Missing	Missing	Missing	Missing	Missing	Missing	Missing	Missing	Missing	Missing	Missing	Missing	Missing	Missing
422158at33208	Zinc finger, RING-type	Complete	Complete	Complete	Complete	Complete	Complete	Complete	Complete	Complete	Complete	Missing	Duplicated	Duplicated	Duplicated	Complete	Duplicated	Duplicated	Complete	Complete	Duplicated	Complete	Complete	Missing	Complete	Complete
422751at33208	L-2-hydroxyglutarate dehydrogenase, mitochondrial	Complete	Complete	Complete	Complete	Complete	Complete	Complete	Complete	Complete	Complete	Complete	Complete	Duplicated	Complete	Complete	Duplicated	Complete	Complete	Complete	Duplicated	Complete	Complete	Complete	Missing	Duplicated
423799at33208	39S ribosomal protein L15, mitochondrial	Complete	Complete	Complete	Complete	Complete	Complete	Complete	Complete	Complete	Complete	Complete	Duplicated	Duplicated	Complete	Complete	Duplicated	Duplicated	Complete	Complete	Duplicated	Complete	Complete	Complete	Complete	Complete
423848at33208	protein N-terminal asparagine amidohydrolase	Complete	Complete	Complete	Complete	Complete	Complete	Missing	Complete	Complete	Complete	Complete	Complete	Duplicated	Complete	Complete	Complete	Duplicated	Complete	Complete	Duplicated	Complete	Complete	Missing	Missing	Missing
424392at33208	DNA-directed RNA polymerase II subunit RPB3	Complete	Complete	Complete	Complete	Complete	Complete	Missing	Complete	Complete	Complete	Complete	Complete	Duplicated	Duplicated	Duplicated	Duplicated	Duplicated	Duplicated	Duplicated	Duplicated	Duplicated	Duplicated	Missing	Missing	Complete
424569at33208	IST1 homolog isoform X1	Duplicated	Duplicated	Duplicated	Duplicated	Complete	Duplicated	Fragmented	Duplicated	Duplicated	Duplicated	Duplicated	Complete	Duplicated	Duplicated	Complete	Duplicated	Complete	Complete	Missing	Duplicated	Complete	Complete	Complete	Complete	Complete
424646at33208	Peroxisomal biogenesis factor 14	Complete	Complete	Complete	Complete	Complete	Complete	Missing	Complete	Complete	Complete	Complete	Missing	Missing	Missing	Missing	Missing	Fragmented	Missing	Fragmented	Duplicated	Missing	Missing	Missing	Missing	Missing
427349at33208	deoxyribose-phosphate aldolase	Complete	Complete	Complete	Complete	Complete	Complete	Complete	Complete	Complete	Complete	Complete	Duplicated	Duplicated	Complete	Duplicated	Complete	Duplicated	Complete	Complete	Duplicated	Complete	Complete	Complete	Complete	Complete
427789at33208	mitochondrial-processing peptidase subunit alpha	Complete	Complete	Complete	Complete	Complete	Complete	Complete	Complete	Complete	Complete	Complete	Complete	Duplicated	Complete	Complete	Duplicated	Duplicated	Complete	Complete	Duplicated	Complete	Complete	Complete	Complete	Complete
428202at33208	Dihydrolipoamide acetyltransferase component of pyruvate dehydrogenase complex	Complete	Complete	Complete	Complete	Complete	Complete	Missing	Complete	Complete	Complete	Complete	Duplicated	Duplicated	Complete	Duplicated	Duplicated	Duplicated	Duplicated	Duplicated	Duplicated	Duplicated	Complete	Complete	Missing	Missing
428754at33208	protein AATF	Complete	Complete	Complete	Complete	Complete	Complete	Complete	Complete	Complete	Complete	Complete	Missing	Missing	Missing	Missing	Missing	Missing	Missing	Missing	Missing	Missing	Missing	Missing	Missing	Missing
429011at33208	DTW domain-containing protein 2	Complete	Complete	Complete	Complete	Complete	Complete	Complete	Complete	Complete	Complete	Complete	Complete	Duplicated	Complete	Complete	Duplicated	Duplicated	Complete	Complete	Duplicated	Complete	Complete	Complete	Missing	Complete
429274at33208	protein RTF2 homolog	Complete	Complete	Complete	Complete	Complete	Complete	Duplicated	Complete	Complete	Complete	Complete	Complete	Duplicated	Complete	Complete	Duplicated	Duplicated	Complete	Complete	Duplicated	Complete	Complete	Fragmented	Complete	Complete
429751at33208	nucleolar protein 9	Missing	Missing	Missing	Missing	Complete	Missing	Missing	Missing	Missing	Fragmented	Complete	Duplicated	Duplicated	Complete	Complete	Missing	Missing	Missing	Missing	Missing	Missing	Missing	Missing	Complete	Missing
430701at33208	cyclin-related protein FAM58A	Missing	Complete	Missing	Missing	Missing	Missing	Missing	Duplicated	Missing	Complete	Complete	Missing	Missing	Missing	Missing	Missing	Missing	Complete	Missing	Duplicated	Missing	Missing	Missing	Missing	Missing
432050at33208	60S acidic ribosomal protein P0	Complete	Complete	Complete	Complete	Complete	Complete	Complete	Complete	Complete	Complete	Complete	Duplicated	Duplicated	Duplicated	Complete	Duplicated	Duplicated	Duplicated	Duplicated	Duplicated	Duplicated	Duplicated	Complete	Complete	Complete
432155at33208	Lactamase beta 2	Complete	Complete	Complete	Complete	Complete	Complete	Complete	Duplicated	Complete	Complete	Complete	Complete	Duplicated	Duplicated	Complete	Duplicated	Duplicated	Complete	Complete	Complete	Complete	Complete	Complete	Missing	Complete
432287at33208	RAD17 checkpoint clamp loader component	Missing	Missing	Missing	Missing	Missing	Missing	Missing	Missing	Missing	Missing	Missing	Missing	Missing	Missing	Missing	Missing	Missing	Missing	Missing	Missing	Missing	Missing	Missing	Missing	Missing
432522at33208	thioredoxin domain-containing protein 15	Complete	Complete	Complete	Complete	Complete	Complete	Complete	Complete	Complete	Complete	Complete	Missing	Missing	Complete	Missing	Duplicated	Missing	Complete	Missing	Complete	Missing	Missing	Missing	Missing	Missing
433216at33208	WD repeat domain 61	Complete	Complete	Complete	Complete	Complete	Complete	Complete	Complete	Complete	Complete	Complete	Missing	Missing	Missing	Missing	Missing	Missing	Missing	Missing	Missing	Missing	Missing	Missing	Missing	Missing
433606at33208	F-box/SPRY domain-containing protein 1	Complete	Fragmented	Complete	Fragmented	Fragmented	Fragmented	Complete	Complete	Fragmented	Fragmented	Fragmented	Fragmented	Fragmented	Complete	Duplicated	Complete	Fragmented	Complete	Complete	Duplicated	Complete	Complete	Missing	Missing	Missing
434068at33208	Pre-mRNA processing factor 3	Complete	Complete	Complete	Complete	Complete	Complete	Complete	Complete	Complete	Complete	Complete	Duplicated	Duplicated	Complete	Duplicated	Duplicated	Duplicated	Complete	Fragmented	Duplicated	Complete	Complete	Complete	Complete	Complete
434863at33208	ribosome production factor 2 homolog	Complete	Complete	Complete	Complete	Complete	Complete	Complete	Complete	Complete	Complete	Complete	Complete	Duplicated	Duplicated	Complete	Complete	Complete	Complete	Complete	Duplicated	Complete	Complete	Complete	Complete	Complete
435253at33208	WD repeat-containing protein 43	Complete	Complete	Complete	Complete	Duplicated	Complete	Complete	Complete	Complete	Complete	Missing	Missing	Missing	Missing	Missing	Missing	Missing	Missing	Missing	Missing	Missing	Missing	Missing	Missing	Missing
435678at33208	tRNA (guanine(10)-N2)-methyltransferase homolog	Complete	Complete	Complete	Complete	Complete	Complete	Complete	Complete	Complete	Complete	Complete	Duplicated	Duplicated	Duplicated	Complete	Fragmented	Complete	Complete	Complete	Duplicated	Complete	Complete	Fragmented	Complete	Complete
435921at33208	N(alpha)-acetyltransferase 30, NatC catalytic subunit	Complete	Complete	Complete	Complete	Complete	Complete	Complete	Complete	Complete	Complete	Complete	Complete	Duplicated	Complete	Complete	Duplicated	Duplicated	Duplicated	Duplicated	Duplicated	Duplicated	Duplicated	Complete	Missing	Missing
435939at33208	Enoyl-CoA hydratase domain containing 3	Complete	Complete	Complete	Complete	Complete	Complete	Complete	Complete	Complete	Complete	Complete	Complete	Duplicated	Complete	Complete	Duplicated	Missing	Complete	Complete	Duplicated	Complete	Complete	Missing	Missing	Missing
436007at33208	SUMO-activating enzyme subunit 2	Complete	Complete	Complete	Complete	Complete	Complete	Complete	Complete	Complete	Complete	Complete	Complete	Duplicated	Complete	Complete	Complete	Duplicated	Complete	Duplicated	Duplicated	Complete	Complete	Complete	Complete	Complete
436098at33208	methyltransferase-like protein 9	Complete	Complete	Complete	Complete	Complete	Complete	Missing	Duplicated	Complete	Complete	Complete	Duplicated	Duplicated	Duplicated	Complete	Duplicated	Duplicated	Duplicated	Duplicated	Duplicated	Duplicated	Duplicated	Complete	Missing	Missing
436539at33208	Eukaryotic translation initiation factor 3 subunit G	Missing	Missing	Missing	Missing	Missing	Missing	Missing	Missing	Missing	Missing	Missing	Complete	Missing	Duplicated	Missing	Missing	Complete	Missing	Complete	Duplicated	Missing	Missing	Missing	Missing	Missing
437653at33208	28S ribosomal protein S2, mitochondrial	Complete	Complete	Complete	Complete	Complete	Complete	Complete	Complete	Complete	Complete	Complete	Duplicated	Duplicated	Complete	Complete	Duplicated	Duplicated	Complete	Complete	Duplicated	Complete	Complete	Complete	Complete	Complete
438133at33208	60S ribosomal protein L4	Complete	Complete	Complete	Complete	Complete	Complete	Complete	Complete	Complete	Complete	Complete	Duplicated	Duplicated	Duplicated	Duplicated	Duplicated	Duplicated	Duplicated	Duplicated	Duplicated	Duplicated	Duplicated	Complete	Complete	Complete
438433at33208	Proteasome subunit alpha type	Complete	Complete	Complete	Complete	Complete	Complete	Duplicated	Complete	Complete	Complete	Complete	Duplicated	Duplicated	Duplicated	Duplicated	Duplicated	Duplicated	Duplicated	Duplicated	Duplicated	Duplicated	Duplicated	Complete	Complete	Complete
438453at33208	KRR1 small subunit processome component homolog	Complete	Complete	Complete	Complete	Complete	Complete	Duplicated	Complete	Complete	Complete	Complete	Complete	Duplicated	Complete	Complete	Complete	Duplicated	Complete	Complete	Duplicated	Complete	Complete	Complete	Complete	Complete
439736at33208	WD repeat domain 37	Complete	Complete	Complete	Missing	Complete	Complete	Complete	Complete	Complete	Complete	Complete	Complete	Complete	Duplicated	Duplicated	Duplicated	Duplicated	Complete	Duplicated	Duplicated	Complete	Duplicated	Missing	Missing	Missing
440195at33208	DNA-directed RNA polymerase III subunit RPC6	Complete	Complete	Complete	Complete	Complete	Complete	Complete	Complete	Complete	Complete	Complete	Complete	Duplicated	Complete	Complete	Complete	Duplicated	Complete	Duplicated	Duplicated	Complete	Complete	Complete	Missing	Missing
440493at33208	tRNA (adenine(58)-N(1))-methyltransferase non-catalytic subunit TRM6	Fragmented	Fragmented	Complete	Fragmented	Missing	Missing	Missing	Complete	Complete	Fragmented	Fragmented	Missing	Fragmented	Missing	Missing	Missing	Missing	Missing	Missing	Missing	Missing	Missing	Missing	Missing	Missing
441575at33208	dynein assembly factor 5, axonemal	Fragmented	Complete	Complete	Complete	Complete	Complete	Complete	Complete	Complete	Complete	Complete	Duplicated	Duplicated	Complete	Complete	Duplicated	Duplicated	Complete	Complete	Duplicated	Complete	Complete	Complete	Missing	Missing
442169at33208	zinc finger protein 277	Complete	Complete	Complete	Complete	Complete	Complete	Complete	Complete	Complete	Complete	Complete	Missing	Missing	Missing	Missing	Missing	Missing	Missing	Missing	Missing	Missing	Missing	Missing	Missing	Missing
442203at33208	GDP-Man:Man(3)GlcNAc(2)-PP-Dol alpha-1,2-mannosyltransferase	Complete	Complete	Complete	Complete	Complete	Complete	Complete	Complete	Complete	Complete	Complete	Complete	Duplicated	Complete	Complete	Complete	Complete	Complete	Complete	Duplicated	Complete	Complete	Complete	Complete	Complete
442823at33208	FAS-associated factor 2	Complete	Complete	Complete	Complete	Complete	Complete	Complete	Complete	Complete	Complete	Complete	Missing	Fragmented	Missing	Missing	Missing	Missing	Missing	Missing	Missing	Missing	Missing	Missing	Fragmented	Complete
443305at33208	nuclear pore complex protein Nup85	Complete	Complete	Complete	Complete	Complete	Fragmented	Complete	Complete	Complete	Complete	Missing	Missing	Missing	Missing	Missing	Missing	Missing	Missing	Missing	Missing	Missing	Missing	Missing	Missing	Missing
443518at33208	E3 ubiquitin-protein ligase CHIP	Complete	Complete	Complete	Complete	Complete	Complete	Complete	Complete	Complete	Complete	Complete	Complete	Duplicated	Duplicated	Complete	Duplicated	Duplicated	Duplicated	Duplicated	Duplicated	Duplicated	Duplicated	Complete	Complete	Complete
443659at33208	39S ribosomal protein L22, mitochondrial	Complete	Complete	Complete	Complete	Complete	Complete	Complete	Complete	Complete	Complete	Complete	Complete	Duplicated	Complete	Complete	Missing	Missing	Complete	Complete	Duplicated	Complete	Complete	Complete	Complete	Complete
443928at33208	dol-P-Man:Man(5)GlcNAc(2)-PP-Dol alpha-1,3-mannosyltransferase	Complete	Complete	Complete	Complete	Complete	Complete	Fragmented	Complete	Complete	Complete	Complete	Complete	Duplicated	Duplicated	Complete	Duplicated	Missing	Complete	Complete	Duplicated	Complete	Complete	Complete	Fragmented	Complete
444160at33208	tRNA (guanine-N(7)-)-methyltransferase	Complete	Complete	Complete	Complete	Complete	Complete	Complete	Complete	Complete	Complete	Complete	Complete	Duplicated	Duplicated	Complete	Duplicated	Duplicated	Complete	Complete	Duplicated	Complete	Complete	Complete	Complete	Complete
444231at33208	methyltransferase-like protein 23	Fragmented	Complete	Complete	Fragmented	Complete	Complete	Fragmented	Fragmented	Fragmented	Missing	Missing	Fragmented	Fragmented	Fragmented	Fragmented	Fragmented	Fragmented	Fragmented	Complete	Complete	Fragmented	Complete	Missing	Complete	Fragmented
445031at33208	dnaJ homolog subfamily C member 22	Complete	Complete	Complete	Complete	Complete	Complete	Complete	Complete	Complete	Complete	Complete	Duplicated	Duplicated	Complete	Duplicated	Duplicated	Complete	Missing	Missing	Duplicated	Complete	Missing	Missing	Missing	Missing
445034at33208	mitochondrial tRNA-specific 2-thiouridylase 1	Complete	Complete	Complete	Complete	Complete	Complete	Missing	Complete	Complete	Complete	Complete	Complete	Duplicated	Complete	Complete	Duplicated	Complete	Complete	Complete	Duplicated	Complete	Complete	Complete	Complete	Duplicated
445091at33208	28S ribosomal protein S29, mitochondrial	Complete	Complete	Complete	Complete	Complete	Complete	Missing	Complete	Complete	Complete	Complete	Complete	Duplicated	Complete	Complete	Complete	Complete	Complete	Complete	Duplicated	Complete	Complete	Complete	Fragmented	Missing
446000at33208	Protein-S-isoprenylcysteine O-methyltransferase	Complete	Complete	Complete	Complete	Complete	Complete	Complete	Complete	Complete	Complete	Complete	Duplicated	Duplicated	Complete	Complete	Duplicated	Duplicated	Complete	Complete	Complete	Complete	Complete	Complete	Complete	Complete
446031at33208	Down syndrome critical region protein 3	Complete	Complete	Complete	Complete	Complete	Complete	Missing	Fragmented	Fragmented	Complete	Complete	Complete	Duplicated	Complete	Complete	Duplicated	Duplicated	Complete	Complete	Duplicated	Complete	Complete	Missing	Missing	Missing
447320at33208	THO complex subunit 6 homolog	Missing	Complete	Missing	Duplicated	Duplicated	Complete	Missing	Complete	Complete	Fragmented	Missing	Complete	Missing	Complete	Complete	Complete	Missing	Missing	Complete	Duplicated	Missing	Complete	Missing	Missing	Missing
447400at33208	protein CNPPD1	Fragmented	Fragmented	Fragmented	Fragmented	Fragmented	Fragmented	Fragmented	Missing	Fragmented	Missing	Missing	Fragmented	Fragmented	Fragmented	Fragmented	Fragmented	Fragmented	Complete	Fragmented	Fragmented	Fragmented	Fragmented	Missing	Missing	Missing
448196at33208	ribosome biogenesis protein NSA2 homolog	Complete	Complete	Complete	Complete	Complete	Complete	Duplicated	Complete	Complete	Complete	Complete	Duplicated	Duplicated	Duplicated	Complete	Duplicated	Duplicated	Complete	Duplicated	Duplicated	Complete	Complete	Complete	Complete	Complete
448514at33208	DDB1- and CUL4-associated factor 10	Duplicated	Complete	Complete	Complete	Duplicated	Missing	Missing	Complete	Duplicated	Missing	Missing	Missing	Missing	Missing	Missing	Missing	Missing	Missing	Missing	Missing	Missing	Missing	Missing	Missing	Missing
449056at33208	CDK-activating kinase assembly factor MAT1	Missing	Missing	Missing	Missing	Missing	Missing	Missing	Missing	Missing	Missing	Missing	Missing	Missing	Missing	Missing	Missing	Missing	Missing	Missing	Missing	Missing	Missing	Missing	Missing	Missing
449139at33208	Embryonic ectoderm development	Complete	Complete	Complete	Complete	Complete	Complete	Duplicated	Complete	Complete	Complete	Missing	Missing	Missing	Missing	Missing	Missing	Missing	Missing	Missing	Missing	Missing	Missing	Complete	Missing	Missing
449189at33208	Eukaryotic translation initiation factor 3 subunit L	Complete	Complete	Complete	Complete	Complete	Complete	Missing	Complete	Complete	Complete	Complete	Complete	Complete	Complete	Duplicated	Duplicated	Duplicated	Complete	Complete	Duplicated	Complete	Complete	Missing	Missing	Complete
450643at33208	BRCA2 and CDKN1A-interacting protein	Complete	Complete	Complete	Complete	Complete	Complete	Missing	Complete	Complete	Complete	Complete	Complete	Duplicated	Complete	Fragmented	Complete	Complete	Complete	Complete	Duplicated	Duplicated	Complete	Missing	Missing	Missing
450785at33208	39S ribosomal protein L3, mitochondrial	Complete	Complete	Complete	Complete	Complete	Complete	Complete	Complete	Complete	Complete	Complete	Duplicated	Duplicated	Complete	Complete	Duplicated	Duplicated	Complete	Complete	Duplicated	Complete	Complete	Complete	Complete	Complete
451242at33208	General transcription factor IIH subunit 3	Complete	Complete	Complete	Complete	Complete	Complete	Complete	Complete	Complete	Complete	Complete	Complete	Duplicated	Complete	Complete	Duplicated	Duplicated	Complete	Fragmented	Duplicated	Complete	Complete	Missing	Fragmented	Fragmented
451957at33208	ASH2 like histone lysine methyltransferase complex subunit	Complete	Complete	Complete	Complete	Complete	Complete	Duplicated	Complete	Complete	Complete	Complete	Duplicated	Duplicated	Complete	Complete	Complete	Complete	Complete	Complete	Duplicated	Complete	Complete	Complete	Fragmented	Complete
452208at33208	protein unc-50 homolog	Complete	Complete	Complete	Complete	Complete	Complete	Complete	Complete	Complete	Complete	Complete	Complete	Duplicated	Complete	Complete	Duplicated	Duplicated	Complete	Complete	Duplicated	Complete	Complete	Complete	Fragmented	Complete
452499at33208	carnosine N-methyltransferase	Complete	Complete	Complete	Complete	Complete	Complete	Complete	Complete	Complete	Complete	Complete	Complete	Duplicated	Duplicated	Complete	Missing	Duplicated	Complete	Complete	Duplicated	Complete	Complete	Complete	Complete	Fragmented
452574at33208	dol-P-Man:Man(7)GlcNAc(2)-PP-Dol alpha-1,6-mannosyltransferase	Complete	Complete	Complete	Complete	Complete	Complete	Complete	Complete	Complete	Complete	Complete	Complete	Duplicated	Duplicated	Complete	Complete	Duplicated	Complete	Complete	Complete	Complete	Complete	Missing	Complete	Complete
453049at33208	Mitogen-activated protein kinase associated protein 1	Missing	Missing	Fragmented	Fragmented	Fragmented	Fragmented	Missing	Fragmented	Fragmented	Fragmented	Fragmented	Complete	Missing	Fragmented	Fragmented	Complete	Missing	Missing	Missing	Missing	Missing	Missing	Missing	Missing	Fragmented
453052at33208	Ribosomal RNA processing 9, U3 small nucleolar RNA binding protein	Complete	Complete	Complete	Complete	Complete	Complete	Complete	Complete	Complete	Complete	Complete	Complete	Duplicated	Complete	Complete	Fragmented	Duplicated	Complete	Complete	Duplicated	Complete	Complete	Missing	Fragmented	Missing
453056at33208	COP9 signalosome complex subunit 3	Complete	Complete	Complete	Complete	Complete	Complete	Complete	Complete	Complete	Complete	Complete	Duplicated	Duplicated	Complete	Duplicated	Duplicated	Duplicated	Complete	Complete	Duplicated	Complete	Complete	Missing	Missing	Missing
453687at33208	Diphosphomevalonate decarboxylase	Complete	Complete	Complete	Complete	Complete	Complete	Complete	Complete	Complete	Complete	Complete	Complete	Duplicated	Duplicated	Complete	Duplicated	Complete	Complete	Complete	Duplicated	Complete	Complete	Complete	Complete	Duplicated
454911at33208	vacuolar protein sorting-associated protein 54 isoform X1	Complete	Complete	Complete	Complete	Complete	Complete	Complete	Complete	Complete	Complete	Fragmented	Complete	Duplicated	Complete	Duplicated	Duplicated	Complete	Complete	Complete	Duplicated	Complete	Complete	Fragmented	Missing	Missing
455512at33208	AlkB homolog 1, histone H2A dioxygenase	Complete	Complete	Complete	Complete	Complete	Complete	Complete	Complete	Complete	Complete	Complete	Complete	Duplicated	Complete	Complete	Duplicated	Duplicated	Complete	Complete	Duplicated	Complete	Complete	Complete	Complete	Complete
455941at33208	syntaxin-16 isoform X1	Complete	Complete	Complete	Complete	Complete	Complete	Complete	Complete	Complete	Complete	Complete	Complete	Duplicated	Complete	Complete	Duplicated	Duplicated	Complete	Complete	Duplicated	Complete	Complete	Fragmented	Fragmented	Missing
456998at33208	dnaJ homolog subfamily C member 17	Missing	Missing	Missing	Missing	Complete	Missing	Missing	Missing	Complete	Complete	Complete	Missing	Missing	Missing	Missing	Complete	Duplicated	Complete	Complete	Duplicated	Missing	Complete	Missing	Missing	Missing
457777at33208	COP9 signalosome complex subunit 4	Complete	Complete	Complete	Complete	Complete	Complete	Missing	Complete	Complete	Complete	Complete	Complete	Duplicated	Complete	Complete	Duplicated	Duplicated	Complete	Complete	Duplicated	Complete	Complete	Missing	Missing	Missing
458807at33208	eukaryotic translation initiation factor 3 subunit I	Complete	Complete	Complete	Complete	Complete	Complete	Missing	Complete	Complete	Complete	Complete	Complete	Duplicated	Complete	Complete	Duplicated	Duplicated	Complete	Duplicated	Duplicated	Complete	Complete	Complete	Complete	Complete
458974at33208	UTP3, small subunit processome component	Complete	Complete	Complete	Complete	Complete	Complete	Missing	Missing	Complete	Complete	Complete	Complete	Duplicated	Complete	Complete	Complete	Duplicated	Complete	Complete	Duplicated	Complete	Complete	Complete	Fragmented	Fragmented
458988at33208	negative elongation factor C/D	Complete	Complete	Complete	Complete	Complete	Complete	Complete	Complete	Complete	Complete	Complete	Duplicated	Duplicated	Complete	Complete	Duplicated	Duplicated	Complete	Complete	Duplicated	Complete	Complete	Missing	Missing	Missing
459253at33208	2-methoxy-6-polyprenyl-1,4-benzoquinol methylase, mitochondrial	Complete	Complete	Complete	Complete	Complete	Duplicated	Missing	Complete	Complete	Complete	Complete	Duplicated	Duplicated	Complete	Complete	Duplicated	Fragmented	Complete	Duplicated	Duplicated	Complete	Complete	Complete	Complete	Complete
45934at33208	WASH complex subunit 7	Complete	Complete	Complete	Complete	Complete	Complete	Complete	Complete	Complete	Complete	Complete	Complete	Duplicated	Complete	Complete	Duplicated	Complete	Complete	Complete	Duplicated	Complete	Complete	Fragmented	Missing	Missing
460044at33208	Chromosome 16 open reading frame 70	Complete	Complete	Complete	Complete	Complete	Complete	Complete	Complete	Complete	Complete	Complete	Duplicated	Complete	Duplicated	Duplicated	Duplicated	Duplicated	Complete	Complete	Duplicated	Complete	Complete	Missing	Missing	Missing
460518at33208	Galactose-1-phosphate uridylyltransferase	Complete	Complete	Complete	Complete	Complete	Complete	Complete	Complete	Complete	Complete	Complete	Complete	Duplicated	Complete	Complete	Duplicated	Duplicated	Complete	Complete	Duplicated	Complete	Complete	Missing	Complete	Complete
461123at33208	immunoglobulin-binding protein 1	Complete	Complete	Complete	Complete	Complete	Complete	Complete	Complete	Complete	Complete	Complete	Complete	Complete	Complete	Duplicated	Duplicated	Duplicated	Complete	Complete	Duplicated	Complete	Complete	Complete	Complete	Complete
461193at33208	translocation protein SEC62	Complete	Complete	Complete	Complete	Complete	Complete	Complete	Complete	Complete	Complete	Complete	Duplicated	Duplicated	Duplicated	Duplicated	Duplicated	Duplicated	Complete	Complete	Duplicated	Complete	Complete	Fragmented	Fragmented	Complete
462325at33208	actin-related protein 6	Complete	Complete	Complete	Complete	Complete	Complete	Complete	Complete	Complete	Complete	Complete	Complete	Complete	Complete	Complete	Duplicated	Complete	Complete	Complete	Duplicated	Complete	Complete	Duplicated	Duplicated	Complete
462897at33208	Pyridine nucleotide-disulphide oxidoreductase domain 1	Complete	Complete	Complete	Complete	Complete	Complete	Missing	Complete	Fragmented	Complete	Complete	Complete	Duplicated	Complete	Complete	Missing	Complete	Complete	Complete	Duplicated	Complete	Complete	Complete	Complete	Complete
463071at33208	U3 small nucleolar RNA-associated protein 18 homolog	Complete	Complete	Complete	Complete	Complete	Complete	Complete	Complete	Complete	Complete	Complete	Complete	Duplicated	Duplicated	Complete	Duplicated	Duplicated	Complete	Complete	Complete	Complete	Missing	Missing	Missing	Missing
464204at33208	vacuolar protein-sorting-associated protein 36	Missing	Missing	Missing	Missing	Missing	Missing	Missing	Missing	Missing	Missing	Missing	Missing	Missing	Missing	Missing	Missing	Missing	Missing	Fragmented	Missing	Missing	Missing	Missing	Missing	Missing
464243at33208	INO80 complex subunit B	Missing	Missing	Missing	Missing	Missing	Missing	Missing	Missing	Missing	Missing	Missing	Missing	Missing	Missing	Missing	Missing	Missing	Missing	Missing	Missing	Missing	Missing	Missing	Missing	Missing
464286at33208	trafficking protein particle complex subunit 12	Missing	Missing	Missing	Missing	Missing	Missing	Missing	Missing	Missing	Missing	Missing	Complete	Complete	Complete	Complete	Duplicated	Duplicated	Complete	Complete	Duplicated	Complete	Complete	Missing	Missing	Missing
464312at33208	membrane-bound transcription factor site-2 protease	Complete	Complete	Complete	Complete	Complete	Complete	Complete	Complete	Complete	Complete	Complete	Duplicated	Duplicated	Duplicated	Complete	Duplicated	Duplicated	Complete	Complete	Duplicated	Complete	Duplicated	Complete	Missing	Missing
464987at33208	ribosomal RNA small subunit methyltransferase NEP1	Complete	Complete	Complete	Complete	Complete	Complete	Complete	Complete	Complete	Complete	Complete	Complete	Duplicated	Complete	Complete	Duplicated	Missing	Complete	Complete	Duplicated	Complete	Complete	Complete	Complete	Complete
465092at33208	cyclin-K	Complete	Complete	Complete	Complete	Complete	Complete	Missing	Complete	Complete	Complete	Complete	Complete	Duplicated	Complete	Complete	Complete	Complete	Complete	Complete	Complete	Complete	Complete	Complete	Complete	Complete
465401at33208	beta-1,3-galactosyltransferase 6	Missing	Missing	Missing	Missing	Missing	Missing	Missing	Missing	Missing	Missing	Missing	Missing	Missing	Missing	Missing	Missing	Missing	Missing	Missing	Missing	Missing	Missing	Missing	Missing	Missing
465512at33208	Integrator complex subunit 2	Fragmented	Missing	Missing	Missing	Missing	Fragmented	Missing	Missing	Fragmented	Fragmented	Fragmented	Fragmented	Fragmented	Fragmented	Fragmented	Fragmented	Fragmented	Fragmented	Fragmented	Fragmented	Fragmented	Fragmented	Missing	Missing	Missing
465651at33208	U6 snRNA phosphodiesterase	Missing	Missing	Missing	Missing	Missing	Missing	Missing	Missing	Missing	Missing	Missing	Missing	Fragmented	Missing	Missing	Fragmented	Missing	Missing	Missing	Missing	Missing	Missing	Missing	Complete	Complete
465703at33208	ER membrane protein complex subunit 2	Complete	Complete	Complete	Missing	Complete	Complete	Missing	Complete	Complete	Complete	Complete	Complete	Duplicated	Duplicated	Complete	Duplicated	Duplicated	Complete	Duplicated	Duplicated	Complete	Complete	Missing	Missing	Missing
465933at33208	NADH dehydrogenase	Fragmented	Complete	Complete	Complete	Complete	Complete	Fragmented	Complete	Complete	Complete	Fragmented	Complete	Duplicated	Complete	Complete	Duplicated	Duplicated	Complete	Complete	Duplicated	Complete	Complete	Complete	Fragmented	Fragmented
466616at33208	nucleolar complex protein 2 homolog	Fragmented	Complete	Complete	Complete	Complete	Complete	Complete	Complete	Complete	Complete	Complete	Fragmented	Duplicated	Fragmented	Fragmented	Fragmented	Fragmented	Fragmented	Fragmented	Fragmented	Fragmented	Fragmented	Complete	Missing	Fragmented
466942at33208	peroxisome biogenesis factor 2	Complete	Complete	Complete	Complete	Complete	Complete	Complete	Complete	Complete	Complete	Complete	Duplicated	Duplicated	Complete	Complete	Duplicated	Duplicated	Complete	Complete	Duplicated	Complete	Complete	Missing	Missing	Missing
467106at33208	Zinc finger CCCH-type containing 15	Complete	Complete	Complete	Complete	Complete	Complete	Complete	Complete	Complete	Complete	Complete	Complete	Duplicated	Complete	Complete	Duplicated	Complete	Complete	Complete	Duplicated	Complete	Complete	Complete	Complete	Complete
467142at33208	F-box only protein 9	Complete	Complete	Complete	Complete	Complete	Complete	Complete	Complete	Complete	Complete	Complete	Fragmented	Complete	Fragmented	Complete	Fragmented	Complete	Complete	Complete	Duplicated	Complete	Complete	Complete	Missing	Missing
467744at33208	transmembrane protein 115	Complete	Complete	Complete	Complete	Complete	Complete	Complete	Complete	Complete	Complete	Complete	Duplicated	Duplicated	Duplicated	Duplicated	Duplicated	Duplicated	Duplicated	Duplicated	Duplicated	Complete	Duplicated	Missing	Missing	Missing
468248at33208	Vacuole membrane protein 1	Complete	Complete	Complete	Complete	Complete	Complete	Complete	Complete	Complete	Complete	Complete	Duplicated	Duplicated	Duplicated	Duplicated	Duplicated	Duplicated	Complete	Duplicated	Duplicated	Complete	Duplicated	Fragmented	Missing	Missing
468359at33208	CCR4-NOT transcription complex subunit 11	Complete	Complete	Complete	Complete	Complete	Complete	Complete	Complete	Complete	Complete	Fragmented	Duplicated	Duplicated	Duplicated	Duplicated	Duplicated	Duplicated	Duplicated	Duplicated	Duplicated	Duplicated	Duplicated	Fragmented	Missing	Missing
468631at33208	ATP synthase mitochondrial F1 complex assembly factor 2	Complete	Complete	Complete	Complete	Complete	Complete	Complete	Complete	Complete	Complete	Complete	Complete	Duplicated	Duplicated	Complete	Duplicated	Complete	Complete	Fragmented	Duplicated	Complete	Complete	Complete	Missing	Missing
468710at33208	protein FAM8A1	Missing	Fragmented	Missing	Missing	Missing	Missing	Missing	Missing	Missing	Missing	Fragmented	Complete	Missing	Missing	Missing	Fragmented	Missing	Missing	Fragmented	Missing	Missing	Missing	Missing	Missing	Complete
468757at33208	exonuclease 1	Complete	Complete	Complete	Complete	Complete	Complete	Duplicated	Complete	Complete	Complete	Complete	Complete	Duplicated	Complete	Duplicated	Duplicated	Duplicated	Complete	Complete	Complete	Complete	Complete	Complete	Complete	Complete
469367at33208	Intraflagellar transport 57	Complete	Complete	Complete	Complete	Complete	Complete	Duplicated	Complete	Complete	Complete	Complete	Complete	Complete	Complete	Complete	Duplicated	Duplicated	Complete	Complete	Duplicated	Complete	Complete	Complete	Missing	Missing
470197at33208	aladin	Complete	Missing	Complete	Missing	Missing	Complete	Missing	Missing	Missing	Missing	Missing	Missing	Missing	Missing	Missing	Missing	Missing	Missing	Missing	Missing	Missing	Missing	Missing	Missing	Missing
470523at33208	beta-1,4-galactosyltransferase 7	Complete	Complete	Complete	Complete	Complete	Complete	Complete	Complete	Complete	Complete	Complete	Complete	Duplicated	Complete	Complete	Complete	Duplicated	Complete	Complete	Duplicated	Complete	Complete	Complete	Fragmented	Duplicated
471608at33208	diphthine methyl ester synthase	Complete	Complete	Complete	Complete	Complete	Complete	Complete	Complete	Complete	Complete	Complete	Duplicated	Duplicated	Fragmented	Fragmented	Duplicated	Duplicated	Complete	Complete	Duplicated	Complete	Complete	Complete	Complete	Complete
471787at33208	activating signal cointegrator 1	Complete	Complete	Complete	Complete	Complete	Complete	Complete	Complete	Complete	Complete	Complete	Complete	Duplicated	Duplicated	Complete	Duplicated	Complete	Complete	Complete	Duplicated	Complete	Complete	Fragmented	Fragmented	Fragmented
472313at33208	electron transfer flavoprotein subunit alpha, mitochondrial	Complete	Complete	Complete	Complete	Complete	Complete	Complete	Complete	Complete	Complete	Complete	Duplicated	Duplicated	Duplicated	Duplicated	Missing	Duplicated	Complete	Complete	Duplicated	Complete	Complete	Complete	Missing	Duplicated
472352at33208	diphthamide biosynthesis protein 7	Complete	Complete	Complete	Missing	Duplicated	Complete	Complete	Missing	Complete	Complete	Missing	Complete	Duplicated	Missing	Complete	Duplicated	Duplicated	Complete	Complete	Duplicated	Complete	Complete	Missing	Missing	Missing
473106at33208	DNA/RNA-binding protein KIN17	Complete	Complete	Complete	Complete	Complete	Complete	Complete	Complete	Complete	Complete	Complete	Duplicated	Duplicated	Duplicated	Complete	Missing	Complete	Complete	Duplicated	Duplicated	Complete	Complete	Complete	Complete	Complete
474144at33208	60S ribosomal protein L6	Complete	Complete	Complete	Complete	Complete	Complete	Complete	Complete	Complete	Complete	Complete	Duplicated	Duplicated	Duplicated	Complete	Duplicated	Duplicated	Complete	Duplicated	Complete	Duplicated	Complete	Fragmented	Complete	Complete
474302at33208	translation initiation factor eIF-2B subunit gamma	Complete	Complete	Complete	Complete	Complete	Complete	Duplicated	Complete	Complete	Complete	Complete	Missing	Missing	Missing	Missing	Missing	Missing	Missing	Missing	Missing	Missing	Missing	Missing	Missing	Missing
474387at33208	DNA methyltransferase 1-associated protein 1	Complete	Complete	Complete	Complete	Complete	Complete	Complete	Complete	Complete	Complete	Complete	Complete	Duplicated	Complete	Complete	Duplicated	Complete	Complete	Complete	Duplicated	Complete	Complete	Complete	Missing	Missing
475826at33208	Transcription initiation factor IIE subunit beta	Complete	Complete	Complete	Complete	Complete	Complete	Complete	Fragmented	Complete	Complete	Complete	Missing	Missing	Missing	Fragmented	Duplicated	Fragmented	Complete	Duplicated	Duplicated	Complete	Missing	Complete	Complete	Fragmented
476036at33208	protein MEMO1	Complete	Complete	Complete	Complete	Complete	Complete	Complete	Complete	Complete	Complete	Complete	Complete	Duplicated	Complete	Fragmented	Fragmented	Complete	Complete	Fragmented	Duplicated	Complete	Complete	Complete	Complete	Missing
477052at33208	ubiA prenyltransferase domain-containing protein 1	Complete	Duplicated	Complete	Complete	Complete	Complete	Complete	Complete	Complete	Complete	Complete	Duplicated	Duplicated	Duplicated	Duplicated	Duplicated	Duplicated	Complete	Complete	Duplicated	Complete	Complete	Missing	Missing	Missing
477939at33208	glycerate kinase	Complete	Complete	Complete	Complete	Complete	Complete	Complete	Complete	Complete	Complete	Complete	Missing	Duplicated	Complete	Complete	Duplicated	Complete	Complete	Complete	Duplicated	Complete	Complete	Complete	Complete	Complete
477998at33208	nuclear pore complex protein Nup88	Missing	Missing	Missing	Missing	Missing	Missing	Missing	Fragmented	Missing	Complete	Missing	Missing	Missing	Missing	Fragmented	Missing	Missing	Missing	Missing	Missing	Missing	Missing	Missing	Missing	Missing
478073at33208	Ribosomal protein L2	Complete	Complete	Complete	Complete	Complete	Complete	Complete	Complete	Complete	Complete	Complete	Complete	Duplicated	Duplicated	Duplicated	Duplicated	Duplicated	Duplicated	Duplicated	Duplicated	Duplicated	Duplicated	Complete	Complete	Complete
478984at33208	tRNA (adenine(58)-N(1))-methyltransferase catalytic subunit TRMT61A	Complete	Complete	Complete	Complete	Complete	Complete	Duplicated	Complete	Complete	Complete	Complete	Complete	Duplicated	Complete	Complete	Duplicated	Complete	Complete	Complete	Duplicated	Complete	Complete	Complete	Complete	Complete
480700at33208	translin-associated protein X	Missing	Missing	Missing	Missing	Missing	Missing	Missing	Missing	Missing	Missing	Missing	Missing	Missing	Missing	Missing	Missing	Missing	Missing	Missing	Missing	Missing	Missing	Missing	Missing	Fragmented
480735at33208	coatomer subunit epsilon	Complete	Complete	Complete	Complete	Complete	Complete	Complete	Complete	Complete	Complete	Complete	Complete	Complete	Complete	Duplicated	Duplicated	Duplicated	Complete	Complete	Duplicated	Complete	Complete	Fragmented	Missing	Missing
481557at33208	Ribosome biogenesis protein NOP53	Fragmented	Fragmented	Fragmented	Complete	Complete	Fragmented	Fragmented	Complete	Fragmented	Complete	Complete	Complete	Fragmented	Complete	Fragmented	Fragmented	Fragmented	Complete	Fragmented	Duplicated	Complete	Complete	Missing	Missing	Missing
482691at33208	Autophagy-related protein 3	Complete	Complete	Complete	Complete	Complete	Complete	Complete	Complete	Complete	Complete	Complete	Complete	Duplicated	Complete	Duplicated	Complete	Duplicated	Complete	Fragmented	Duplicated	Complete	Complete	Complete	Complete	Complete
483489at33208	protein AAR2 homolog	Complete	Complete	Complete	Complete	Complete	Complete	Complete	Complete	Complete	Complete	Complete	Complete	Duplicated	Complete	Complete	Complete	Complete	Complete	Complete	Complete	Complete	Complete	Complete	Missing	Complete
485003at33208	Autophagy protein 5	Fragmented	Complete	Complete	Complete	Complete	Complete	Complete	Complete	Complete	Complete	Complete	Duplicated	Duplicated	Duplicated	Duplicated	Duplicated	Duplicated	Duplicated	Duplicated	Duplicated	Duplicated	Duplicated	Complete	Fragmented	Fragmented
485696at33208	checkpoint protein HUS1	Duplicated	Complete	Duplicated	Duplicated	Duplicated	Duplicated	Duplicated	Complete	Duplicated	Complete	Complete	Complete	Duplicated	Complete	Complete	Duplicated	Duplicated	Complete	Complete	Duplicated	Complete	Complete	Missing	Complete	Complete
486370at33208	tetratricopeptide repeat protein 4	Complete	Complete	Complete	Complete	Complete	Complete	Complete	Complete	Complete	Complete	Complete	Complete	Duplicated	Fragmented	Complete	Duplicated	Duplicated	Fragmented	Fragmented	Fragmented	Fragmented	Fragmented	Complete	Complete	Complete
486431at33208	U3 small nucleolar RNA-associated protein 14 homolog A	Complete	Complete	Complete	Complete	Complete	Complete	Missing	Complete	Complete	Complete	Complete	Fragmented	Fragmented	Complete	Fragmented	Fragmented	Fragmented	Fragmented	Fragmented	Fragmented	Fragmented	Fragmented	Complete	Fragmented	Missing
486743at33208	vesicle transport protein USE1	Missing	Fragmented	Missing	Missing	Missing	Complete	Missing	Complete	Fragmented	Complete	Missing	Fragmented	Missing	Missing	Fragmented	Missing	Missing	Missing	Missing	Missing	Missing	Missing	Missing	Missing	Missing
486993at33208	Chromosome 12 open reading frame 10	Complete	Complete	Complete	Complete	Complete	Complete	Missing	Complete	Complete	Complete	Complete	Duplicated	Duplicated	Duplicated	Complete	Complete	Duplicated	Complete	Complete	Duplicated	Complete	Complete	Complete	Missing	Missing
487873at33208	COMM domain-containing protein 2	Complete	Complete	Complete	Complete	Complete	Complete	Complete	Fragmented	Complete	Complete	Fragmented	Missing	Fragmented	Fragmented	Complete	Fragmented	Fragmented	Fragmented	Fragmented	Fragmented	Fragmented	Fragmented	Missing	Missing	Missing
487987at33208	Mitochondrial inner membrane protease ATP23	Fragmented	Complete	Complete	Complete	Complete	Complete	Complete	Complete	Complete	Complete	Complete	Duplicated	Duplicated	Duplicated	Duplicated	Duplicated	Duplicated	Duplicated	Duplicated	Duplicated	Duplicated	Duplicated	Complete	Missing	Missing
488559at33208	Eukaryotic translation initiation factor 3 subunit K	Complete	Complete	Complete	Complete	Complete	Complete	Complete	Complete	Complete	Complete	Complete	Complete	Duplicated	Complete	Complete	Missing	Duplicated	Complete	Complete	Duplicated	Complete	Complete	Missing	Missing	Missing
488635at33208	NADH dehydrogenase (ubiquinone) complex I, assembly factor 6	Complete	Complete	Complete	Complete	Complete	Complete	Complete	Complete	Complete	Complete	Complete	Complete	Duplicated	Complete	Complete	Duplicated	Complete	Complete	Complete	Duplicated	Complete	Complete	Complete	Missing	Missing
489359at33208	renin receptor	Fragmented	Fragmented	Fragmented	Fragmented	Fragmented	Fragmented	Fragmented	Fragmented	Fragmented	Fragmented	Fragmented	Fragmented	Fragmented	Fragmented	Fragmented	Fragmented	Fragmented	Fragmented	Fragmented	Fragmented	Fragmented	Fragmented	Fragmented	Missing	Missing
489858at33208	zinc finger protein-like 1	Complete	Complete	Complete	Complete	Complete	Complete	Complete	Complete	Complete	Complete	Complete	Duplicated	Duplicated	Duplicated	Duplicated	Duplicated	Duplicated	Duplicated	Duplicated	Duplicated	Duplicated	Duplicated	Fragmented	Fragmented	Fragmented
489997at33208	probable ATP-dependent RNA helicase DDX28	Complete	Complete	Complete	Complete	Complete	Complete	Complete	Complete	Complete	Duplicated	Complete	Complete	Duplicated	Complete	Missing	Missing	Duplicated	Complete	Missing	Duplicated	Complete	Complete	Missing	Missing	Complete
490248at33208	CDP-diacylglycerol--inositol 3-phosphatidyltransferase	Complete	Complete	Complete	Complete	Complete	Complete	Complete	Complete	Complete	Complete	Complete	Duplicated	Duplicated	Duplicated	Duplicated	Duplicated	Duplicated	Duplicated	Duplicated	Duplicated	Duplicated	Duplicated	Complete	Fragmented	Fragmented
490961at33208	DNA polymerase subunit gamma-2, mitochondrial	Complete	Complete	Complete	Complete	Complete	Complete	Complete	Complete	Complete	Missing	Complete	Missing	Missing	Missing	Complete	Missing	Missing	Missing	Missing	Missing	Missing	Missing	Missing	Missing	Duplicated
491252at33208	surfeit locus protein 1	Complete	Duplicated	Complete	Complete	Complete	Complete	Complete	Duplicated	Complete	Complete	Complete	Complete	Duplicated	Duplicated	Complete	Complete	Complete	Complete	Complete	Duplicated	Complete	Complete	Complete	Complete	Complete
491289at33208	solute carrier family 35 member E1	Missing	Complete	Missing	Complete	Complete	Complete	Missing	Missing	Complete	Duplicated	Duplicated	Duplicated	Duplicated	Duplicated	Duplicated	Duplicated	Duplicated	Duplicated	Duplicated	Duplicated	Duplicated	Duplicated	Missing	Missing	Missing
492033at33208	glucose-induced degradation protein 4 homolog	Complete	Complete	Complete	Complete	Complete	Complete	Complete	Complete	Complete	Complete	Complete	Duplicated	Duplicated	Complete	Complete	Duplicated	Duplicated	Complete	Complete	Duplicated	Complete	Complete	Missing	Missing	Complete
493148at33208	meiotic recombination protein SPO11	Fragmented	Fragmented	Fragmented	Fragmented	Fragmented	Fragmented	Missing	Complete	Fragmented	Complete	Fragmented	Fragmented	Complete	Complete	Complete	Complete	Complete	Complete	Complete	Duplicated	Complete	Complete	Complete	Complete	Complete
493505at33208	methylthioribulose-1-phosphate dehydratase	Complete	Complete	Complete	Complete	Complete	Complete	Complete	Complete	Complete	Complete	Duplicated	Complete	Duplicated	Complete	Complete	Duplicated	Duplicated	Complete	Complete	Duplicated	Complete	Complete	Missing	Missing	Missing
493913at33208	microfibrillar-associated protein 1	Complete	Complete	Complete	Complete	Complete	Complete	Complete	Complete	Complete	Complete	Complete	Fragmented	Duplicated	Fragmented	Fragmented	Duplicated	Duplicated	Complete	Complete	Duplicated	Complete	Complete	Complete	Complete	Complete
494057at33208	mediator of RNA polymerase II transcription subunit 18	Complete	Complete	Complete	Complete	Complete	Complete	Complete	Complete	Complete	Complete	Complete	Complete	Complete	Fragmented	Complete	Complete	Fragmented	Fragmented	Fragmented	Duplicated	Complete	Fragmented	Complete	Fragmented	Fragmented
49474at33208	Golgi brefeldin A resistant guanine nucleotide exchange factor 1	Complete	Complete	Complete	Complete	Complete	Complete	Complete	Complete	Complete	Complete	Complete	Duplicated	Duplicated	Complete	Complete	Duplicated	Duplicated	Duplicated	Duplicated	Duplicated	Complete	Complete	Complete	Fragmented	Missing
495100at33208	Thyroid hormone receptor interactor 13	Missing	Missing	Complete	Missing	Missing	Complete	Missing	Complete	Missing	Complete	Complete	Duplicated	Duplicated	Complete	Complete	Duplicated	Missing	Complete	Complete	Complete	Complete	Complete	Complete	Duplicated	Missing
495175at33208	proline synthase co-transcribed bacterial homolog protein	Duplicated	Complete	Complete	Duplicated	Duplicated	Duplicated	Duplicated	Duplicated	Duplicated	Duplicated	Complete	Duplicated	Duplicated	Duplicated	Complete	Duplicated	Duplicated	Duplicated	Duplicated	Duplicated	Duplicated	Duplicated	Complete	Complete	Complete
495207at33208	N-acetyl-D-glucosamine kinase	Complete	Complete	Complete	Complete	Complete	Complete	Complete	Complete	Complete	Complete	Complete	Complete	Duplicated	Complete	Fragmented	Complete	Complete	Complete	Complete	Duplicated	Complete	Complete	Fragmented	Complete	Complete
495311at33208	PITH domain-containing protein 1	Complete	Complete	Complete	Fragmented	Complete	Complete	Complete	Complete	Complete	Complete	Complete	Complete	Duplicated	Complete	Complete	Duplicated	Fragmented	Complete	Complete	Duplicated	Complete	Complete	Complete	Missing	Missing
495329at33208	exosome complex component RRP46	Missing	Missing	Missing	Complete	Missing	Complete	Missing	Missing	Missing	Missing	Missing	Missing	Missing	Missing	Missing	Missing	Missing	Missing	Missing	Missing	Missing	Missing	Missing	Missing	Missing
495389at33208	calcyclin-binding protein	Fragmented	Fragmented	Fragmented	Fragmented	Fragmented	Fragmented	Fragmented	Fragmented	Fragmented	Complete	Fragmented	Complete	Fragmented	Fragmented	Fragmented	Fragmented	Fragmented	Fragmented	Complete	Fragmented	Fragmented	Complete	Missing	Complete	Duplicated
495605at33208	ribosome biogenesis protein BRX1 homolog	Complete	Complete	Complete	Complete	Complete	Complete	Complete	Complete	Complete	Complete	Complete	Complete	Duplicated	Duplicated	Complete	Duplicated	Missing	Complete	Complete	Duplicated	Complete	Complete	Fragmented	Complete	Duplicated
495802at33208	Mitochondrial ribosomal protein L51	Complete	Complete	Complete	Complete	Complete	Complete	Complete	Complete	Complete	Complete	Complete	Duplicated	Fragmented	Fragmented	Fragmented	Complete	Complete	Missing	Complete	Complete	Complete	Complete	Complete	Complete	Complete
495926at33208	tRNA-splicing endonuclease subunit Sen34	Complete	Complete	Complete	Complete	Complete	Complete	Complete	Complete	Complete	Complete	Complete	Complete	Duplicated	Complete	Complete	Missing	Duplicated	Complete	Complete	Duplicated	Complete	Complete	Fragmented	Complete	Complete
496070at33208	ribonuclease P protein subunit p30	Fragmented	Missing	Fragmented	Missing	Fragmented	Fragmented	Missing	Fragmented	Fragmented	Complete	Missing	Complete	Duplicated	Complete	Complete	Complete	Duplicated	Complete	Complete	Complete	Complete	Complete	Missing	Complete	Missing
496219at33208	U3 small nucleolar ribonucleoprotein protein IMP4	Complete	Complete	Complete	Complete	Complete	Complete	Complete	Complete	Complete	Complete	Complete	Complete	Duplicated	Complete	Complete	Duplicated	Duplicated	Complete	Complete	Duplicated	Complete	Complete	Complete	Complete	Missing
498535at33208	pre-mRNA-splicing factor ISY1 homolog	Complete	Complete	Complete	Complete	Complete	Complete	Complete	Complete	Complete	Complete	Complete	Complete	Duplicated	Duplicated	Complete	Complete	Duplicated	Complete	Complete	Complete	Complete	Complete	Complete	Complete	Complete
500261at33208	Histone acetyltransferase type B catalytic subunit	Missing	Complete	Missing	Missing	Missing	Missing	Missing	Complete	Missing	Complete	Complete	Complete	Complete	Duplicated	Complete	Duplicated	Duplicated	Duplicated	Complete	Duplicated	Complete	Complete	Fragmented	Missing	Fragmented
500808at33208	SMYD family member 5	Complete	Complete	Complete	Complete	Complete	Complete	Complete	Complete	Complete	Complete	Complete	Duplicated	Duplicated	Complete	Complete	Duplicated	Complete	Complete	Fragmented	Missing	Complete	Complete	Missing	Missing	Missing
501396at33208	pre-mRNA-splicing factor 38B	Complete	Complete	Complete	Complete	Complete	Complete	Complete	Complete	Complete	Complete	Complete	Complete	Duplicated	Complete	Duplicated	Duplicated	Duplicated	Complete	Duplicated	Duplicated	Complete	Duplicated	Complete	Complete	Complete
501546at33208	COP9 signalosome complex subunit 8	Complete	Complete	Complete	Complete	Complete	Complete	Complete	Complete	Complete	Complete	Complete	Missing	Missing	Missing	Missing	Missing	Missing	Missing	Missing	Missing	Missing	Missing	Missing	Missing	Missing
501788at33208	28S ribosomal protein S7, mitochondrial	Complete	Complete	Complete	Complete	Complete	Complete	Missing	Complete	Complete	Complete	Fragmented	Complete	Duplicated	Duplicated	Complete	Complete	Duplicated	Complete	Complete	Duplicated	Complete	Complete	Complete	Complete	Duplicated
502128at33208	serine-threonine kinase receptor-associated protein	Complete	Complete	Complete	Complete	Complete	Complete	Complete	Complete	Complete	Complete	Complete	Complete	Duplicated	Complete	Duplicated	Duplicated	Duplicated	Complete	Complete	Duplicated	Complete	Complete	Complete	Complete	Missing
502407at33208	dihydropteridine reductase	Complete	Complete	Complete	Complete	Complete	Complete	Complete	Complete	Complete	Complete	Complete	Fragmented	Duplicated	Complete	Duplicated	Duplicated	Duplicated	Fragmented	Complete	Fragmented	Complete	Fragmented	Complete	Missing	Missing
502429at33208	N-alpha-acetyltransferase 60	Complete	Complete	Complete	Complete	Complete	Complete	Complete	Complete	Complete	Complete	Complete	Duplicated	Duplicated	Duplicated	Duplicated	Duplicated	Duplicated	Duplicated	Duplicated	Duplicated	Duplicated	Duplicated	Complete	Complete	Complete
502584at33208	beta-sarcoglycan	Missing	Missing	Missing	Missing	Missing	Missing	Missing	Missing	Missing	Missing	Missing	Missing	Missing	Missing	Missing	Missing	Missing	Missing	Missing	Missing	Missing	Missing	Missing	Missing	Missing
502691at33208	Dolichyl-phosphate mannosyltransferase subunit 1, catalytic	Complete	Complete	Complete	Complete	Complete	Complete	Complete	Complete	Complete	Complete	Complete	Duplicated	Duplicated	Complete	Complete	Duplicated	Duplicated	Complete	Complete	Duplicated	Complete	Complete	Complete	Complete	Complete
503333at33208	GPN-loop GTPase 1	Complete	Complete	Complete	Complete	Complete	Complete	Complete	Complete	Complete	Complete	Complete	Complete	Duplicated	Complete	Complete	Duplicated	Duplicated	Complete	Complete	Duplicated	Complete	Complete	Complete	Fragmented	Complete
503828at33208	Basic leucine zipper nuclear factor 1	Missing	Missing	Missing	Missing	Fragmented	Fragmented	Missing	Missing	Missing	Complete	Complete	Missing	Fragmented	Missing	Missing	Missing	Missing	Missing	Missing	Missing	Missing	Missing	Missing	Missing	Missing
504207at33208	RNA 3'-terminal phosphate cyclase-like protein	Complete	Complete	Complete	Complete	Complete	Complete	Complete	Complete	Complete	Complete	Complete	Duplicated	Duplicated	Complete	Complete	Duplicated	Complete	Complete	Complete	Complete	Complete	Complete	Complete	Complete	Duplicated
504292at33208	toll-interacting protein	Complete	Complete	Complete	Complete	Complete	Complete	Complete	Complete	Complete	Complete	Complete	Complete	Duplicated	Duplicated	Complete	Duplicated	Duplicated	Complete	Duplicated	Duplicated	Complete	Complete	Complete	Complete	Fragmented
504691at33208	Transmembrane protein 11	Missing	Missing	Missing	Missing	Missing	Missing	Missing	Missing	Missing	Missing	Missing	Missing	Missing	Missing	Missing	Missing	Missing	Missing	Missing	Missing	Missing	Missing	Missing	Missing	Missing
504731at33208	Proliferating cell nuclear antigen	Complete	Complete	Complete	Complete	Complete	Complete	Complete	Complete	Complete	Complete	Complete	Duplicated	Duplicated	Duplicated	Complete	Missing	Duplicated	Duplicated	Duplicated	Duplicated	Duplicated	Duplicated	Complete	Complete	Complete
504912at33208	complement component 1 Q subcomponent-binding protein, mitochondrial	Complete	Complete	Complete	Complete	Complete	Complete	Duplicated	Complete	Complete	Complete	Complete	Duplicated	Duplicated	Duplicated	Duplicated	Duplicated	Duplicated	Duplicated	Duplicated	Duplicated	Duplicated	Complete	Complete	Complete	Complete
505248at33208	ADP-ribosylation factor-related protein 1	Complete	Complete	Complete	Complete	Complete	Complete	Complete	Complete	Complete	Complete	Complete	Complete	Duplicated	Complete	Duplicated	Duplicated	Duplicated	Complete	Complete	Duplicated	Complete	Complete	Fragmented	Complete	Missing
505718at33208	phosphorylated adapter RNA export protein	Fragmented	Complete	Fragmented	Fragmented	Fragmented	Complete	Fragmented	Complete	Fragmented	Fragmented	Complete	Missing	Missing	Missing	Missing	Missing	Missing	Missing	Missing	Missing	Missing	Missing	Missing	Complete	Missing
50756at33208	DNA polymerase	Complete	Complete	Complete	Complete	Complete	Complete	Complete	Complete	Complete	Complete	Complete	Complete	Duplicated	Complete	Fragmented	Duplicated	Complete	Complete	Complete	Duplicated	Complete	Fragmented	Complete	Complete	Complete
508188at33208	tRNA (cytosine(38)-C(5))-methyltransferase	Complete	Complete	Complete	Complete	Complete	Complete	Complete	Complete	Complete	Complete	Fragmented	Complete	Duplicated	Complete	Complete	Missing	Complete	Complete	Complete	Duplicated	Complete	Complete	Complete	Complete	Complete
508379at33208	mitochondrial import inner membrane translocase subunit Tim22	Complete	Complete	Complete	Complete	Complete	Complete	Complete	Duplicated	Complete	Complete	Complete	Duplicated	Duplicated	Complete	Complete	Duplicated	Duplicated	Complete	Complete	Duplicated	Complete	Complete	Complete	Complete	Complete
508986at33208	proteasome assembly chaperone 1	Missing	Missing	Missing	Missing	Missing	Missing	Missing	Missing	Missing	Missing	Missing	Missing	Missing	Missing	Missing	Missing	Missing	Missing	Missing	Missing	Missing	Missing	Missing	Missing	Missing
509494at33208	60S ribosomal protein L18a	Complete	Complete	Complete	Complete	Complete	Complete	Missing	Complete	Complete	Complete	Complete	Duplicated	Duplicated	Duplicated	Duplicated	Duplicated	Duplicated	Duplicated	Duplicated	Duplicated	Duplicated	Duplicated	Complete	Complete	Complete
509816at33208	max-like protein X	Fragmented	Complete	Complete	Complete	Complete	Complete	Complete	Complete	Complete	Fragmented	Complete	Missing	Missing	Missing	Complete	Complete	Missing	Missing	Missing	Missing	Missing	Fragmented	Missing	Missing	Missing
510174at33208	ADP-ribosylation factor GTPase-activating protein 1 isoform X1	Complete	Complete	Complete	Complete	Complete	Complete	Complete	Complete	Complete	Complete	Complete	Duplicated	Duplicated	Duplicated	Complete	Duplicated	Duplicated	Duplicated	Complete	Duplicated	Duplicated	Complete	Complete	Fragmented	Missing
510522at33208	dnaJ homolog subfamily C member 9	Complete	Complete	Complete	Complete	Complete	Complete	Complete	Complete	Complete	Complete	Complete	Complete	Duplicated	Complete	Complete	Complete	Duplicated	Complete	Complete	Complete	Complete	Complete	Complete	Complete	Complete
510581at33208	putative methyltransferase C9orf114 homolog	Missing	Complete	Complete	Complete	Complete	Complete	Missing	Complete	Complete	Complete	Fragmented	Duplicated	Missing	Duplicated	Complete	Complete	Duplicated	Missing	Complete	Duplicated	Missing	Complete	Complete	Complete	Complete
511272at33208	mitochondrial ribosome-associated GTPase 1	Complete	Complete	Complete	Complete	Complete	Complete	Fragmented	Complete	Complete	Complete	Complete	Duplicated	Duplicated	Complete	Complete	Duplicated	Duplicated	Complete	Complete	Duplicated	Complete	Complete	Complete	Fragmented	Complete
511386at33208	dolichyl-diphosphooligosaccharide--protein glycosyltransferase subunit 2 isoform X1	Complete	Complete	Complete	Complete	Complete	Complete	Complete	Complete	Complete	Complete	Complete	Complete	Complete	Complete	Complete	Duplicated	Duplicated	Duplicated	Complete	Duplicated	Complete	Complete	Complete	Missing	Missing
511575at33208	calcium load-activated calcium channel	Complete	Complete	Complete	Complete	Complete	Complete	Missing	Complete	Complete	Complete	Complete	Complete	Duplicated	Complete	Complete	Duplicated	Complete	Complete	Complete	Duplicated	Complete	Complete	Complete	Complete	Missing
511668at33208	UPF0568 protein C14orf166 homolog	Complete	Complete	Fragmented	Fragmented	Complete	Complete	Complete	Missing	Fragmented	Complete	Missing	Duplicated	Duplicated	Complete	Complete	Complete	Duplicated	Complete	Complete	Duplicated	Complete	Complete	Missing	Complete	Missing
514121at33208	ras suppressor protein 1	Missing	Missing	Missing	Missing	Missing	Missing	Missing	Missing	Missing	Missing	Complete	Missing	Missing	Missing	Missing	Missing	Missing	Missing	Missing	Missing	Missing	Missing	Missing	Missing	Missing
514296at33208	Anaphase-promoting complex subunit 10	Complete	Complete	Complete	Complete	Complete	Complete	Complete	Complete	Complete	Complete	Complete	Complete	Duplicated	Complete	Duplicated	Duplicated	Duplicated	Complete	Complete	Duplicated	Complete	Complete	Complete	Complete	Complete
514565at33208	MOB kinase activator family	Complete	Complete	Complete	Complete	Complete	Complete	Duplicated	Complete	Complete	Complete	Complete	Duplicated	Duplicated	Complete	Complete	Duplicated	Fragmented	Complete	Fragmented	Duplicated	Complete	Complete	Complete	Duplicated	Missing
514675at33208	signal recognition particle receptor subunit beta	Missing	Missing	Fragmented	Missing	Missing	Missing	Missing	Complete	Fragmented	Missing	Fragmented	Duplicated	Duplicated	Duplicated	Complete	Duplicated	Duplicated	Complete	Complete	Duplicated	Complete	Complete	Missing	Missing	Missing
514698at33208	UPF0428 protein CXorf56 homolog	Complete	Complete	Complete	Complete	Complete	Complete	Complete	Complete	Complete	Complete	Complete	Complete	Duplicated	Complete	Complete	Duplicated	Duplicated	Complete	Complete	Complete	Complete	Complete	Fragmented	Fragmented	Complete
514724at33208	phosphatidylinositol N-acetylglucosaminyltransferase subunit Q	Complete	Complete	Complete	Complete	Complete	Complete	Complete	Complete	Complete	Complete	Fragmented	Complete	Duplicated	Complete	Complete	Duplicated	Duplicated	Complete	Complete	Duplicated	Complete	Complete	Missing	Missing	Complete
514727at33208	mitochondrial ribonuclease P protein 3	Fragmented	Complete	Fragmented	Fragmented	Fragmented	Fragmented	Fragmented	Fragmented	Fragmented	Fragmented	Fragmented	Missing	Fragmented	Missing	Missing	Missing	Fragmented	Missing	Missing	Missing	Missing	Missing	Fragmented	Fragmented	Missing
514740at33208	pre-mRNA-splicing factor SPF27	Complete	Complete	Complete	Complete	Complete	Complete	Complete	Complete	Complete	Complete	Complete	Complete	Duplicated	Complete	Complete	Complete	Duplicated	Complete	Complete	Duplicated	Complete	Complete	Complete	Complete	Complete
514834at33208	transmembrane protein 231	Complete	Complete	Complete	Complete	Complete	Complete	Complete	Complete	Complete	Complete	Complete	Duplicated	Duplicated	Duplicated	Duplicated	Duplicated	Duplicated	Duplicated	Duplicated	Duplicated	Duplicated	Complete	Missing	Missing	Missing
514892at33208	tRNA(His) guanylyltransferase	Missing	Complete	Missing	Missing	Missing	Missing	Missing	Complete	Missing	Complete	Missing	Missing	Missing	Missing	Missing	Missing	Missing	Missing	Missing	Missing	Missing	Missing	Missing	Missing	Missing
515058at33208	Suppressor of fused homolog	Fragmented	Fragmented	Fragmented	Fragmented	Fragmented	Fragmented	Missing	Fragmented	Fragmented	Fragmented	Missing	Complete	Fragmented	Complete	Fragmented	Missing	Fragmented	Fragmented	Fragmented	Fragmented	Fragmented	Fragmented	Missing	Missing	Missing
515377at33208	transmembrane protein 192	Complete	Complete	Complete	Complete	Complete	Complete	Complete	Complete	Complete	Complete	Fragmented	Fragmented	Fragmented	Complete	Duplicated	Duplicated	Fragmented	Complete	Missing	Duplicated	Complete	Complete	Missing	Missing	Missing
515410at33208	alpha-ketoglutarate-dependent dioxygenase alkB homolog 4	Complete	Complete	Complete	Complete	Complete	Complete	Complete	Complete	Complete	Complete	Complete	Complete	Duplicated	Duplicated	Complete	Duplicated	Duplicated	Complete	Missing	Duplicated	Complete	Complete	Complete	Complete	Missing
515425at33208	NADH dehydrogenase	Complete	Complete	Complete	Complete	Complete	Complete	Complete	Complete	Complete	Complete	Complete	Missing	Missing	Missing	Missing	Complete	Missing	Missing	Missing	Missing	Missing	Missing	Complete	Complete	Complete
515528at33208	protein downstream neighbor of Son	Complete	Complete	Complete	Complete	Complete	Complete	Complete	Complete	Complete	Complete	Complete	Duplicated	Duplicated	Complete	Complete	Duplicated	Duplicated	Complete	Complete	Duplicated	Complete	Complete	Missing	Missing	Missing
515640at33208	Eukaryotic translation initiation factor 6	Complete	Complete	Complete	Complete	Complete	Complete	Complete	Complete	Complete	Complete	Complete	Duplicated	Duplicated	Duplicated	Complete	Missing	Duplicated	Duplicated	Duplicated	Duplicated	Duplicated	Duplicated	Complete	Complete	Complete
516078at33208	Deoxyhypusine hydroxylase	Complete	Complete	Complete	Complete	Complete	Complete	Duplicated	Complete	Complete	Complete	Complete	Duplicated	Duplicated	Complete	Complete	Duplicated	Duplicated	Complete	Complete	Duplicated	Complete	Complete	Complete	Complete	Complete
516321at33208	DNA-directed RNA polymerase II subunit RPB7	Complete	Complete	Complete	Complete	Complete	Complete	Complete	Complete	Complete	Complete	Complete	Complete	Duplicated	Complete	Complete	Duplicated	Duplicated	Complete	Complete	Duplicated	Complete	Complete	Complete	Missing	Complete
516481at33208	elongator complex protein 6	Complete	Complete	Complete	Complete	Complete	Complete	Duplicated	Complete	Complete	Complete	Complete	Complete	Duplicated	Missing	Complete	Missing	Duplicated	Missing	Complete	Duplicated	Missing	Complete	Missing	Missing	Missing
516659at33208	Mediator complex subunit 27	Missing	Missing	Missing	Missing	Missing	Missing	Missing	Missing	Missing	Missing	Fragmented	Fragmented	Complete	Fragmented	Complete	Fragmented	Fragmented	Fragmented	Fragmented	Duplicated	Fragmented	Fragmented	Missing	Missing	Fragmented
516716at33208	kanadaptin	Complete	Complete	Complete	Complete	Complete	Complete	Complete	Complete	Complete	Complete	Complete	Complete	Duplicated	Complete	Complete	Duplicated	Duplicated	Complete	Complete	Complete	Complete	Complete	Complete	Complete	Missing
517311at33208	endonuclease III-like protein 1	Complete	Complete	Complete	Complete	Complete	Complete	Missing	Complete	Complete	Complete	Complete	Complete	Duplicated	Complete	Complete	Duplicated	Complete	Complete	Complete	Complete	Complete	Complete	Complete	Complete	Complete
517525at33208	serine/threonine-protein kinase STK11	Complete	Complete	Complete	Complete	Complete	Complete	Duplicated	Complete	Complete	Complete	Complete	Duplicated	Duplicated	Duplicated	Duplicated	Duplicated	Duplicated	Duplicated	Duplicated	Duplicated	Duplicated	Duplicated	Duplicated	Complete	Complete
517686at33208	V-type proton ATPase subunit F	Complete	Complete	Complete	Complete	Complete	Complete	Complete	Complete	Complete	Complete	Complete	Duplicated	Duplicated	Duplicated	Fragmented	Duplicated	Duplicated	Complete	Complete	Duplicated	Complete	Complete	Complete	Complete	Complete
517968at33208	protein archease	Complete	Complete	Complete	Complete	Complete	Complete	Complete	Complete	Complete	Complete	Complete	Complete	Duplicated	Duplicated	Complete	Duplicated	Duplicated	Complete	Complete	Duplicated	Complete	Complete	Complete	Complete	Complete
518288at33208	Bardet-Biedl syndrome 5 protein	Complete	Complete	Complete	Complete	Complete	Complete	Complete	Complete	Complete	Complete	Complete	Complete	Duplicated	Complete	Complete	Duplicated	Complete	Complete	Complete	Duplicated	Complete	Complete	Complete	Missing	Missing
518569at33208	Macrophage erythroblast attacher	Complete	Complete	Complete	Complete	Complete	Complete	Complete	Complete	Complete	Complete	Complete	Duplicated	Duplicated	Complete	Complete	Duplicated	Complete	Complete	Complete	Duplicated	Complete	Complete	Complete	Fragmented	Complete
518635at33208	Actin-related protein 8	Complete	Duplicated	Missing	Complete	Complete	Complete	Complete	Complete	Complete	Duplicated	Duplicated	Missing	Missing	Complete	Missing	Missing	Missing	Missing	Missing	Missing	Missing	Missing	Missing	Complete	Missing
519030at33208	GATA zinc finger domain-containing protein 1	Complete	Complete	Complete	Complete	Complete	Complete	Complete	Complete	Complete	Complete	Complete	Fragmented	Fragmented	Fragmented	Fragmented	Fragmented	Fragmented	Fragmented	Fragmented	Fragmented	Fragmented	Fragmented	Missing	Missing	Missing
519303at33208	CDP-diacylglycerol--glycerol-3-phosphate 3-phosphatidyltransferase	Duplicated	Complete	Complete	Complete	Complete	Complete	Complete	Complete	Complete	Complete	Complete	Complete	Duplicated	Complete	Complete	Duplicated	Complete	Complete	Complete	Duplicated	Complete	Complete	Complete	Complete	Complete
519777at33208	probable rRNA-processing protein EBP2	Complete	Complete	Complete	Complete	Complete	Complete	Complete	Complete	Complete	Complete	Complete	Complete	Duplicated	Complete	Complete	Duplicated	Duplicated	Complete	Complete	Duplicated	Complete	Complete	Complete	Complete	Fragmented
520011at33208	28S ribosomal protein S5, mitochondrial	Complete	Complete	Complete	Complete	Complete	Complete	Complete	Complete	Complete	Complete	Complete	Complete	Duplicated	Complete	Complete	Duplicated	Duplicated	Complete	Complete	Duplicated	Complete	Complete	Complete	Complete	Complete
521343at33208	Mediator of RNA polymerase II transcription subunit 20	Missing	Missing	Missing	Missing	Missing	Missing	Missing	Missing	Missing	Complete	Missing	Complete	Duplicated	Complete	Complete	Duplicated	Duplicated	Complete	Complete	Duplicated	Complete	Complete	Missing	Missing	Missing
522886at33208	Queuosine salvage protein	Complete	Complete	Duplicated	Duplicated	Duplicated	Duplicated	Missing	Complete	Complete	Complete	Complete	Complete	Duplicated	Complete	Complete	Duplicated	Duplicated	Complete	Complete	Complete	Complete	Complete	Complete	Missing	Missing
522988at33208	peptide-N(4)-(N-acetyl-beta- glucosaminyl)asparagine amidase	Missing	Complete	Complete	Complete	Complete	Complete	Complete	Complete	Complete	Complete	Complete	Complete	Duplicated	Complete	Complete	Fragmented	Duplicated	Complete	Complete	Duplicated	Complete	Complete	Missing	Missing	Missing
523206at33208	protein SGT1 homolog	Complete	Complete	Complete	Complete	Complete	Complete	Complete	Complete	Complete	Complete	Complete	Complete	Duplicated	Complete	Duplicated	Missing	Duplicated	Missing	Complete	Fragmented	Fragmented	Complete	Missing	Missing	Complete
523376at33208	Post-GPI attachment to proteins 3	Complete	Complete	Complete	Complete	Complete	Complete	Missing	Complete	Complete	Complete	Complete	Complete	Complete	Complete	Complete	Complete	Complete	Complete	Complete	Complete	Complete	Complete	Complete	Complete	Complete
523534at33208	dynactin subunit 5	Complete	Complete	Complete	Complete	Complete	Complete	Complete	Complete	Complete	Complete	Complete	Complete	Duplicated	Complete	Complete	Duplicated	Missing	Complete	Complete	Duplicated	Complete	Complete	Complete	Complete	Complete
524148at33208	transcription factor 25	Complete	Complete	Complete	Complete	Complete	Complete	Complete	Complete	Fragmented	Complete	Complete	Complete	Duplicated	Complete	Fragmented	Complete	Duplicated	Complete	Complete	Duplicated	Complete	Complete	Missing	Missing	Complete
524165at33208	nitric oxide-associated protein 1	Complete	Complete	Complete	Complete	Complete	Complete	Complete	Complete	Complete	Complete	Complete	Complete	Duplicated	Complete	Complete	Duplicated	Duplicated	Fragmented	Complete	Duplicated	Complete	Complete	Missing	Missing	Duplicated
524322at33208	mitochondrial import inner membrane translocase subunit Tim21	Complete	Fragmented	Fragmented	Complete	Complete	Complete	Complete	Complete	Complete	Complete	Complete	Missing	Missing	Missing	Missing	Missing	Missing	Missing	Missing	Missing	Missing	Missing	Missing	Missing	Missing
525542at33208	tubulin-folding cofactor B	Complete	Complete	Complete	Complete	Complete	Complete	Complete	Complete	Complete	Complete	Complete	Complete	Duplicated	Duplicated	Complete	Complete	Fragmented	Complete	Complete	Duplicated	Complete	Complete	Complete	Complete	Complete
525888at33208	SPRY domain-containing protein 7	Complete	Complete	Duplicated	Complete	Complete	Complete	Complete	Complete	Complete	Complete	Complete	Complete	Duplicated	Complete	Duplicated	Duplicated	Duplicated	Complete	Complete	Duplicated	Complete	Complete	Complete	Missing	Missing
526074at33208	cytochrome c oxidase assembly protein COX11, mitochondrial	Complete	Complete	Complete	Complete	Complete	Complete	Complete	Complete	Complete	Complete	Complete	Complete	Duplicated	Complete	Complete	Duplicated	Duplicated	Complete	Complete	Duplicated	Complete	Complete	Complete	Complete	Complete
526487at33208	rRNA-processing protein FCF1 homolog	Complete	Complete	Complete	Complete	Complete	Complete	Complete	Complete	Complete	Complete	Complete	Duplicated	Duplicated	Complete	Complete	Complete	Duplicated	Complete	Complete	Duplicated	Complete	Complete	Complete	Complete	Complete
526673at33208	ubiquitin-like domain-containing CTD phosphatase 1	Complete	Complete	Complete	Complete	Complete	Complete	Complete	Complete	Complete	Complete	Complete	Complete	Duplicated	Complete	Complete	Duplicated	Duplicated	Complete	Complete	Duplicated	Complete	Complete	Missing	Missing	Missing
526839at33208	39S ribosomal protein L37, mitochondrial	Complete	Missing	Complete	Missing	Missing	Complete	Missing	Missing	Missing	Missing	Missing	Duplicated	Duplicated	Complete	Missing	Duplicated	Duplicated	Complete	Complete	Missing	Complete	Complete	Missing	Missing	Missing
527406at33208	RING finger protein 113A	Fragmented	Complete	Complete	Missing	Complete	Complete	Complete	Complete	Complete	Complete	Complete	Duplicated	Duplicated	Fragmented	Complete	Duplicated	Complete	Complete	Complete	Duplicated	Complete	Complete	Complete	Complete	Complete
528325at33208	Vacuolar protein sorting-associated protein 29	Complete	Complete	Complete	Complete	Complete	Complete	Duplicated	Complete	Complete	Complete	Complete	Duplicated	Duplicated	Complete	Duplicated	Duplicated	Complete	Complete	Complete	Duplicated	Complete	Complete	Complete	Complete	Complete
529092at33208	chromatin modification-related protein MEAF6	Complete	Complete	Complete	Complete	Complete	Complete	Complete	Fragmented	Complete	Complete	Complete	Complete	Duplicated	Fragmented	Missing	Duplicated	Fragmented	Complete	Complete	Duplicated	Complete	Complete	Missing	Missing	Fragmented
529093at33208	V-type proton ATPase subunit D	Complete	Complete	Complete	Complete	Complete	Complete	Complete	Complete	Complete	Complete	Complete	Duplicated	Duplicated	Complete	Complete	Duplicated	Duplicated	Complete	Complete	Duplicated	Complete	Complete	Complete	Complete	Complete
529708at33208	JNK1/MAPK8-associated membrane protein	Fragmented	Fragmented	Fragmented	Fragmented	Fragmented	Fragmented	Fragmented	Fragmented	Fragmented	Fragmented	Complete	Fragmented	Fragmented	Complete	Fragmented	Fragmented	Fragmented	Complete	Complete	Duplicated	Fragmented	Complete	Missing	Missing	Missing
529852at33208	signal peptidase complex subunit 2	Complete	Complete	Complete	Complete	Complete	Complete	Complete	Complete	Complete	Complete	Complete	Duplicated	Duplicated	Duplicated	Complete	Missing	Duplicated	Complete	Duplicated	Duplicated	Complete	Complete	Complete	Complete	Complete
530431at33208	ATP-dependent RNA helicase DDX24	Complete	Complete	Complete	Complete	Complete	Complete	Complete	Complete	Complete	Complete	Complete	Complete	Duplicated	Complete	Complete	Complete	Duplicated	Complete	Complete	Duplicated	Complete	Complete	Missing	Missing	Missing
532406at33208	Ribosome assembly factor mrt4	Complete	Complete	Complete	Complete	Complete	Complete	Complete	Complete	Complete	Complete	Complete	Complete	Duplicated	Complete	Duplicated	Duplicated	Duplicated	Complete	Complete	Duplicated	Complete	Complete	Complete	Complete	Complete
532693at33208	tRNA (guanine(37)-N1)-methyltransferase	Fragmented	Complete	Complete	Complete	Complete	Complete	Complete	Duplicated	Complete	Complete	Complete	Duplicated	Duplicated	Complete	Duplicated	Duplicated	Duplicated	Duplicated	Complete	Duplicated	Duplicated	Duplicated	Complete	Fragmented	Fragmented
532728at33208	Chromosome 1 open reading frame 123	Complete	Complete	Complete	Complete	Complete	Complete	Missing	Complete	Complete	Complete	Complete	Complete	Duplicated	Complete	Complete	Duplicated	Complete	Complete	Complete	Duplicated	Complete	Complete	Complete	Complete	Duplicated
532930at33208	Golgi SNAP receptor complex member 2	Complete	Complete	Complete	Fragmented	Complete	Complete	Complete	Fragmented	Complete	Complete	Complete	Complete	Duplicated	Complete	Complete	Duplicated	Duplicated	Complete	Complete	Duplicated	Complete	Complete	Fragmented	Missing	Missing
533666at33208	Mitochondrial ribosomal protein L44	Fragmented	Complete	Complete	Complete	Fragmented	Complete	Missing	Fragmented	Complete	Complete	Complete	Complete	Fragmented	Complete	Fragmented	Fragmented	Fragmented	Fragmented	Fragmented	Fragmented	Fragmented	Fragmented	Complete	Fragmented	Complete
533690at33208	ribosome production factor 1	Complete	Complete	Complete	Complete	Complete	Complete	Complete	Complete	Complete	Complete	Complete	Duplicated	Duplicated	Complete	Complete	Duplicated	Duplicated	Complete	Complete	Duplicated	Complete	Complete	Complete	Complete	Missing
534172at33208	39S ribosomal protein L4, mitochondrial	Complete	Complete	Complete	Complete	Complete	Complete	Complete	Complete	Complete	Complete	Complete	Complete	Duplicated	Duplicated	Complete	Duplicated	Duplicated	Complete	Complete	Complete	Complete	Complete	Complete	Complete	Complete
534206at33208	cell growth-regulating nucleolar protein	Complete	Complete	Complete	Complete	Complete	Complete	Complete	Complete	Complete	Complete	Complete	Duplicated	Duplicated	Complete	Complete	Complete	Complete	Complete	Complete	Duplicated	Complete	Complete	Missing	Complete	Complete
534312at33208	ubiquitin-fold modifier-conjugating enzyme 1	Complete	Complete	Complete	Complete	Complete	Complete	Complete	Complete	Complete	Complete	Complete	Duplicated	Duplicated	Complete	Duplicated	Duplicated	Duplicated	Complete	Complete	Duplicated	Complete	Complete	Complete	Complete	Complete
534757at33208	TBC1 domain family member 7	Missing	Missing	Missing	Missing	Missing	Missing	Missing	Missing	Missing	Missing	Missing	Missing	Missing	Missing	Missing	Missing	Missing	Missing	Missing	Missing	Missing	Missing	Missing	Missing	Missing
534808at33208	3-ketodihydrosphingosine reductase	Complete	Complete	Complete	Complete	Complete	Complete	Complete	Complete	Complete	Complete	Complete	Duplicated	Duplicated	Duplicated	Complete	Duplicated	Duplicated	Duplicated	Duplicated	Duplicated	Duplicated	Duplicated	Complete	Complete	Missing
535268at33208	protein MAK16 homolog	Complete	Complete	Complete	Complete	Complete	Complete	Duplicated	Complete	Complete	Complete	Complete	Duplicated	Complete	Complete	Complete	Complete	Duplicated	Complete	Complete	Duplicated	Complete	Complete	Complete	Complete	Complete
535367at33208	HSPB1-associated protein 1	Complete	Complete	Complete	Complete	Complete	Complete	Missing	Missing	Complete	Complete	Complete	Complete	Duplicated	Complete	Complete	Missing	Duplicated	Complete	Complete	Duplicated	Complete	Missing	Fragmented	Missing	Missing
535524at33208	60S ribosome subunit biogenesis protein NIP7 homolog	Complete	Complete	Complete	Complete	Complete	Complete	Missing	Complete	Complete	Complete	Complete	Duplicated	Duplicated	Complete	Complete	Duplicated	Duplicated	Complete	Complete	Duplicated	Complete	Complete	Complete	Complete	Complete
535650at33208	Ribosomal protein L15	Complete	Complete	Complete	Complete	Complete	Complete	Duplicated	Complete	Complete	Complete	Complete	Duplicated	Duplicated	Duplicated	Duplicated	Fragmented	Duplicated	Duplicated	Duplicated	Duplicated	Duplicated	Duplicated	Complete	Complete	Complete
535664at33208	NADH dehydrogenase	Complete	Complete	Complete	Complete	Complete	Complete	Missing	Complete	Complete	Complete	Complete	Duplicated	Duplicated	Duplicated	Complete	Duplicated	Duplicated	Duplicated	Duplicated	Duplicated	Duplicated	Duplicated	Complete	Complete	Complete
535782at33208	isopentenyl-diphosphate Delta-isomerase 1	Missing	Missing	Missing	Missing	Missing	Missing	Missing	Missing	Missing	Complete	Complete	Missing	Missing	Missing	Missing	Missing	Missing	Missing	Missing	Missing	Missing	Missing	Missing	Missing	Missing
535806at33208	Cardiolipin synthase 1	Complete	Complete	Complete	Complete	Complete	Complete	Complete	Complete	Complete	Complete	Complete	Duplicated	Duplicated	Complete	Complete	Duplicated	Duplicated	Complete	Complete	Duplicated	Complete	Complete	Complete	Complete	Complete
536251at33208	Phosphomevalonate kinase	Complete	Complete	Complete	Complete	Complete	Complete	Complete	Complete	Complete	Complete	Complete	Duplicated	Duplicated	Duplicated	Complete	Duplicated	Complete	Complete	Complete	Duplicated	Complete	Complete	Complete	Complete	Complete
537470at33208	V-type proton ATPase 21 kDa proteolipid subunit	Duplicated	Complete	Duplicated	Duplicated	Duplicated	Duplicated	Duplicated	Duplicated	Duplicated	Duplicated	Duplicated	Duplicated	Duplicated	Duplicated	Duplicated	Duplicated	Duplicated	Duplicated	Duplicated	Duplicated	Duplicated	Duplicated	Complete	Complete	Complete
537548at33208	ERCC excision repair 1, endonuclease non-catalytic subunit	Duplicated	Complete	Complete	Complete	Complete	Complete	Missing	Complete	Complete	Complete	Complete	Complete	Duplicated	Duplicated	Complete	Complete	Duplicated	Complete	Complete	Duplicated	Duplicated	Complete	Complete	Complete	Complete
537718at33208	PAK1 interacting protein 1	Complete	Complete	Complete	Complete	Duplicated	Complete	Missing	Complete	Complete	Duplicated	Missing	Missing	Missing	Missing	Missing	Missing	Missing	Missing	Missing	Missing	Missing	Complete	Missing	Missing	Missing
537923at33208	N-alpha-acetyltransferase 20	Missing	Missing	Complete	Missing	Missing	Complete	Complete	Missing	Missing	Missing	Missing	Complete	Duplicated	Complete	Complete	Missing	Duplicated	Missing	Missing	Complete	Missing	Complete	Missing	Missing	Missing
538442at33208	glucosamine 6-phosphate N-acetyltransferase	Complete	Complete	Complete	Complete	Complete	Complete	Complete	Complete	Complete	Complete	Complete	Duplicated	Duplicated	Duplicated	Complete	Duplicated	Duplicated	Complete	Duplicated	Duplicated	Complete	Duplicated	Complete	Fragmented	Missing
539043at33208	adenylate kinase isoenzyme 6	Complete	Complete	Complete	Complete	Complete	Complete	Complete	Complete	Complete	Complete	Complete	Complete	Duplicated	Duplicated	Duplicated	Duplicated	Duplicated	Duplicated	Complete	Duplicated	Complete	Duplicated	Complete	Complete	Complete
539215at33208	zinc finger C4H2 domain-containing protein	Fragmented	Complete	Fragmented	Fragmented	Complete	Complete	Missing	Fragmented	Complete	Complete	Complete	Duplicated	Duplicated	Duplicated	Complete	Duplicated	Duplicated	Complete	Duplicated	Duplicated	Duplicated	Duplicated	Complete	Missing	Missing
539234at33208	N(alpha)-acetyltransferase 50, NatE catalytic subunit	Complete	Complete	Complete	Complete	Complete	Complete	Complete	Complete	Complete	Complete	Complete	Complete	Duplicated	Duplicated	Complete	Duplicated	Duplicated	Complete	Complete	Duplicated	Complete	Complete	Complete	Complete	Complete
539360at33208	TP53-regulating kinase	Complete	Complete	Complete	Complete	Complete	Complete	Missing	Complete	Complete	Complete	Complete	Complete	Duplicated	Complete	Complete	Duplicated	Duplicated	Complete	Complete	Duplicated	Complete	Complete	Complete	Complete	Fragmented
539600at33208	exosome complex component CSL4	Complete	Complete	Complete	Complete	Complete	Complete	Complete	Complete	Complete	Complete	Complete	Complete	Duplicated	Complete	Complete	Complete	Duplicated	Complete	Complete	Duplicated	Complete	Complete	Missing	Complete	Fragmented
540193at33208	BUD13 homolog	Complete	Complete	Complete	Complete	Complete	Complete	Complete	Complete	Complete	Complete	Complete	Duplicated	Duplicated	Missing	Complete	Duplicated	Duplicated	Complete	Complete	Duplicated	Complete	Complete	Fragmented	Complete	Missing
541231at33208	protein FAM192A	Fragmented	Complete	Fragmented	Fragmented	Fragmented	Fragmented	Complete	Complete	Fragmented	Complete	Fragmented	Fragmented	Fragmented	Fragmented	Fragmented	Fragmented	Fragmented	Fragmented	Fragmented	Fragmented	Fragmented	Fragmented	Missing	Complete	Complete
541260at33208	frataxin, mitochondrial	Complete	Complete	Complete	Complete	Complete	Complete	Complete	Complete	Complete	Complete	Complete	Complete	Duplicated	Complete	Duplicated	Duplicated	Duplicated	Complete	Complete	Duplicated	Complete	Complete	Missing	Fragmented	Fragmented
541421at33208	mediator of RNA polymerase II transcription subunit 7	Complete	Complete	Complete	Complete	Complete	Complete	Complete	Complete	Complete	Complete	Complete	Complete	Duplicated	Duplicated	Complete	Missing	Complete	Complete	Complete	Complete	Complete	Complete	Missing	Missing	Missing
543124at33208	Solute carrier family 35 member C2	Complete	Complete	Complete	Complete	Complete	Complete	Complete	Complete	Complete	Complete	Complete	Complete	Duplicated	Duplicated	Complete	Duplicated	Duplicated	Complete	Complete	Duplicated	Complete	Complete	Missing	Missing	Missing
543269at33208	8-oxo-dGDP phosphatase NUDT18	Missing	Missing	Missing	Missing	Missing	Missing	Missing	Fragmented	Missing	Missing	Complete	Missing	Missing	Missing	Missing	Missing	Missing	Fragmented	Missing	Missing	Missing	Missing	Fragmented	Missing	Missing
544546at33208	complex I intermediate-associated protein 30, mitochondrial	Complete	Complete	Complete	Missing	Complete	Complete	Missing	Complete	Complete	Complete	Complete	Complete	Complete	Complete	Complete	Duplicated	Duplicated	Complete	Complete	Duplicated	Fragmented	Complete	Fragmented	Fragmented	Fragmented
544849at33208	protein salvador homolog 1	Missing	Missing	Missing	Missing	Missing	Missing	Missing	Missing	Missing	Missing	Missing	Missing	Missing	Missing	Missing	Missing	Missing	Missing	Missing	Missing	Missing	Missing	Missing	Missing	Missing
544919at33208	beclin 1-associated autophagy-related key regulator	Fragmented	Fragmented	Fragmented	Fragmented	Fragmented	Fragmented	Fragmented	Fragmented	Fragmented	Complete	Complete	Missing	Fragmented	Missing	Missing	Missing	Missing	Missing	Complete	Complete	Missing	Missing	Missing	Missing	Missing
545063at33208	peroxisome assembly protein 12	Complete	Complete	Complete	Complete	Complete	Complete	Complete	Complete	Complete	Complete	Complete	Duplicated	Duplicated	Duplicated	Complete	Complete	Complete	Complete	Complete	Duplicated	Complete	Complete	Missing	Missing	Missing
545389at33208	RNA polymerase II subunit A C-terminal domain phosphatase SSU72	Complete	Complete	Complete	Complete	Complete	Complete	Complete	Complete	Complete	Complete	Complete	Duplicated	Duplicated	Duplicated	Duplicated	Complete	Fragmented	Complete	Complete	Duplicated	Complete	Complete	Complete	Complete	Complete
545641at33208	retinal rod rhodopsin-sensitive cGMP 3',5'-cyclic phosphodiesterase subunit delta	Complete	Complete	Complete	Complete	Complete	Complete	Complete	Complete	Complete	Complete	Complete	Duplicated	Duplicated	Duplicated	Duplicated	Duplicated	Duplicated	Duplicated	Duplicated	Duplicated	Duplicated	Complete	Complete	Missing	Missing
545744at33208	COX assembly mitochondrial protein	Complete	Complete	Complete	Complete	Complete	Complete	Complete	Complete	Complete	Complete	Complete	Complete	Complete	Complete	Duplicated	Duplicated	Duplicated	Complete	Complete	Duplicated	Complete	Complete	Complete	Missing	Complete
545889at33208	protein TEX261	Complete	Complete	Complete	Complete	Complete	Complete	Complete	Complete	Complete	Complete	Complete	Duplicated	Duplicated	Complete	Duplicated	Duplicated	Duplicated	Complete	Complete	Duplicated	Complete	Complete	Missing	Complete	Complete
546305at33208	Mitochondrial ribosomal protein L18	Complete	Complete	Complete	Missing	Complete	Complete	Complete	Complete	Complete	Complete	Fragmented	Complete	Complete	Duplicated	Complete	Complete	Duplicated	Complete	Complete	Duplicated	Complete	Complete	Missing	Complete	Missing
546751at33208	coiled-coil domain-containing protein 130	Complete	Complete	Complete	Complete	Complete	Complete	Missing	Complete	Complete	Complete	Complete	Complete	Duplicated	Complete	Complete	Duplicated	Complete	Complete	Complete	Duplicated	Complete	Complete	Complete	Complete	Complete
547099at33208	zinc finger CCHC-type and RNA-binding motif-containing protein 1	Missing	Missing	Missing	Missing	Missing	Missing	Missing	Missing	Missing	Missing	Missing	Duplicated	Duplicated	Complete	Missing	Complete	Duplicated	Complete	Complete	Duplicated	Complete	Complete	Missing	Missing	Missing
547341at33208	28S ribosomal protein S35, mitochondrial	Complete	Complete	Complete	Complete	Complete	Complete	Complete	Complete	Complete	Complete	Complete	Complete	Duplicated	Complete	Complete	Duplicated	Duplicated	Complete	Complete	Duplicated	Complete	Complete	Complete	Complete	Fragmented
547766at33208	Cytochrome c heme lyase	Complete	Complete	Complete	Complete	Complete	Complete	Complete	Complete	Complete	Complete	Complete	Complete	Duplicated	Complete	Complete	Duplicated	Duplicated	Complete	Complete	Duplicated	Complete	Complete	Complete	Missing	Fragmented
548327at33208	ribosome biogenesis protein TSR3 homolog	Complete	Complete	Complete	Complete	Complete	Complete	Complete	Complete	Complete	Complete	Complete	Complete	Duplicated	Complete	Complete	Duplicated	Duplicated	Complete	Complete	Duplicated	Complete	Complete	Complete	Complete	Duplicated
548444at33208	etoposide-induced protein 2.4 homolog	Complete	Complete	Complete	Complete	Complete	Complete	Complete	Complete	Complete	Complete	Complete	Fragmented	Fragmented	Fragmented	Fragmented	Fragmented	Fragmented	Fragmented	Fragmented	Fragmented	Fragmented	Fragmented	Fragmented	Missing	Missing
548732at33208	Prefoldin subunit 3	Complete	Complete	Complete	Complete	Complete	Complete	Complete	Complete	Complete	Complete	Complete	Duplicated	Duplicated	Complete	Complete	Complete	Complete	Duplicated	Duplicated	Duplicated	Duplicated	Duplicated	Complete	Complete	Duplicated
549156at33208	Peptidyl-prolyl cis-trans isomerase	Complete	Complete	Complete	Complete	Complete	Complete	Missing	Complete	Complete	Complete	Complete	Complete	Duplicated	Duplicated	Complete	Missing	Duplicated	Complete	Complete	Duplicated	Complete	Complete	Missing	Complete	Missing
549988at33208	ribosome-recycling factor, mitochondrial	Complete	Complete	Complete	Fragmented	Fragmented	Complete	Complete	Complete	Complete	Complete	Fragmented	Complete	Duplicated	Complete	Complete	Duplicated	Complete	Complete	Complete	Duplicated	Complete	Complete	Fragmented	Fragmented	Complete
551166at33208	thioredoxin-like protein 4A	Complete	Complete	Complete	Complete	Complete	Complete	Complete	Complete	Complete	Complete	Complete	Complete	Duplicated	Complete	Complete	Duplicated	Duplicated	Complete	Complete	Duplicated	Complete	Complete	Complete	Complete	Complete
551620at33208	charged multivesicular body protein 7	Complete	Complete	Complete	Complete	Complete	Complete	Complete	Complete	Complete	Complete	Complete	Fragmented	Fragmented	Fragmented	Fragmented	Fragmented	Fragmented	Fragmented	Fragmented	Fragmented	Fragmented	Fragmented	Missing	Fragmented	Fragmented
551632at33208	translin	Missing	Missing	Missing	Missing	Missing	Missing	Missing	Missing	Missing	Missing	Missing	Missing	Missing	Missing	Missing	Missing	Missing	Missing	Missing	Missing	Missing	Missing	Missing	Missing	Fragmented
551831at33208	mRNA cap guanine-N7 methyltransferase	Complete	Complete	Complete	Complete	Complete	Complete	Complete	Complete	Complete	Complete	Complete	Complete	Duplicated	Complete	Complete	Duplicated	Complete	Complete	Complete	Duplicated	Complete	Complete	Complete	Complete	Complete
552201at33208	ubiquitin-conjugating enzyme E2 J2	Complete	Complete	Complete	Complete	Complete	Complete	Complete	Complete	Complete	Complete	Complete	Duplicated	Duplicated	Complete	Complete	Duplicated	Duplicated	Complete	Duplicated	Duplicated	Complete	Complete	Complete	Missing	Missing
552359at33208	Trafficking protein particle complex 1	Complete	Fragmented	Complete	Complete	Complete	Complete	Complete	Complete	Complete	Complete	Fragmented	Complete	Complete	Complete	Complete	Duplicated	Complete	Complete	Fragmented	Duplicated	Complete	Complete	Missing	Missing	Missing
552764at33208	ras-related protein Rab-23	Missing	Missing	Missing	Missing	Missing	Missing	Missing	Missing	Missing	Missing	Missing	Missing	Missing	Missing	Missing	Missing	Missing	Missing	Missing	Missing	Missing	Missing	Missing	Missing	Missing
552949at33208	Zinc finger FYVE-type containing 19	Fragmented	Complete	Fragmented	Missing	Missing	Fragmented	Missing	Complete	Fragmented	Complete	Fragmented	Complete	Duplicated	Duplicated	Fragmented	Complete	Duplicated	Complete	Complete	Duplicated	Complete	Complete	Missing	Missing	Missing
553411at33208	corepressor interacting with RBPJ 1	Fragmented	Fragmented	Complete	Complete	Fragmented	Complete	Complete	Fragmented	Complete	Fragmented	Fragmented	Complete	Duplicated	Complete	Duplicated	Duplicated	Duplicated	Complete	Complete	Duplicated	Complete	Complete	Missing	Fragmented	Complete
553585at33208	U2 small nuclear ribonucleoprotein A'	Complete	Complete	Complete	Complete	Complete	Complete	Complete	Complete	Complete	Complete	Complete	Duplicated	Duplicated	Duplicated	Duplicated	Complete	Duplicated	Complete	Duplicated	Duplicated	Duplicated	Duplicated	Complete	Complete	Complete
554010at33208	Vacuolar-sorting protein SNF8	Complete	Complete	Complete	Complete	Complete	Complete	Complete	Complete	Complete	Complete	Complete	Duplicated	Duplicated	Complete	Complete	Duplicated	Duplicated	Complete	Complete	Duplicated	Complete	Complete	Complete	Complete	Duplicated
554815at33208	vesicle-associated membrane protein 7	Fragmented	Complete	Complete	Complete	Complete	Complete	Fragmented	Complete	Fragmented	Missing	Complete	Missing	Missing	Missing	Missing	Missing	Missing	Missing	Missing	Missing	Missing	Missing	Missing	Missing	Missing
555162at33208	eukaryotic translation initiation factor 2 subunit 2	Complete	Complete	Complete	Complete	Complete	Complete	Complete	Complete	Complete	Complete	Complete	Duplicated	Duplicated	Duplicated	Complete	Duplicated	Duplicated	Complete	Complete	Duplicated	Complete	Complete	Complete	Complete	Complete
555390at33208	60S ribosomal protein L12	Duplicated	Duplicated	Duplicated	Duplicated	Duplicated	Duplicated	Complete	Duplicated	Duplicated	Duplicated	Complete	Duplicated	Duplicated	Duplicated	Duplicated	Duplicated	Duplicated	Duplicated	Duplicated	Duplicated	Duplicated	Duplicated	Complete	Complete	Duplicated
555538at33208	Ribonuclease P protein subunit p29	Complete	Fragmented	Complete	Complete	Complete	Complete	Complete	Complete	Complete	Complete	Complete	Duplicated	Duplicated	Fragmented	Fragmented	Duplicated	Duplicated	Fragmented	Complete	Complete	Fragmented	Fragmented	Complete	Complete	Fragmented
556039at33208	NADH dehydrogenase	Complete	Complete	Complete	Complete	Complete	Complete	Complete	Complete	Complete	Complete	Complete	Complete	Complete	Duplicated	Duplicated	Duplicated	Duplicated	Duplicated	Complete	Duplicated	Duplicated	Complete	Complete	Complete	Complete
556189at33208	rRNA-processing protein UTP23 homolog	Complete	Complete	Complete	Complete	Complete	Complete	Missing	Complete	Complete	Complete	Complete	Duplicated	Duplicated	Fragmented	Complete	Duplicated	Duplicated	Duplicated	Missing	Duplicated	Complete	Complete	Missing	Complete	Complete
556337at33208	40S ribosomal protein S13	Complete	Complete	Complete	Complete	Complete	Complete	Duplicated	Complete	Complete	Complete	Complete	Duplicated	Duplicated	Duplicated	Duplicated	Duplicated	Duplicated	Duplicated	Duplicated	Duplicated	Duplicated	Duplicated	Complete	Complete	Duplicated
556445at33208	28S ribosomal protein S24, mitochondrial	Complete	Missing	Complete	Complete	Complete	Complete	Complete	Complete	Complete	Complete	Complete	Complete	Duplicated	Duplicated	Complete	Duplicated	Duplicated	Complete	Complete	Duplicated	Complete	Complete	Complete	Complete	Complete
556461at33208	transmembrane protein 242	Complete	Complete	Complete	Complete	Complete	Complete	Complete	Complete	Complete	Complete	Complete	Complete	Duplicated	Complete	Complete	Duplicated	Duplicated	Complete	Complete	Duplicated	Complete	Complete	Fragmented	Missing	Missing
556510at33208	DNA replication complex GINS protein PSF1	Missing	Missing	Missing	Missing	Missing	Missing	Missing	Missing	Missing	Missing	Missing	Missing	Missing	Missing	Missing	Missing	Missing	Missing	Missing	Missing	Missing	Missing	Missing	Missing	Missing
556587at33208	protein Simiate	Complete	Complete	Complete	Complete	Complete	Complete	Complete	Complete	Complete	Complete	Complete	Duplicated	Duplicated	Duplicated	Complete	Complete	Duplicated	Complete	Complete	Duplicated	Complete	Complete	Complete	Fragmented	Complete
556750at33208	Translocase of inner mitochondrial membrane domain containing 1	Missing	Fragmented	Missing	Fragmented	Missing	Missing	Missing	Missing	Missing	Complete	Fragmented	Missing	Missing	Missing	Missing	Missing	Missing	Missing	Missing	Missing	Missing	Missing	Missing	Missing	Missing
556925at33208	DALR anticodon-binding domain-containing protein 3	Complete	Complete	Complete	Complete	Complete	Complete	Complete	Complete	Complete	Complete	Fragmented	Missing	Missing	Missing	Missing	Missing	Missing	Missing	Missing	Missing	Missing	Missing	Missing	Missing	Missing
557292at33208	6-phosphogluconolactonase	Complete	Complete	Complete	Complete	Complete	Complete	Complete	Complete	Complete	Complete	Complete	Duplicated	Duplicated	Complete	Duplicated	Duplicated	Duplicated	Complete	Duplicated	Duplicated	Complete	Duplicated	Fragmented	Complete	Duplicated
557596at33208	Ribosomal protein	Complete	Complete	Complete	Complete	Complete	Complete	Complete	Complete	Complete	Complete	Complete	Duplicated	Duplicated	Duplicated	Duplicated	Duplicated	Duplicated	Duplicated	Duplicated	Duplicated	Duplicated	Duplicated	Complete	Complete	Complete
557694at33208	transcription termination factor 3, mitochondrial	Complete	Complete	Complete	Complete	Complete	Complete	Complete	Complete	Complete	Complete	Complete	Duplicated	Duplicated	Complete	Duplicated	Duplicated	Duplicated	Complete	Complete	Complete	Complete	Complete	Complete	Complete	Complete
557834at33208	RING finger protein 10	Complete	Complete	Complete	Complete	Complete	Complete	Complete	Complete	Complete	Complete	Complete	Missing	Duplicated	Fragmented	Fragmented	Fragmented	Fragmented	Complete	Fragmented	Fragmented	Fragmented	Fragmented	Fragmented	Fragmented	Missing
557962at33208	Decapping mRNA 2	Complete	Complete	Complete	Complete	Complete	Complete	Complete	Complete	Complete	Complete	Complete	Duplicated	Duplicated	Duplicated	Complete	Duplicated	Duplicated	Duplicated	Duplicated	Duplicated	Duplicated	Duplicated	Complete	Missing	Missing
558368at33208	uncharacterized protein C6orf106 homolog	Complete	Complete	Complete	Complete	Complete	Complete	Complete	Complete	Fragmented	Complete	Complete	Duplicated	Duplicated	Duplicated	Duplicated	Duplicated	Duplicated	Duplicated	Duplicated	Duplicated	Duplicated	Duplicated	Missing	Complete	Complete
558385at33208	uncharacterized protein C15orf41 homolog	Complete	Complete	Complete	Complete	Complete	Complete	Missing	Complete	Complete	Complete	Complete	Missing	Missing	Missing	Missing	Missing	Missing	Missing	Missing	Missing	Missing	Missing	Missing	Missing	Missing
558552at33208	protein BUD31 homolog	Complete	Complete	Complete	Complete	Complete	Complete	Complete	Complete	Complete	Complete	Complete	Duplicated	Duplicated	Duplicated	Duplicated	Duplicated	Duplicated	Duplicated	Duplicated	Duplicated	Duplicated	Duplicated	Complete	Complete	Complete
558791at33208	N(alpha)-acetyltransferase 10, NatA catalytic subunit	Complete	Complete	Complete	Complete	Complete	Complete	Complete	Complete	Complete	Complete	Complete	Duplicated	Duplicated	Complete	Complete	Duplicated	Duplicated	Complete	Duplicated	Duplicated	Complete	Duplicated	Complete	Complete	Complete
558897at33208	Protein tyrosine phosphatase, mitochondrial 1	Complete	Complete	Complete	Complete	Complete	Complete	Complete	Complete	Complete	Complete	Complete	Complete	Duplicated	Complete	Complete	Duplicated	Complete	Complete	Complete	Duplicated	Fragmented	Complete	Complete	Complete	Complete
558933at33208	pre-mRNA-splicing factor SYF2	Complete	Complete	Complete	Complete	Complete	Complete	Complete	Complete	Complete	Complete	Complete	Complete	Duplicated	Complete	Complete	Missing	Missing	Complete	Complete	Duplicated	Complete	Complete	Fragmented	Complete	Complete
559146at33208	ribonuclease H2 subunit C	Missing	Missing	Missing	Missing	Missing	Missing	Missing	Missing	Missing	Missing	Missing	Fragmented	Duplicated	Complete	Complete	Fragmented	Duplicated	Fragmented	Complete	Duplicated	Fragmented	Fragmented	Missing	Complete	Missing
559501at33208	malectin	Complete	Complete	Complete	Complete	Complete	Complete	Complete	Complete	Complete	Complete	Complete	Duplicated	Duplicated	Duplicated	Duplicated	Duplicated	Duplicated	Complete	Duplicated	Duplicated	Complete	Complete	Complete	Fragmented	Fragmented
559576at33208	UPF0415 protein C7orf25 homolog	Missing	Missing	Missing	Missing	Missing	Missing	Missing	Missing	Missing	Missing	Missing	Complete	Duplicated	Complete	Complete	Duplicated	Complete	Complete	Complete	Duplicated	Complete	Complete	Missing	Complete	Complete
559732at33208	mimitin, mitochondrial	Fragmented	Missing	Fragmented	Fragmented	Fragmented	Fragmented	Fragmented	Missing	Fragmented	Complete	Missing	Missing	Missing	Complete	Complete	Missing	Missing	Complete	Fragmented	Duplicated	Complete	Complete	Complete	Missing	Missing
559883at33208	DNA replication complex GINS protein PSF2	Complete	Complete	Complete	Complete	Complete	Complete	Complete	Complete	Complete	Complete	Complete	Duplicated	Duplicated	Complete	Complete	Complete	Missing	Complete	Complete	Duplicated	Complete	Complete	Complete	Duplicated	Complete
560453at33208	60S ribosomal protein L17	Complete	Complete	Complete	Complete	Complete	Complete	Complete	Complete	Complete	Complete	Complete	Duplicated	Duplicated	Duplicated	Complete	Complete	Duplicated	Duplicated	Duplicated	Duplicated	Duplicated	Duplicated	Complete	Complete	Complete
560566at33208	negative elongation factor E	Missing	Missing	Missing	Missing	Missing	Missing	Missing	Missing	Missing	Missing	Missing	Missing	Missing	Missing	Missing	Missing	Missing	Missing	Missing	Missing	Missing	Missing	Missing	Missing	Missing
560584at33208	activator of basal transcription 1	Complete	Complete	Complete	Complete	Complete	Complete	Missing	Complete	Complete	Complete	Complete	Complete	Duplicated	Complete	Fragmented	Complete	Duplicated	Complete	Complete	Duplicated	Complete	Complete	Complete	Complete	Complete
560694at33208	nitric oxide synthase-interacting protein	Complete	Complete	Complete	Complete	Complete	Complete	Complete	Complete	Complete	Complete	Complete	Complete	Duplicated	Complete	Complete	Duplicated	Duplicated	Complete	Complete	Duplicated	Complete	Complete	Complete	Complete	Complete
561054at33208	thymidylate kinase	Complete	Duplicated	Complete	Complete	Complete	Complete	Complete	Duplicated	Complete	Complete	Complete	Complete	Duplicated	Duplicated	Complete	Complete	Duplicated	Complete	Complete	Duplicated	Complete	Complete	Complete	Complete	Complete
561248at33208	transcriptional adapter 3	Complete	Complete	Complete	Complete	Complete	Complete	Complete	Complete	Complete	Complete	Fragmented	Missing	Missing	Missing	Missing	Missing	Missing	Missing	Missing	Missing	Missing	Missing	Missing	Missing	Missing
561417at33208	DNA-directed RNA polymerases I, II, and III subunit RPABC3	Complete	Complete	Complete	Complete	Complete	Complete	Complete	Missing	Complete	Complete	Complete	Complete	Duplicated	Complete	Complete	Duplicated	Duplicated	Complete	Complete	Complete	Complete	Complete	Complete	Complete	Complete
561688at33208	meiotic nuclear division protein 1 homolog	Complete	Complete	Complete	Complete	Complete	Complete	Missing	Complete	Complete	Complete	Complete	Missing	Missing	Missing	Missing	Missing	Missing	Missing	Missing	Missing	Missing	Missing	Fragmented	Complete	Complete
561878at33208	cyclin-H	Complete	Complete	Complete	Complete	Complete	Complete	Complete	Complete	Complete	Complete	Complete	Complete	Duplicated	Complete	Complete	Fragmented	Duplicated	Complete	Complete	Duplicated	Complete	Complete	Missing	Missing	Fragmented
561943at33208	growth hormone-inducible transmembrane protein	Complete	Complete	Complete	Complete	Complete	Complete	Complete	Complete	Complete	Complete	Complete	Complete	Complete	Fragmented	Complete	Duplicated	Complete	Complete	Duplicated	Complete	Complete	Complete	Complete	Missing	Complete
562780at33208	alpha-ketoglutarate-dependent dioxygenase alkB homolog 6	Complete	Complete	Complete	Complete	Complete	Complete	Complete	Complete	Complete	Complete	Complete	Duplicated	Duplicated	Complete	Complete	Duplicated	Duplicated	Complete	Complete	Duplicated	Complete	Complete	Complete	Complete	Missing
563084at33208	28S ribosomal protein S14, mitochondrial	Complete	Complete	Complete	Complete	Complete	Complete	Duplicated	Complete	Complete	Complete	Complete	Missing	Fragmented	Fragmented	Fragmented	Fragmented	Fragmented	Complete	Fragmented	Duplicated	Fragmented	Fragmented	Complete	Complete	Duplicated
563358at33208	TM2 domain-containing protein 3	Complete	Complete	Complete	Complete	Complete	Complete	Complete	Complete	Complete	Complete	Complete	Duplicated	Duplicated	Duplicated	Duplicated	Duplicated	Duplicated	Complete	Complete	Complete	Complete	Complete	Missing	Missing	Missing
563359at33208	RWD domain-containing protein 1	Complete	Complete	Complete	Complete	Complete	Complete	Complete	Complete	Complete	Complete	Complete	Complete	Complete	Fragmented	Fragmented	Duplicated	Duplicated	Complete	Complete	Complete	Complete	Complete	Missing	Missing	Complete
563426at33208	splicing factor 45	Complete	Complete	Complete	Complete	Complete	Complete	Complete	Fragmented	Complete	Fragmented	Complete	Complete	Duplicated	Complete	Duplicated	Complete	Duplicated	Complete	Complete	Duplicated	Complete	Complete	Missing	Complete	Complete
563679at33208	Mitochondrial ribosomal protein S10	Complete	Complete	Complete	Complete	Complete	Complete	Missing	Complete	Complete	Complete	Complete	Complete	Duplicated	Missing	Duplicated	Duplicated	Duplicated	Complete	Complete	Duplicated	Complete	Complete	Missing	Complete	Complete
563832at33208	mitochondrial import inner membrane translocase subunit Tim29	Complete	Complete	Complete	Complete	Complete	Complete	Complete	Complete	Complete	Complete	Complete	Complete	Complete	Complete	Complete	Duplicated	Duplicated	Complete	Complete	Duplicated	Complete	Complete	Complete	Missing	Complete
564234at33208	B9 domain-containing protein 1	Complete	Complete	Complete	Complete	Complete	Complete	Duplicated	Complete	Complete	Complete	Complete	Complete	Duplicated	Complete	Complete	Duplicated	Duplicated	Complete	Missing	Duplicated	Complete	Complete	Complete	Missing	Missing
564286at33208	RNA-binding motif protein, X-linked 2	Complete	Complete	Complete	Complete	Complete	Complete	Complete	Complete	Complete	Complete	Complete	Duplicated	Duplicated	Complete	Complete	Duplicated	Complete	Complete	Complete	Duplicated	Complete	Complete	Complete	Complete	Complete
565053at33208	methionyl-tRNA formyltransferase, mitochondrial	Complete	Complete	Complete	Complete	Complete	Complete	Complete	Complete	Fragmented	Complete	Fragmented	Complete	Duplicated	Duplicated	Complete	Fragmented	Complete	Fragmented	Complete	Complete	Fragmented	Fragmented	Complete	Missing	Duplicated
56573at33208	importin-5	Complete	Duplicated	Complete	Complete	Complete	Complete	Missing	Complete	Complete	Complete	Complete	Fragmented	Duplicated	Duplicated	Complete	Duplicated	Duplicated	Duplicated	Duplicated	Duplicated	Duplicated	Duplicated	Complete	Complete	Complete
566026at33208	Mediator of RNA polymerase II transcription subunit 8	Missing	Missing	Missing	Fragmented	Fragmented	Fragmented	Missing	Fragmented	Missing	Missing	Missing	Duplicated	Duplicated	Complete	Complete	Duplicated	Complete	Complete	Complete	Duplicated	Complete	Complete	Missing	Missing	Missing
566116at33208	ribosome maturation protein SBDS	Complete	Complete	Complete	Complete	Complete	Complete	Duplicated	Complete	Complete	Complete	Complete	Duplicated	Duplicated	Complete	Complete	Duplicated	Complete	Complete	Complete	Complete	Complete	Complete	Complete	Complete	Complete
566262at33208	prefoldin subunit 2	Complete	Complete	Complete	Complete	Complete	Complete	Complete	Complete	Complete	Complete	Complete	Complete	Duplicated	Complete	Duplicated	Duplicated	Duplicated	Complete	Complete	Duplicated	Complete	Complete	Missing	Missing	Missing
566447at33208	THO complex subunit 7 homolog	Complete	Complete	Complete	Complete	Complete	Complete	Complete	Complete	Complete	Complete	Complete	Complete	Duplicated	Fragmented	Complete	Duplicated	Duplicated	Missing	Fragmented	Duplicated	Missing	Fragmented	Missing	Complete	Complete
566527at33208	exosome complex component RRP41	Complete	Complete	Complete	Complete	Complete	Complete	Missing	Complete	Complete	Complete	Complete	Complete	Duplicated	Complete	Complete	Duplicated	Duplicated	Complete	Complete	Duplicated	Complete	Complete	Complete	Missing	Missing
566916at33208	NADH dehydrogenase	Complete	Complete	Complete	Complete	Complete	Complete	Complete	Complete	Complete	Complete	Complete	Duplicated	Duplicated	Complete	Complete	Duplicated	Duplicated	Complete	Complete	Duplicated	Complete	Complete	Missing	Complete	Fragmented
567650at33208	leucine-rich repeat protein 1	Complete	Missing	Complete	Complete	Complete	Complete	Missing	Complete	Complete	Complete	Complete	Missing	Duplicated	Complete	Complete	Missing	Missing	Complete	Missing	Duplicated	Complete	Complete	Missing	Missing	Missing
567750at33208	trafficking protein particle complex subunit 2-like protein	Fragmented	Complete	Complete	Complete	Complete	Complete	Complete	Complete	Complete	Complete	Complete	Duplicated	Duplicated	Complete	Complete	Duplicated	Duplicated	Complete	Complete	Duplicated	Complete	Complete	Missing	Missing	Missing
567809at33208	40S ribosomal protein S16	Complete	Complete	Complete	Complete	Complete	Complete	Complete	Duplicated	Complete	Complete	Complete	Duplicated	Duplicated	Duplicated	Duplicated	Duplicated	Duplicated	Duplicated	Duplicated	Duplicated	Duplicated	Duplicated	Missing	Complete	Complete
568022at33208	60S ribosomal protein L9	Complete	Complete	Complete	Complete	Complete	Complete	Complete	Complete	Complete	Complete	Complete	Duplicated	Duplicated	Complete	Duplicated	Duplicated	Duplicated	Duplicated	Duplicated	Duplicated	Duplicated	Duplicated	Complete	Complete	Duplicated
568170at33208	transcription initiation factor TFIID subunit 8	Missing	Missing	Missing	Missing	Missing	Missing	Missing	Missing	Missing	Missing	Missing	Missing	Missing	Missing	Missing	Missing	Missing	Missing	Missing	Missing	Missing	Missing	Missing	Missing	Missing
568839at33208	protein FRG1	Complete	Complete	Complete	Complete	Complete	Complete	Missing	Complete	Complete	Complete	Complete	Complete	Duplicated	Complete	Complete	Duplicated	Duplicated	Complete	Complete	Duplicated	Complete	Complete	Complete	Complete	Fragmented
568949at33208	synaptobrevin homolog YKT6	Complete	Complete	Complete	Complete	Complete	Complete	Complete	Complete	Complete	Complete	Complete	Missing	Missing	Missing	Missing	Missing	Missing	Missing	Missing	Missing	Missing	Missing	Missing	Missing	Missing
569294at33208	SAP30-binding protein	Missing	Missing	Missing	Missing	Missing	Missing	Missing	Missing	Missing	Fragmented	Fragmented	Complete	Fragmented	Fragmented	Missing	Fragmented	Fragmented	Missing	Missing	Complete	Missing	Fragmented	Fragmented	Fragmented	Complete
569303at33208	syntaxin-18	Missing	Fragmented	Missing	Missing	Missing	Missing	Missing	Missing	Missing	Fragmented	Missing	Duplicated	Duplicated	Complete	Complete	Duplicated	Duplicated	Complete	Complete	Complete	Complete	Complete	Missing	Missing	Missing
569812at33208	protein FRA10AC1	Complete	Complete	Complete	Complete	Complete	Complete	Missing	Complete	Complete	Complete	Complete	Complete	Complete	Duplicated	Complete	Fragmented	Duplicated	Complete	Complete	Duplicated	Complete	Complete	Complete	Fragmented	Complete
569878at33208	Nuclear transcription factor Y subunit gamma	Fragmented	Complete	Fragmented	Fragmented	Fragmented	Fragmented	Fragmented	Fragmented	Fragmented	Complete	Fragmented	Fragmented	Fragmented	Fragmented	Fragmented	Fragmented	Fragmented	Fragmented	Fragmented	Fragmented	Fragmented	Fragmented	Fragmented	Fragmented	Fragmented
570262at33208	Proteasome subunit beta	Complete	Complete	Complete	Complete	Complete	Complete	Complete	Complete	Complete	Complete	Complete	Duplicated	Duplicated	Duplicated	Complete	Duplicated	Duplicated	Complete	Duplicated	Duplicated	Duplicated	Complete	Complete	Complete	Complete
570646at33208	Density-regulated protein	Complete	Complete	Complete	Complete	Complete	Complete	Duplicated	Complete	Complete	Complete	Complete	Complete	Duplicated	Complete	Duplicated	Duplicated	Duplicated	Complete	Complete	Duplicated	Complete	Complete	Complete	Complete	Fragmented
570717at33208	coiled-coil domain-containing protein 25	Complete	Complete	Complete	Complete	Complete	Complete	Complete	Complete	Complete	Complete	Complete	Complete	Duplicated	Duplicated	Complete	Duplicated	Duplicated	Complete	Complete	Complete	Complete	Complete	Complete	Complete	Complete
571149at33208	Ribonuclease P/MRP protein subunit POP5	Complete	Complete	Complete	Complete	Complete	Complete	Complete	Complete	Complete	Complete	Complete	Complete	Duplicated	Complete	Complete	Duplicated	Duplicated	Complete	Complete	Duplicated	Complete	Complete	Missing	Missing	Missing
57158at33208	splicing factor 3B subunit 3	Complete	Complete	Complete	Complete	Complete	Complete	Complete	Complete	Complete	Complete	Complete	Duplicated	Duplicated	Duplicated	Duplicated	Duplicated	Duplicated	Complete	Complete	Duplicated	Complete	Complete	Complete	Complete	Complete
571944at33208	Gem-associated protein 2	Fragmented	Fragmented	Fragmented	Fragmented	Fragmented	Fragmented	Fragmented	Fragmented	Fragmented	Fragmented	Complete	Missing	Missing	Missing	Missing	Missing	Missing	Missing	Missing	Missing	Missing	Missing	Missing	Complete	Missing
572074at33208	CD2 antigen cytoplasmic tail-binding protein 2	Complete	Complete	Complete	Complete	Complete	Complete	Complete	Complete	Complete	Complete	Complete	Complete	Duplicated	Complete	Complete	Duplicated	Duplicated	Complete	Complete	Duplicated	Complete	Complete	Fragmented	Complete	Fragmented
572434at33208	vacuolar protein sorting-associated protein VTA1 homolog	Complete	Complete	Complete	Complete	Complete	Complete	Missing	Complete	Complete	Complete	Complete	Missing	Missing	Missing	Missing	Missing	Missing	Missing	Missing	Missing	Missing	Missing	Missing	Complete	Complete
572463at33208	translation initiation factor eIF-2B subunit alpha	Complete	Complete	Complete	Complete	Complete	Complete	Complete	Complete	Complete	Complete	Complete	Duplicated	Duplicated	Complete	Duplicated	Duplicated	Duplicated	Duplicated	Duplicated	Duplicated	Duplicated	Duplicated	Missing	Missing	Missing
572754at33208	H/ACA ribonucleoprotein complex subunit 2	Complete	Complete	Complete	Complete	Complete	Complete	Complete	Complete	Complete	Complete	Complete	Complete	Duplicated	Duplicated	Duplicated	Duplicated	Duplicated	Complete	Complete	Duplicated	Complete	Complete	Complete	Complete	Complete
572845at33208	Inosine triphosphate pyrophosphatase	Complete	Complete	Complete	Complete	Complete	Complete	Complete	Complete	Complete	Complete	Complete	Duplicated	Duplicated	Duplicated	Complete	Duplicated	Duplicated	Duplicated	Duplicated	Duplicated	Duplicated	Duplicated	Complete	Complete	Complete
573203at33208	Cytoplasmic tRNA 2-thiolation protein 2	Missing	Missing	Missing	Missing	Missing	Missing	Missing	Missing	Missing	Missing	Missing	Missing	Missing	Missing	Missing	Missing	Fragmented	Missing	Missing	Missing	Missing	Missing	Missing	Missing	Missing
573237at33208	SUMO-activating enzyme subunit 1	Complete	Complete	Complete	Complete	Complete	Missing	Complete	Complete	Complete	Complete	Missing	Missing	Missing	Missing	Missing	Missing	Missing	Missing	Missing	Missing	Missing	Missing	Missing	Missing	Missing
573313at33208	ankyrin repeat and MYND domain-containing protein 2	Complete	Complete	Complete	Missing	Missing	Missing	Complete	Complete	Missing	Complete	Missing	Complete	Complete	Complete	Complete	Complete	Complete	Complete	Complete	Duplicated	Complete	Complete	Missing	Missing	Missing
574311at33208	ribonuclease P protein subunit p21	Missing	Missing	Missing	Missing	Missing	Missing	Missing	Missing	Missing	Fragmented	Missing	Fragmented	Missing	Missing	Missing	Fragmented	Missing	Missing	Complete	Fragmented	Missing	Missing	Missing	Fragmented	Complete
575360at33208	protein PBDC1	Complete	Complete	Complete	Complete	Complete	Complete	Complete	Complete	Complete	Complete	Complete	Complete	Duplicated	Complete	Complete	Complete	Duplicated	Complete	Complete	Duplicated	Complete	Missing	Missing	Missing	Missing
576633at33208	charged multivesicular body protein 2a	Complete	Complete	Complete	Complete	Complete	Complete	Duplicated	Complete	Complete	Complete	Complete	Missing	Missing	Missing	Missing	Missing	Missing	Missing	Missing	Missing	Missing	Missing	Complete	Complete	Complete
576938at33208	39S ribosomal protein L23, mitochondrial	Complete	Fragmented	Complete	Complete	Complete	Complete	Complete	Fragmented	Complete	Complete	Fragmented	Fragmented	Duplicated	Fragmented	Fragmented	Complete	Complete	Fragmented	Complete	Fragmented	Fragmented	Complete	Complete	Fragmented	Fragmented
576997at33208	Translocon-associated protein subunit beta	Missing	Missing	Missing	Missing	Missing	Missing	Missing	Complete	Missing	Complete	Missing	Missing	Missing	Missing	Missing	Missing	Missing	Missing	Missing	Missing	Missing	Missing	Missing	Missing	Missing
577068at33208	uncharacterized protein C9orf78 homolog	Complete	Complete	Complete	Complete	Complete	Complete	Complete	Complete	Complete	Complete	Complete	Complete	Duplicated	Complete	Complete	Complete	Duplicated	Complete	Complete	Duplicated	Complete	Complete	Complete	Complete	Complete
577339at33208	15 kDa selenoprotein	Complete	Complete	Complete	Complete	Complete	Complete	Complete	Complete	Complete	Duplicated	Complete	Duplicated	Duplicated	Duplicated	Duplicated	Duplicated	Duplicated	Complete	Complete	Duplicated	Complete	Duplicated	Complete	Complete	Missing
577929at33208	NADH dehydrogenase	Complete	Complete	Complete	Complete	Complete	Complete	Missing	Fragmented	Complete	Complete	Fragmented	Complete	Duplicated	Complete	Fragmented	Duplicated	Fragmented	Fragmented	Fragmented	Fragmented	Complete	Fragmented	Fragmented	Fragmented	Complete
578354at33208	60S ribosomal protein L27a	Complete	Complete	Complete	Complete	Complete	Complete	Complete	Complete	Complete	Complete	Complete	Duplicated	Duplicated	Duplicated	Duplicated	Duplicated	Duplicated	Duplicated	Duplicated	Duplicated	Duplicated	Duplicated	Complete	Complete	Complete
578582at33208	Protein RER1	Complete	Complete	Duplicated	Complete	Complete	Complete	Duplicated	Complete	Complete	Complete	Complete	Duplicated	Duplicated	Duplicated	Duplicated	Duplicated	Duplicated	Duplicated	Duplicated	Duplicated	Duplicated	Duplicated	Complete	Complete	Complete
578684at33208	neuroguidin	Complete	Complete	Complete	Complete	Complete	Complete	Complete	Complete	Complete	Missing	Fragmented	Complete	Duplicated	Duplicated	Complete	Duplicated	Duplicated	Complete	Complete	Duplicated	Complete	Complete	Missing	Complete	Complete
578726at33208	snurportin-1	Complete	Complete	Complete	Complete	Complete	Complete	Complete	Complete	Fragmented	Complete	Complete	Duplicated	Complete	Complete	Complete	Duplicated	Complete	Complete	Complete	Duplicated	Complete	Complete	Missing	Missing	Missing
578734at33208	leucine-rich repeat-containing protein 57	Missing	Complete	Complete	Complete	Complete	Complete	Complete	Complete	Complete	Complete	Complete	Missing	Missing	Missing	Missing	Missing	Complete	Complete	Missing	Missing	Complete	Missing	Missing	Missing	Missing
578959at33208	Mediator of RNA polymerase II transcription subunit 10	Complete	Complete	Complete	Fragmented	Complete	Complete	Complete	Complete	Complete	Complete	Complete	Complete	Duplicated	Complete	Duplicated	Complete	Duplicated	Complete	Duplicated	Duplicated	Complete	Duplicated	Missing	Missing	Fragmented
579029at33208	nucleolar protein 16	Complete	Complete	Complete	Complete	Complete	Complete	Complete	Complete	Complete	Complete	Complete	Complete	Duplicated	Duplicated	Complete	Complete	Complete	Complete	Complete	Duplicated	Complete	Complete	Missing	Complete	Complete
580062at33208	DNA replication complex GINS protein SLD5	Fragmented	Complete	Complete	Complete	Fragmented	Complete	Complete	Fragmented	Complete	Fragmented	Complete	Complete	Duplicated	Duplicated	Fragmented	Duplicated	Complete	Complete	Complete	Duplicated	Complete	Complete	Complete	Missing	Complete
580288at33208	40S ribosomal protein S15a	Complete	Complete	Complete	Complete	Complete	Complete	Complete	Complete	Complete	Complete	Complete	Duplicated	Duplicated	Duplicated	Duplicated	Duplicated	Duplicated	Duplicated	Duplicated	Duplicated	Duplicated	Duplicated	Complete	Complete	Complete
580851at33208	M-phase phosphoprotein 6	Missing	Fragmented	Missing	Fragmented	Fragmented	Fragmented	Missing	Fragmented	Fragmented	Fragmented	Missing	Missing	Missing	Duplicated	Missing	Missing	Missing	Missing	Fragmented	Complete	Fragmented	Complete	Fragmented	Fragmented	Complete
580896at33208	protein SMG9	Complete	Complete	Complete	Complete	Complete	Complete	Complete	Complete	Complete	Complete	Complete	Duplicated	Duplicated	Complete	Duplicated	Duplicated	Duplicated	Complete	Complete	Duplicated	Complete	Complete	Missing	Missing	Missing
581006at33208	Mitochondrial ribosomal protein L24	Complete	Complete	Complete	Complete	Complete	Complete	Complete	Complete	Complete	Complete	Complete	Duplicated	Duplicated	Complete	Complete	Duplicated	Complete	Complete	Complete	Duplicated	Complete	Complete	Complete	Complete	Complete
581475at33208	Mitochondrial ribosomal protein S25	Complete	Complete	Complete	Complete	Complete	Complete	Complete	Complete	Complete	Complete	Complete	Duplicated	Duplicated	Duplicated	Complete	Complete	Duplicated	Complete	Complete	Duplicated	Complete	Complete	Complete	Complete	Complete
581543at33208	COMM domain-containing protein 10	Complete	Complete	Complete	Complete	Complete	Complete	Complete	Complete	Complete	Complete	Complete	Fragmented	Fragmented	Fragmented	Missing	Fragmented	Fragmented	Fragmented	Missing	Complete	Fragmented	Fragmented	Missing	Missing	Missing
581547at33208	actin-related protein 2/3 complex subunit 3	Complete	Complete	Complete	Complete	Complete	Complete	Complete	Complete	Complete	Complete	Complete	Complete	Duplicated	Duplicated	Complete	Duplicated	Duplicated	Duplicated	Duplicated	Duplicated	Duplicated	Duplicated	Complete	Complete	Complete
581621at33208	60S ribosomal protein L13a	Complete	Complete	Complete	Complete	Complete	Complete	Complete	Complete	Complete	Complete	Complete	Duplicated	Duplicated	Duplicated	Duplicated	Duplicated	Duplicated	Duplicated	Duplicated	Duplicated	Duplicated	Duplicated	Complete	Complete	Complete
581717at33208	WD repeat domain 74	Complete	Complete	Complete	Complete	Complete	Complete	Missing	Complete	Complete	Complete	Complete	Complete	Duplicated	Complete	Complete	Duplicated	Complete	Complete	Complete	Duplicated	Complete	Complete	Missing	Missing	Missing
581779at33208	LAS1 like, ribosome biogenesis factor	Missing	Missing	Missing	Missing	Missing	Missing	Missing	Missing	Missing	Fragmented	Missing	Missing	Missing	Missing	Missing	Missing	Missing	Missing	Missing	Missing	Missing	Missing	Missing	Missing	Missing
582265at33208	TIP41-like protein	Complete	Complete	Complete	Complete	Complete	Complete	Complete	Complete	Complete	Complete	Complete	Complete	Duplicated	Duplicated	Complete	Duplicated	Complete	Complete	Complete	Duplicated	Complete	Complete	Complete	Complete	Fragmented
582341at33208	60S ribosomal protein L23	Complete	Complete	Complete	Complete	Complete	Complete	Complete	Complete	Complete	Complete	Complete	Duplicated	Duplicated	Duplicated	Duplicated	Duplicated	Duplicated	Duplicated	Duplicated	Duplicated	Duplicated	Duplicated	Complete	Missing	Complete
582473at33208	zinc finger matrin-type protein 2	Complete	Complete	Complete	Complete	Complete	Complete	Complete	Complete	Complete	Complete	Complete	Complete	Duplicated	Complete	Duplicated	Duplicated	Duplicated	Complete	Complete	Duplicated	Complete	Complete	Complete	Complete	Complete
582823at33208	39S ribosomal protein L19, mitochondrial	Complete	Complete	Complete	Complete	Complete	Complete	Complete	Complete	Complete	Complete	Complete	Complete	Duplicated	Complete	Complete	Duplicated	Duplicated	Complete	Complete	Duplicated	Complete	Complete	Complete	Complete	Duplicated
582951at33208	U6 snRNA-associated Sm-like protein LSm1	Complete	Complete	Complete	Complete	Complete	Complete	Complete	Complete	Complete	Complete	Missing	Missing	Missing	Missing	Missing	Missing	Missing	Missing	Missing	Missing	Missing	Missing	Missing	Missing	Missing
583626at33208	protein LSM12 homolog	Complete	Complete	Fragmented	Fragmented	Fragmented	Complete	Fragmented	Complete	Fragmented	Fragmented	Complete	Missing	Missing	Missing	Missing	Missing	Missing	Missing	Missing	Missing	Missing	Missing	Missing	Missing	Missing
584023at33208	protein KTI12 homolog	Complete	Complete	Complete	Complete	Complete	Complete	Complete	Complete	Complete	Complete	Complete	Duplicated	Duplicated	Duplicated	Complete	Duplicated	Complete	Complete	Complete	Duplicated	Complete	Complete	Fragmented	Fragmented	Missing
584333at33208	BLOC-1 related complex subunit 5	Complete	Complete	Complete	Complete	Complete	Complete	Missing	Complete	Complete	Complete	Fragmented	Complete	Duplicated	Duplicated	Complete	Complete	Complete	Complete	Fragmented	Duplicated	Complete	Complete	Missing	Missing	Missing
584373at33208	39S ribosomal protein L30, mitochondrial	Complete	Complete	Complete	Complete	Complete	Complete	Complete	Complete	Complete	Complete	Complete	Complete	Duplicated	Duplicated	Complete	Complete	Duplicated	Complete	Complete	Duplicated	Complete	Complete	Complete	Complete	Fragmented
585078at33208	nuclear nucleic acid-binding protein C1D	Fragmented	Complete	Missing	Fragmented	Missing	Fragmented	Fragmented	Fragmented	Complete	Fragmented	Missing	Duplicated	Duplicated	Duplicated	Complete	Duplicated	Complete	Complete	Complete	Duplicated	Complete	Complete	Missing	Missing	Complete
585232at33208	Chromosome 12 open reading frame 49	Missing	Missing	Missing	Missing	Missing	Missing	Missing	Missing	Missing	Missing	Missing	Fragmented	Fragmented	Fragmented	Complete	Fragmented	Fragmented	Complete	Fragmented	Fragmented	Missing	Missing	Missing	Missing	Missing
585305at33208	PHD finger-like domain-containing protein 5A	Complete	Complete	Complete	Complete	Complete	Complete	Missing	Complete	Complete	Complete	Complete	Complete	Duplicated	Duplicated	Duplicated	Duplicated	Duplicated	Complete	Duplicated	Duplicated	Complete	Complete	Complete	Complete	Duplicated
585313at33208	trafficking protein particle complex subunit 4	Complete	Complete	Complete	Complete	Complete	Complete	Missing	Complete	Complete	Complete	Complete	Complete	Duplicated	Complete	Complete	Duplicated	Complete	Complete	Complete	Missing	Complete	Complete	Missing	Missing	Missing
585656at33208	translocon-associated protein subunit gamma	Complete	Complete	Complete	Complete	Complete	Fragmented	Complete	Complete	Complete	Complete	Complete	Duplicated	Duplicated	Duplicated	Duplicated	Duplicated	Duplicated	Duplicated	Duplicated	Duplicated	Duplicated	Duplicated	Fragmented	Missing	Missing
585726at33208	methyltransferase-like protein 5	Complete	Complete	Complete	Complete	Complete	Complete	Complete	Complete	Complete	Complete	Complete	Complete	Duplicated	Complete	Complete	Duplicated	Duplicated	Complete	Complete	Duplicated	Complete	Complete	Fragmented	Fragmented	Complete
585809at33208	Ribosome biogenesis regulatory protein	Complete	Duplicated	Complete	Complete	Complete	Complete	Missing	Complete	Complete	Complete	Fragmented	Complete	Duplicated	Duplicated	Missing	Duplicated	Duplicated	Complete	Complete	Duplicated	Fragmented	Complete	Complete	Fragmented	Fragmented
586156at33208	prefoldin subunit 5	Complete	Complete	Complete	Complete	Complete	Complete	Complete	Complete	Complete	Complete	Complete	Duplicated	Duplicated	Duplicated	Complete	Complete	Duplicated	Complete	Complete	Duplicated	Complete	Complete	Complete	Missing	Complete
586310at33208	26S proteasome non-ATPase regulatory subunit 9	Complete	Complete	Complete	Complete	Complete	Complete	Complete	Complete	Complete	Complete	Complete	Duplicated	Duplicated	Complete	Complete	Complete	Complete	Complete	Complete	Duplicated	Complete	Complete	Fragmented	Complete	Complete
586690at33208	endothelial differentiation-related factor 1	Complete	Complete	Complete	Complete	Complete	Complete	Complete	Complete	Complete	Complete	Complete	Duplicated	Duplicated	Duplicated	Duplicated	Duplicated	Duplicated	Duplicated	Duplicated	Duplicated	Duplicated	Duplicated	Complete	Complete	Missing
586719at33208	Ribosomal L24 domain containing 1	Complete	Complete	Complete	Complete	Complete	Complete	Duplicated	Complete	Complete	Complete	Complete	Duplicated	Duplicated	Duplicated	Duplicated	Duplicated	Duplicated	Duplicated	Duplicated	Duplicated	Duplicated	Complete	Missing	Complete	Complete
587399at33208	NUS1 dehydrodolichyl diphosphate synthase subunit	Missing	Missing	Missing	Missing	Missing	Missing	Missing	Missing	Missing	Missing	Missing	Missing	Missing	Missing	Missing	Missing	Missing	Missing	Missing	Missing	Missing	Missing	Missing	Missing	Missing
587407at33208	Proteasome assembly chaperone 2	Complete	Complete	Complete	Complete	Complete	Complete	Complete	Complete	Complete	Complete	Complete	Missing	Fragmented	Fragmented	Fragmented	Fragmented	Fragmented	Fragmented	Fragmented	Duplicated	Complete	Fragmented	Missing	Missing	Missing
587513at33208	Endoplasmic reticulum lectin 1	Complete	Complete	Complete	Complete	Complete	Complete	Fragmented	Complete	Complete	Complete	Complete	Complete	Duplicated	Complete	Duplicated	Complete	Duplicated	Complete	Complete	Complete	Complete	Fragmented	Complete	Complete	Missing
587688at33208	zinc finger matrin-type protein 5	Complete	Complete	Complete	Complete	Complete	Complete	Complete	Complete	Complete	Complete	Complete	Complete	Duplicated	Complete	Complete	Duplicated	Complete	Complete	Complete	Duplicated	Complete	Complete	Missing	Missing	Missing
587958at33208	splicing factor 3B subunit 6	Complete	Complete	Complete	Complete	Complete	Complete	Complete	Complete	Complete	Complete	Complete	Duplicated	Duplicated	Duplicated	Duplicated	Duplicated	Duplicated	Duplicated	Duplicated	Duplicated	Duplicated	Duplicated	Complete	Complete	Duplicated
589773at33208	polymerase delta-interacting protein 3	Complete	Duplicated	Complete	Complete	Complete	Complete	Complete	Complete	Complete	Complete	Complete	Missing	Missing	Complete	Missing	Missing	Duplicated	Missing	Missing	Duplicated	Complete	Missing	Missing	Missing	Missing
589901at33208	Transmembrane protein 209	Missing	Missing	Missing	Missing	Missing	Missing	Missing	Missing	Missing	Missing	Missing	Missing	Fragmented	Missing	Missing	Fragmented	Missing	Missing	Missing	Missing	Missing	Missing	Complete	Missing	Fragmented
590221at33208	DNA-directed RNA polymerase III subunit RPC9	Complete	Complete	Complete	Complete	Complete	Complete	Complete	Complete	Complete	Complete	Complete	Duplicated	Duplicated	Missing	Complete	Duplicated	Complete	Complete	Complete	Complete	Complete	Complete	Missing	Missing	Missing
590347at33208	Transmembrane protein 267	Complete	Complete	Complete	Complete	Complete	Complete	Complete	Complete	Complete	Complete	Complete	Duplicated	Duplicated	Complete	Complete	Duplicated	Duplicated	Complete	Complete	Duplicated	Complete	Complete	Complete	Missing	Missing
590416at33208	charged multivesicular body protein 3	Complete	Complete	Complete	Complete	Complete	Complete	Duplicated	Complete	Complete	Complete	Complete	Missing	Missing	Missing	Missing	Missing	Missing	Missing	Missing	Missing	Missing	Missing	Complete	Fragmented	Missing
590470at33208	ribosomal RNA-processing protein 7 homolog A	Complete	Complete	Complete	Complete	Complete	Complete	Complete	Complete	Complete	Complete	Complete	Fragmented	Fragmented	Complete	Fragmented	Fragmented	Fragmented	Fragmented	Fragmented	Fragmented	Complete	Complete	Missing	Complete	Fragmented
591316at33208	TM2 domain-containing protein 1	Complete	Complete	Complete	Complete	Complete	Missing	Missing	Complete	Complete	Complete	Complete	Complete	Duplicated	Complete	Complete	Complete	Duplicated	Complete	Complete	Duplicated	Complete	Complete	Missing	Missing	Missing
591391at33208	N-acetyltransferase 9	Complete	Complete	Complete	Complete	Complete	Complete	Complete	Complete	Complete	Complete	Complete	Duplicated	Complete	Complete	Complete	Duplicated	Complete	Complete	Duplicated	Complete	Complete	Complete	Missing	Complete	Missing
591498at33208	transmembrane protein 33	Complete	Complete	Complete	Complete	Complete	Complete	Complete	Complete	Complete	Complete	Complete	Duplicated	Duplicated	Duplicated	Duplicated	Duplicated	Duplicated	Duplicated	Duplicated	Duplicated	Duplicated	Duplicated	Fragmented	Complete	Fragmented
592087at33208	DNA-directed RNA polymerase III subunit RPC8	Complete	Complete	Complete	Complete	Complete	Complete	Complete	Duplicated	Complete	Complete	Complete	Duplicated	Duplicated	Complete	Complete	Duplicated	Duplicated	Complete	Missing	Duplicated	Complete	Complete	Missing	Missing	Missing
592094at33208	Mediator of RNA polymerase II transcription subunit 6	Complete	Complete	Complete	Complete	Complete	Complete	Complete	Complete	Complete	Complete	Complete	Complete	Duplicated	Complete	Complete	Duplicated	Duplicated	Complete	Complete	Duplicated	Complete	Complete	Complete	Complete	Fragmented
592759at33208	spliceosome-associated protein CWC15 homolog	Complete	Complete	Complete	Complete	Complete	Complete	Complete	Complete	Complete	Complete	Complete	Complete	Duplicated	Fragmented	Complete	Duplicated	Duplicated	Complete	Complete	Duplicated	Complete	Complete	Complete	Complete	Complete
592872at33208	vacuolar protein-sorting-associated protein 25	Complete	Complete	Complete	Complete	Complete	Complete	Missing	Complete	Complete	Complete	Complete	Duplicated	Duplicated	Complete	Complete	Duplicated	Complete	Complete	Complete	Duplicated	Complete	Complete	Missing	Missing	Missing
594172at33208	Ribosomal protein S11	Complete	Complete	Complete	Complete	Complete	Complete	Duplicated	Complete	Complete	Complete	Complete	Duplicated	Duplicated	Duplicated	Duplicated	Duplicated	Duplicated	Duplicated	Duplicated	Duplicated	Duplicated	Duplicated	Complete	Complete	Complete
594271at33208	NADH dehydrogenase	Complete	Complete	Complete	Complete	Complete	Complete	Complete	Complete	Complete	Complete	Complete	Duplicated	Complete	Missing	Missing	Fragmented	Duplicated	Complete	Complete	Complete	Complete	Fragmented	Complete	Missing	Missing
594842at33208	ER membrane protein complex subunit 4	Complete	Complete	Complete	Complete	Complete	Complete	Complete	Complete	Complete	Complete	Complete	Duplicated	Duplicated	Duplicated	Duplicated	Duplicated	Duplicated	Duplicated	Duplicated	Duplicated	Duplicated	Duplicated	Complete	Fragmented	Complete
594937at33208	transmembrane protein 223	Complete	Complete	Missing	Complete	Complete	Complete	Complete	Complete	Complete	Complete	Complete	Complete	Duplicated	Complete	Fragmented	Duplicated	Duplicated	Complete	Complete	Duplicated	Complete	Complete	Complete	Fragmented	Missing
595010at33208	tubulin-specific chaperone C	Complete	Complete	Complete	Complete	Complete	Complete	Complete	Complete	Complete	Complete	Fragmented	Fragmented	Fragmented	Fragmented	Duplicated	Duplicated	Fragmented	Fragmented	Fragmented	Fragmented	Fragmented	Fragmented	Missing	Missing	Missing
5951at33208	pre-mRNA-processing-splicing factor 8	Complete	Complete	Complete	Complete	Complete	Complete	Complete	Complete	Complete	Complete	Complete	Complete	Duplicated	Complete	Complete	Complete	Duplicated	Complete	Complete	Duplicated	Duplicated	Complete	Complete	Complete	Complete
595316at33208	HD domain-containing protein 2	Complete	Complete	Complete	Complete	Complete	Complete	Complete	Complete	Complete	Complete	Complete	Duplicated	Duplicated	Duplicated	Duplicated	Duplicated	Duplicated	Complete	Duplicated	Duplicated	Complete	Duplicated	Complete	Complete	Duplicated
595404at33208	oligosaccharyltransferase complex subunit OSTC	Complete	Complete	Complete	Complete	Complete	Complete	Complete	Complete	Complete	Complete	Complete	Duplicated	Duplicated	Duplicated	Complete	Duplicated	Duplicated	Duplicated	Complete	Duplicated	Duplicated	Complete	Complete	Missing	Missing
595858at33208	TBC1 domain family member 19	Complete	Complete	Complete	Complete	Complete	Complete	Complete	Complete	Complete	Complete	Complete	Complete	Duplicated	Complete	Complete	Complete	Fragmented	Complete	Complete	Duplicated	Complete	Complete	Complete	Missing	Missing
596131at33208	Transcription elongation factor SPT4	Duplicated	Duplicated	Duplicated	Duplicated	Duplicated	Duplicated	Duplicated	Duplicated	Duplicated	Complete	Complete	Complete	Duplicated	Duplicated	Complete	Duplicated	Duplicated	Complete	Complete	Duplicated	Complete	Complete	Complete	Complete	Missing
596973at33208	mediator of RNA polymerase II transcription subunit 19	Complete	Missing	Complete	Complete	Complete	Complete	Fragmented	Fragmented	Missing	Fragmented	Fragmented	Missing	Fragmented	Fragmented	Fragmented	Fragmented	Fragmented	Fragmented	Fragmented	Fragmented	Fragmented	Fragmented	Missing	Missing	Missing
597023at33208	Mitochondrial ribosomal protein L10	Missing	Missing	Fragmented	Fragmented	Fragmented	Fragmented	Missing	Missing	Missing	Missing	Missing	Missing	Missing	Fragmented	Missing	Missing	Fragmented	Fragmented	Missing	Missing	Fragmented	Fragmented	Fragmented	Missing	Fragmented
597816at33208	protein N-terminal glutamine amidohydrolase	Complete	Complete	Complete	Complete	Complete	Complete	Missing	Complete	Complete	Complete	Complete	Duplicated	Complete	Complete	Complete	Duplicated	Duplicated	Complete	Complete	Duplicated	Complete	Complete	Missing	Missing	Missing
598405at33208	H/ACA ribonucleoprotein complex subunit	Complete	Complete	Complete	Complete	Complete	Complete	Complete	Complete	Complete	Complete	Complete	Duplicated	Duplicated	Complete	Complete	Duplicated	Complete	Complete	Complete	Duplicated	Complete	Complete	Complete	Complete	Complete
598944at33208	zinc finger protein 830	Complete	Complete	Complete	Complete	Complete	Complete	Complete	Complete	Complete	Complete	Complete	Fragmented	Missing	Missing	Missing	Missing	Missing	Missing	Missing	Missing	Missing	Missing	Missing	Missing	Missing
599320at33208	60S ribosomal protein L35a	Complete	Complete	Complete	Complete	Complete	Complete	Missing	Complete	Complete	Complete	Complete	Duplicated	Duplicated	Duplicated	Duplicated	Duplicated	Duplicated	Duplicated	Duplicated	Duplicated	Duplicated	Duplicated	Complete	Complete	Complete
600462at33208	THUMP domain-containing protein 1	Complete	Complete	Complete	Complete	Complete	Complete	Missing	Complete	Complete	Fragmented	Complete	Complete	Duplicated	Duplicated	Complete	Duplicated	Duplicated	Complete	Complete	Duplicated	Complete	Complete	Missing	Missing	Missing
600823at33208	XPA	Complete	Complete	Complete	Complete	Complete	Complete	Complete	Complete	Complete	Complete	Complete	Complete	Duplicated	Duplicated	Complete	Duplicated	Duplicated	Complete	Complete	Complete	Complete	Complete	Complete	Missing	Missing
601242at33208	protein Dr1	Duplicated	Duplicated	Duplicated	Duplicated	Duplicated	Duplicated	Duplicated	Duplicated	Duplicated	Duplicated	Complete	Duplicated	Duplicated	Duplicated	Complete	Duplicated	Duplicated	Duplicated	Complete	Duplicated	Complete	Complete	Complete	Missing	Complete
601650at33208	Mitochondrial ribosomal protein L12	Complete	Complete	Complete	Complete	Complete	Complete	Complete	Complete	Complete	Complete	Complete	Complete	Duplicated	Duplicated	Duplicated	Duplicated	Duplicated	Complete	Duplicated	Duplicated	Complete	Complete	Complete	Missing	Complete
601768at33208	Short chain dehydrogenase/reductase family 39U member 1	Missing	Missing	Complete	Missing	Complete	Complete	Missing	Missing	Missing	Missing	Missing	Duplicated	Duplicated	Complete	Complete	Duplicated	Duplicated	Complete	Complete	Duplicated	Complete	Complete	Missing	Complete	Complete
601875at33208	la-related protein 7	Missing	Missing	Missing	Missing	Missing	Missing	Missing	Missing	Missing	Complete	Missing	Missing	Missing	Missing	Missing	Missing	Missing	Missing	Missing	Missing	Missing	Missing	Missing	Missing	Missing
601886at33208	DTW domain-containing protein 1	Missing	Missing	Missing	Missing	Missing	Missing	Missing	Missing	Missing	Missing	Missing	Missing	Missing	Missing	Missing	Missing	Missing	Missing	Missing	Missing	Missing	Missing	Missing	Missing	Missing
601967at33208	dnaJ homolog subfamily C member 12	Missing	Fragmented	Missing	Fragmented	Fragmented	Complete	Missing	Fragmented	Complete	Complete	Fragmented	Complete	Complete	Fragmented	Fragmented	Fragmented	Fragmented	Fragmented	Fragmented	Fragmented	Fragmented	Fragmented	Missing	Missing	Missing
602089at33208	dolichyl-diphosphooligosaccharide--protein glycosyltransferase subunit DAD1	Complete	Complete	Complete	Complete	Complete	Complete	Complete	Complete	Complete	Complete	Complete	Duplicated	Duplicated	Duplicated	Duplicated	Duplicated	Duplicated	Duplicated	Duplicated	Duplicated	Duplicated	Duplicated	Complete	Complete	Complete
602148at33208	guanine nucleotide exchange factor MSS4	Complete	Complete	Complete	Complete	Complete	Complete	Complete	Fragmented	Complete	Complete	Complete	Duplicated	Duplicated	Duplicated	Duplicated	Missing	Complete	Complete	Complete	Duplicated	Complete	Complete	Fragmented	Missing	Missing
602587at33208	DNA-directed RNA polymerase, RBP11-like dimerisation domain	Complete	Complete	Complete	Complete	Complete	Complete	Missing	Complete	Complete	Complete	Complete	Duplicated	Duplicated	Complete	Complete	Complete	Complete	Complete	Complete	Duplicated	Complete	Complete	Missing	Missing	Duplicated
603239at33208	PYM homolog 1, exon junction complex associated factor	Complete	Complete	Complete	Complete	Complete	Complete	Complete	Fragmented	Complete	Complete	Complete	Complete	Duplicated	Duplicated	Complete	Duplicated	Complete	Complete	Complete	Duplicated	Complete	Complete	Fragmented	Missing	Missing
603370at33208	60S ribosomal protein L23a	Complete	Complete	Complete	Complete	Complete	Complete	Complete	Complete	Complete	Complete	Complete	Duplicated	Duplicated	Duplicated	Duplicated	Duplicated	Duplicated	Duplicated	Duplicated	Duplicated	Duplicated	Duplicated	Complete	Complete	Complete
603609at33208	signal recognition particle 19 kDa protein	Complete	Complete	Complete	Complete	Complete	Complete	Complete	Complete	Complete	Complete	Complete	Complete	Duplicated	Complete	Complete	Complete	Duplicated	Complete	Complete	Duplicated	Complete	Complete	Complete	Complete	Complete
603673at33208	NADH dehydrogenase	Complete	Complete	Complete	Complete	Complete	Complete	Complete	Complete	Complete	Complete	Complete	Complete	Duplicated	Complete	Complete	Duplicated	Complete	Complete	Duplicated	Duplicated	Complete	Complete	Complete	Complete	Complete
604211at33208	Phosphatidylinositol glycan anchor biosynthesis class L	Complete	Complete	Complete	Complete	Complete	Complete	Missing	Complete	Complete	Complete	Complete	Complete	Duplicated	Duplicated	Duplicated	Duplicated	Duplicated	Duplicated	Duplicated	Duplicated	Duplicated	Complete	Complete	Complete	Complete
604943at33208	trafficking protein particle complex subunit 2	Complete	Complete	Complete	Complete	Complete	Complete	Complete	Complete	Complete	Complete	Complete	Complete	Duplicated	Complete	Complete	Duplicated	Duplicated	Complete	Complete	Duplicated	Complete	Complete	Complete	Missing	Missing
605189at33208	GSK3-beta interaction protein	Complete	Duplicated	Complete	Complete	Complete	Complete	Complete	Complete	Complete	Complete	Complete	Duplicated	Duplicated	Fragmented	Complete	Duplicated	Duplicated	Fragmented	Complete	Duplicated	Fragmented	Fragmented	Missing	Missing	Fragmented
606048at33208	peptidyl-tRNA hydrolase ICT1, mitochondrial	Complete	Complete	Complete	Complete	Complete	Complete	Missing	Complete	Complete	Complete	Complete	Complete	Complete	Complete	Complete	Fragmented	Fragmented	Complete	Complete	Complete	Fragmented	Fragmented	Fragmented	Missing	Complete
606539at33208	60S ribosomal protein L14	Complete	Complete	Complete	Complete	Complete	Complete	Complete	Complete	Complete	Complete	Complete	Duplicated	Duplicated	Duplicated	Duplicated	Duplicated	Duplicated	Duplicated	Duplicated	Duplicated	Duplicated	Duplicated	Complete	Complete	Complete
606748at33208	Transcription initiation factor IIA subunit 2	Complete	Complete	Complete	Complete	Complete	Complete	Complete	Complete	Complete	Complete	Complete	Complete	Duplicated	Duplicated	Complete	Missing	Duplicated	Complete	Complete	Duplicated	Complete	Complete	Missing	Complete	Complete
606776at33208	transmembrane protein 70, mitochondrial	Complete	Complete	Complete	Complete	Complete	Complete	Missing	Complete	Complete	Complete	Complete	Complete	Fragmented	Complete	Complete	Complete	Duplicated	Complete	Complete	Duplicated	Complete	Complete	Complete	Complete	Complete
606795at33208	biogenesis of lysosome-related organelles complex 1 subunit 1	Missing	Missing	Missing	Missing	Missing	Missing	Missing	Missing	Missing	Missing	Missing	Missing	Missing	Missing	Missing	Missing	Missing	Missing	Missing	Missing	Missing	Missing	Missing	Missing	Missing
606958at33208	DNA polymerase epsilon subunit 3	Complete	Complete	Complete	Complete	Complete	Complete	Complete	Complete	Complete	Complete	Complete	Missing	Missing	Missing	Missing	Missing	Missing	Missing	Missing	Missing	Missing	Missing	Missing	Missing	Missing
607862at33208	60S ribosomal protein L35	Complete	Complete	Complete	Complete	Complete	Complete	Complete	Complete	Complete	Complete	Complete	Duplicated	Duplicated	Duplicated	Complete	Duplicated	Duplicated	Duplicated	Duplicated	Duplicated	Duplicated	Duplicated	Complete	Complete	Duplicated
608011at33208	U6 snRNA-associated Sm-like protein LSm2	Complete	Complete	Complete	Complete	Complete	Complete	Complete	Complete	Complete	Complete	Complete	Complete	Duplicated	Complete	Duplicated	Duplicated	Duplicated	Complete	Complete	Duplicated	Complete	Complete	Missing	Complete	Complete
608074at33208	WASH complex subunit 3	Complete	Complete	Complete	Complete	Complete	Complete	Fragmented	Complete	Complete	Complete	Complete	Fragmented	Fragmented	Fragmented	Fragmented	Fragmented	Complete	Fragmented	Fragmented	Missing	Fragmented	Fragmented	Complete	Missing	Missing
608190at33208	prefoldin subunit 1	Complete	Complete	Complete	Complete	Complete	Complete	Complete	Complete	Complete	Complete	Complete	Fragmented	Fragmented	Fragmented	Missing	Fragmented	Missing	Missing	Missing	Fragmented	Missing	Missing	Missing	Missing	Missing
608669at33208	probable tRNA pseudouridine synthase 2	Fragmented	Fragmented	Fragmented	Fragmented	Fragmented	Fragmented	Fragmented	Fragmented	Fragmented	Complete	Fragmented	Missing	Missing	Missing	Missing	Missing	Missing	Missing	Missing	Missing	Missing	Missing	Missing	Missing	Missing
608869at33208	NADH dehydrogenase	Complete	Complete	Complete	Complete	Duplicated	Complete	Complete	Complete	Complete	Complete	Complete	Duplicated	Duplicated	Complete	Duplicated	Duplicated	Duplicated	Complete	Complete	Duplicated	Complete	Complete	Complete	Complete	Complete
608924at33208	60S ribosomal protein L27	Complete	Complete	Complete	Complete	Complete	Complete	Complete	Complete	Complete	Complete	Complete	Duplicated	Duplicated	Duplicated	Duplicated	Duplicated	Duplicated	Duplicated	Duplicated	Duplicated	Duplicated	Duplicated	Complete	Complete	Complete
609899at33208	Mitochondrial ribosomal protein L47	Complete	Complete	Complete	Complete	Complete	Complete	Complete	Complete	Complete	Complete	Complete	Complete	Complete	Complete	Fragmented	Missing	Duplicated	Fragmented	Fragmented	Duplicated	Fragmented	Complete	Complete	Complete	Complete
610427at33208	multifunctional methyltransferase subunit TRM112-like protein	Complete	Complete	Complete	Complete	Complete	Complete	Missing	Complete	Complete	Complete	Complete	Duplicated	Duplicated	Duplicated	Complete	Duplicated	Duplicated	Duplicated	Duplicated	Duplicated	Duplicated	Duplicated	Complete	Duplicated	Complete
610541at33208	39S ribosomal protein L40, mitochondrial	Complete	Complete	Complete	Fragmented	Complete	Complete	Fragmented	Fragmented	Fragmented	Complete	Complete	Complete	Complete	Complete	Complete	Complete	Complete	Complete	Complete	Complete	Complete	Complete	Fragmented	Missing	Fragmented
611258at33208	dnaJ homolog subfamily C member 8	Complete	Complete	Complete	Complete	Complete	Complete	Missing	Complete	Complete	Complete	Complete	Duplicated	Duplicated	Complete	Complete	Complete	Duplicated	Complete	Complete	Duplicated	Complete	Complete	Complete	Complete	Fragmented
611279at33208	U3 small nucleolar RNA-associated protein 11	Complete	Complete	Complete	Complete	Complete	Complete	Complete	Complete	Complete	Complete	Complete	Duplicated	Duplicated	Complete	Complete	Fragmented	Fragmented	Complete	Complete	Duplicated	Complete	Complete	Fragmented	Fragmented	Fragmented
611373at33208	putative peptidyl-tRNA hydrolase PTRHD1	Complete	Complete	Complete	Complete	Complete	Complete	Complete	Complete	Complete	Duplicated	Complete	Complete	Duplicated	Complete	Complete	Complete	Duplicated	Complete	Complete	Duplicated	Complete	Complete	Complete	Duplicated	Complete
611891at33208	39S ribosomal protein L49, mitochondrial	Complete	Complete	Complete	Complete	Complete	Complete	Complete	Complete	Complete	Fragmented	Fragmented	Complete	Duplicated	Complete	Complete	Duplicated	Duplicated	Complete	Complete	Duplicated	Fragmented	Complete	Fragmented	Complete	Complete
612760at33208	NADH dehydrogenase	Complete	Complete	Complete	Complete	Complete	Complete	Missing	Complete	Complete	Complete	Complete	Complete	Duplicated	Complete	Complete	Duplicated	Duplicated	Complete	Complete	Duplicated	Complete	Complete	Complete	Missing	Missing
612825at33208	putative transferase CAF17, mitochondrial	Complete	Complete	Complete	Complete	Complete	Complete	Missing	Complete	Complete	Complete	Complete	Duplicated	Duplicated	Complete	Complete	Duplicated	Duplicated	Complete	Complete	Duplicated	Complete	Complete	Complete	Missing	Missing
613522at33208	Mitochondrial ribosomal protein L46	Missing	Missing	Missing	Missing	Missing	Missing	Missing	Missing	Missing	Missing	Missing	Missing	Missing	Missing	Missing	Missing	Missing	Missing	Missing	Missing	Missing	Missing	Missing	Missing	Missing
613580at33208	dolichol kinase	Fragmented	Complete	Complete	Complete	Complete	Complete	Fragmented	Complete	Fragmented	Complete	Complete	Fragmented	Complete	Fragmented	Fragmented	Fragmented	Fragmented	Fragmented	Fragmented	Fragmented	Fragmented	Fragmented	Missing	Complete	Fragmented
613851at33208	60S ribosomal protein L28	Complete	Complete	Complete	Complete	Complete	Complete	Complete	Complete	Complete	Complete	Complete	Duplicated	Duplicated	Duplicated	Duplicated	Duplicated	Duplicated	Duplicated	Duplicated	Complete	Duplicated	Duplicated	Complete	Complete	Complete
614305at33208	Secretogranin V	Complete	Complete	Complete	Complete	Complete	Complete	Duplicated	Fragmented	Complete	Complete	Fragmented	Fragmented	Duplicated	Complete	Fragmented	Fragmented	Fragmented	Fragmented	Fragmented	Fragmented	Fragmented	Fragmented	Fragmented	Missing	Missing
615531at33208	uncharacterized protein C20orf24 homolog	Complete	Complete	Complete	Complete	Complete	Complete	Complete	Complete	Complete	Complete	Complete	Complete	Complete	Complete	Complete	Duplicated	Complete	Complete	Complete	Duplicated	Complete	Complete	Complete	Missing	Complete
615585at33208	Mitochondrial ribosomal protein S16	Complete	Complete	Complete	Complete	Complete	Complete	Complete	Complete	Complete	Complete	Complete	Complete	Duplicated	Duplicated	Complete	Duplicated	Complete	Complete	Complete	Duplicated	Complete	Complete	Complete	Complete	Complete
615840at33208	28S ribosomal protein S15, mitochondrial	Missing	Missing	Missing	Missing	Missing	Missing	Missing	Missing	Missing	Missing	Missing	Missing	Missing	Missing	Missing	Missing	Missing	Missing	Missing	Missing	Missing	Missing	Missing	Fragmented	Missing
616120at33208	prefoldin subunit 6	Complete	Complete	Complete	Fragmented	Complete	Complete	Complete	Fragmented	Complete	Fragmented	Fragmented	Fragmented	Fragmented	Fragmented	Fragmented	Fragmented	Complete	Fragmented	Fragmented	Fragmented	Fragmented	Fragmented	Missing	Missing	Missing
616149at33208	biogenesis of lysosome-related organelles complex 1 subunit 2	Complete	Complete	Complete	Complete	Complete	Complete	Complete	Complete	Complete	Complete	Complete	Missing	Duplicated	Missing	Missing	Missing	Missing	Missing	Missing	Complete	Missing	Complete	Missing	Missing	Missing
616613at33208	small nuclear ribonucleoprotein Sm D1	Complete	Complete	Complete	Complete	Complete	Complete	Complete	Complete	Complete	Complete	Complete	Complete	Duplicated	Duplicated	Duplicated	Duplicated	Duplicated	Complete	Complete	Duplicated	Complete	Complete	Complete	Complete	Complete
616716at33208	ATP synthase subunit delta, mitochondrial	Complete	Complete	Complete	Complete	Complete	Complete	Duplicated	Complete	Complete	Complete	Complete	Complete	Duplicated	Complete	Duplicated	Duplicated	Duplicated	Complete	Missing	Duplicated	Complete	Complete	Complete	Missing	Complete
617020at33208	histidine protein methyltransferase 1 homolog	Missing	Missing	Missing	Missing	Missing	Missing	Missing	Missing	Missing	Missing	Missing	Missing	Complete	Missing	Missing	Missing	Missing	Missing	Missing	Missing	Missing	Missing	Missing	Missing	Complete
617441at33208	small nuclear ribonucleoprotein Sm D2	Complete	Complete	Complete	Duplicated	Duplicated	Complete	Complete	Complete	Duplicated	Complete	Complete	Complete	Duplicated	Duplicated	Duplicated	Complete	Complete	Complete	Complete	Duplicated	Complete	Complete	Complete	Complete	Complete
617522at33208	39S ribosomal protein L43, mitochondrial	Complete	Complete	Complete	Complete	Complete	Complete	Complete	Complete	Complete	Complete	Complete	Duplicated	Duplicated	Complete	Complete	Duplicated	Duplicated	Complete	Complete	Duplicated	Complete	Complete	Complete	Complete	Complete
617667at33208	LSM8 homolog, U6 small nuclear RNA associated	Complete	Complete	Complete	Complete	Complete	Complete	Complete	Complete	Complete	Complete	Complete	Complete	Duplicated	Duplicated	Complete	Duplicated	Complete	Complete	Duplicated	Duplicated	Complete	Complete	Complete	Complete	Complete
618339at33208	U6 snRNA-associated Sm-like protein LSm7	Complete	Complete	Complete	Complete	Complete	Complete	Missing	Complete	Complete	Complete	Complete	Duplicated	Duplicated	Missing	Complete	Duplicated	Complete	Complete	Complete	Duplicated	Complete	Complete	Complete	Complete	Complete
618421at33208	39S ribosomal protein L14, mitochondrial	Complete	Complete	Complete	Complete	Complete	Complete	Complete	Complete	Complete	Complete	Complete	Complete	Duplicated	Complete	Complete	Duplicated	Duplicated	Complete	Complete	Duplicated	Complete	Complete	Complete	Complete	Complete
618516at33208	GINS complex subunit 3	Complete	Complete	Complete	Complete	Complete	Complete	Complete	Complete	Complete	Complete	Complete	Complete	Complete	Complete	Complete	Duplicated	Duplicated	Complete	Complete	Duplicated	Complete	Complete	Complete	Missing	Complete
618986at33208	coiled-coil domain-containing protein 12	Complete	Complete	Complete	Complete	Complete	Complete	Missing	Complete	Complete	Complete	Complete	Complete	Duplicated	Complete	Duplicated	Duplicated	Duplicated	Complete	Complete	Duplicated	Complete	Complete	Complete	Complete	Complete
619250at33208	Chromosome 19 open reading frame 54	Complete	Complete	Complete	Complete	Complete	Complete	Duplicated	Complete	Complete	Complete	Complete	Complete	Duplicated	Complete	Complete	Duplicated	Duplicated	Complete	Complete	Complete	Complete	Complete	Complete	Complete	Complete
619326at33208	DNA-directed RNA polymerase II subunit RPB11-a	Complete	Complete	Complete	Complete	Complete	Complete	Missing	Complete	Complete	Complete	Complete	Complete	Duplicated	Complete	Duplicated	Duplicated	Duplicated	Complete	Complete	Duplicated	Complete	Complete	Complete	Missing	Complete
619415at33208	RWD domain-containing protein 4	Missing	Missing	Missing	Missing	Missing	Missing	Missing	Missing	Missing	Missing	Missing	Complete	Duplicated	Duplicated	Complete	Duplicated	Complete	Complete	Complete	Duplicated	Complete	Complete	Missing	Missing	Complete
620546at33208	synaptosomal-associated protein 29	Complete	Complete	Complete	Complete	Complete	Complete	Complete	Complete	Complete	Complete	Complete	Complete	Duplicated	Complete	Duplicated	Fragmented	Fragmented	Fragmented	Fragmented	Missing	Fragmented	Fragmented	Missing	Fragmented	Missing
620753at33208	protein SYS1 homolog	Complete	Complete	Complete	Complete	Complete	Complete	Duplicated	Complete	Complete	Complete	Complete	Duplicated	Duplicated	Duplicated	Duplicated	Duplicated	Duplicated	Complete	Duplicated	Duplicated	Duplicated	Duplicated	Complete	Complete	Complete
621585at33208	NADH dehydrogenase	Complete	Complete	Complete	Complete	Complete	Complete	Complete	Complete	Complete	Complete	Complete	Complete	Duplicated	Duplicated	Complete	Duplicated	Duplicated	Duplicated	Duplicated	Duplicated	Duplicated	Complete	Complete	Complete	Complete
621808at33208	U6 snRNA-associated Sm-like protein LSm3	Complete	Complete	Complete	Complete	Complete	Complete	Complete	Complete	Fragmented	Complete	Complete	Complete	Duplicated	Complete	Duplicated	Duplicated	Duplicated	Complete	Duplicated	Duplicated	Complete	Duplicated	Complete	Complete	Complete
622156at33208	alpha-ketoglutarate-dependent dioxygenase alkB homolog 7, mitochondrial	Complete	Complete	Complete	Complete	Complete	Complete	Missing	Complete	Complete	Complete	Complete	Complete	Duplicated	Complete	Complete	Complete	Complete	Complete	Complete	Complete	Complete	Complete	Complete	Complete	Fragmented
622172at33208	Mitochondrial ribosomal protein L28	Complete	Complete	Complete	Complete	Complete	Complete	Missing	Complete	Complete	Complete	Complete	Complete	Duplicated	Complete	Complete	Duplicated	Duplicated	Complete	Complete	Duplicated	Complete	Complete	Complete	Complete	Fragmented
622270at33208	Peptidyl-prolyl cis-trans isomerase	Complete	Complete	Complete	Complete	Complete	Complete	Complete	Complete	Complete	Complete	Complete	Complete	Duplicated	Complete	Complete	Missing	Fragmented	Complete	Complete	Duplicated	Complete	Complete	Complete	Missing	Missing
622461at33208	40S ribosomal protein S25	Complete	Complete	Complete	Complete	Complete	Complete	Complete	Fragmented	Complete	Fragmented	Fragmented	Duplicated	Duplicated	Duplicated	Duplicated	Duplicated	Duplicated	Duplicated	Duplicated	Duplicated	Duplicated	Duplicated	Complete	Complete	Complete
622560at33208	60S ribosomal protein L24	Complete	Complete	Complete	Complete	Complete	Complete	Complete	Complete	Complete	Complete	Complete	Fragmented	Duplicated	Fragmented	Complete	Fragmented	Fragmented	Fragmented	Fragmented	Fragmented	Fragmented	Fragmented	Missing	Complete	Fragmented
623138at33208	Mitochondrial ribosomal protein S11	Complete	Complete	Complete	Missing	Duplicated	Complete	Fragmented	Complete	Complete	Complete	Complete	Complete	Duplicated	Duplicated	Complete	Complete	Duplicated	Complete	Complete	Duplicated	Complete	Complete	Complete	Complete	Complete
623324at33208	40S ribosomal protein S15	Complete	Complete	Complete	Complete	Complete	Complete	Missing	Complete	Complete	Complete	Complete	Duplicated	Duplicated	Duplicated	Duplicated	Duplicated	Duplicated	Duplicated	Complete	Duplicated	Duplicated	Duplicated	Complete	Complete	Complete
623444at33208	protein Hikeshi	Complete	Complete	Complete	Complete	Complete	Complete	Complete	Complete	Complete	Complete	Complete	Complete	Duplicated	Complete	Fragmented	Duplicated	Duplicated	Complete	Complete	Duplicated	Complete	Complete	Complete	Fragmented	Missing
623995at33208	signal recognition particle 9 kDa protein	Complete	Fragmented	Complete	Complete	Complete	Complete	Complete	Fragmented	Complete	Complete	Fragmented	Duplicated	Duplicated	Duplicated	Duplicated	Complete	Duplicated	Duplicated	Duplicated	Duplicated	Duplicated	Duplicated	Missing	Complete	Complete
625077at33208	39S ribosomal protein L20, mitochondrial	Complete	Complete	Duplicated	Complete	Complete	Complete	Complete	Complete	Complete	Complete	Complete	Complete	Duplicated	Complete	Complete	Duplicated	Duplicated	Complete	Complete	Duplicated	Complete	Complete	Complete	Complete	Duplicated
625091at33208	28S ribosomal protein S28, mitochondrial	Complete	Complete	Complete	Complete	Complete	Complete	Complete	Complete	Complete	Complete	Complete	Complete	Complete	Complete	Complete	Complete	Duplicated	Complete	Complete	Duplicated	Complete	Complete	Missing	Complete	Complete
625769at33208	transcription initiation factor TFIID subunit 12	Complete	Complete	Complete	Complete	Complete	Complete	Complete	Complete	Complete	Complete	Complete	Complete	Duplicated	Complete	Complete	Duplicated	Duplicated	Complete	Complete	Duplicated	Complete	Complete	Missing	Missing	Missing
628082at33208	U6 snRNA-associated Sm-like protein LSm5	Complete	Complete	Complete	Complete	Complete	Complete	Complete	Complete	Complete	Complete	Complete	Complete	Complete	Complete	Duplicated	Complete	Complete	Complete	Complete	Duplicated	Fragmented	Complete	Complete	Complete	Complete
628231at33208	ragulator complex protein LAMTOR3	Missing	Missing	Missing	Missing	Missing	Missing	Missing	Missing	Missing	Missing	Missing	Complete	Duplicated	Duplicated	Duplicated	Duplicated	Duplicated	Complete	Duplicated	Duplicated	Complete	Complete	Missing	Missing	Missing
628247at33208	programmed cell death protein 5	Complete	Complete	Complete	Complete	Complete	Complete	Complete	Complete	Fragmented	Complete	Complete	Complete	Duplicated	Complete	Duplicated	Duplicated	Complete	Complete	Complete	Duplicated	Duplicated	Complete	Complete	Fragmented	Fragmented
629763at33208	small nuclear ribonucleoprotein G	Complete	Complete	Missing	Missing	Missing	Missing	Complete	Duplicated	Complete	Missing	Complete	Duplicated	Duplicated	Duplicated	Duplicated	Duplicated	Duplicated	Duplicated	Duplicated	Duplicated	Duplicated	Duplicated	Complete	Complete	Complete
630073at33208	short coiled-coil protein	Complete	Complete	Complete	Complete	Complete	Complete	Complete	Complete	Complete	Complete	Complete	Duplicated	Duplicated	Complete	Duplicated	Complete	Duplicated	Complete	Complete	Duplicated	Complete	Complete	Fragmented	Missing	Missing
631107at33208	28S ribosomal protein S31, mitochondrial	Missing	Duplicated	Duplicated	Complete	Complete	Duplicated	Duplicated	Complete	Complete	Duplicated	Complete	Complete	Duplicated	Duplicated	Complete	Duplicated	Duplicated	Complete	Complete	Duplicated	Complete	Complete	Complete	Complete	Complete
631173at33208	huntingtin-interacting protein K	Complete	Complete	Complete	Complete	Complete	Complete	Complete	Complete	Complete	Complete	Complete	Fragmented	Complete	Duplicated	Fragmented	Duplicated	Fragmented	Fragmented	Fragmented	Fragmented	Fragmented	Fragmented	Missing	Missing	Missing
631196at33208	coiled-coil domain-containing protein 124	Complete	Complete	Complete	Complete	Complete	Complete	Duplicated	Complete	Complete	Complete	Complete	Complete	Complete	Complete	Fragmented	Duplicated	Fragmented	Fragmented	Fragmented	Fragmented	Fragmented	Complete	Missing	Complete	Fragmented
631662at33208	60S ribosomal protein L36	Fragmented	Fragmented	Complete	Complete	Fragmented	Fragmented	Missing	Complete	Fragmented	Fragmented	Complete	Duplicated	Duplicated	Duplicated	Duplicated	Duplicated	Duplicated	Complete	Complete	Duplicated	Complete	Duplicated	Fragmented	Complete	Complete
631767at33208	nuclear envelope phosphatase-regulatory subunit 1	Complete	Complete	Complete	Complete	Complete	Complete	Complete	Complete	Complete	Complete	Complete	Duplicated	Duplicated	Duplicated	Duplicated	Duplicated	Duplicated	Duplicated	Duplicated	Duplicated	Duplicated	Duplicated	Missing	Complete	Complete
631798at33208	tail-anchored protein insertion receptor WRB	Complete	Complete	Complete	Complete	Complete	Complete	Complete	Complete	Complete	Complete	Complete	Missing	Missing	Fragmented	Complete	Missing	Missing	Missing	Missing	Missing	Missing	Missing	Missing	Missing	Missing
631811at33208	transmembrane protein 208	Complete	Complete	Complete	Complete	Complete	Complete	Complete	Complete	Complete	Complete	Complete	Missing	Missing	Missing	Missing	Missing	Missing	Missing	Missing	Missing	Missing	Missing	Complete	Missing	Complete
632234at33208	60S ribosomal protein L31	Complete	Complete	Complete	Complete	Complete	Complete	Complete	Complete	Complete	Complete	Complete	Duplicated	Duplicated	Duplicated	Duplicated	Duplicated	Duplicated	Duplicated	Duplicated	Duplicated	Duplicated	Duplicated	Complete	Complete	Complete
632472at33208	transmembrane protein 18	Complete	Complete	Complete	Complete	Complete	Complete	Complete	Complete	Complete	Complete	Complete	Complete	Duplicated	Complete	Complete	Complete	Complete	Complete	Complete	Duplicated	Complete	Complete	Missing	Missing	Missing
632566at33208	Malignant T-cell-amplified sequence	Complete	Complete	Complete	Complete	Complete	Complete	Complete	Complete	Complete	Complete	Complete	Complete	Duplicated	Duplicated	Duplicated	Duplicated	Duplicated	Complete	Complete	Duplicated	Complete	Complete	Complete	Complete	Complete
633007at33208	Mesoderm development LRP chaperone	Complete	Complete	Complete	Missing	Complete	Complete	Complete	Missing	Complete	Complete	Missing	Duplicated	Duplicated	Complete	Complete	Duplicated	Duplicated	Duplicated	Duplicated	Duplicated	Duplicated	Duplicated	Missing	Missing	Missing
633282at33208	NADH dehydrogenase	Complete	Complete	Complete	Complete	Complete	Complete	Complete	Complete	Complete	Complete	Complete	Missing	Complete	Fragmented	Complete	Duplicated	Complete	Complete	Duplicated	Duplicated	Complete	Complete	Complete	Complete	Complete
633619at33208	28S ribosomal protein S18c, mitochondrial	Complete	Complete	Complete	Complete	Complete	Complete	Missing	Complete	Complete	Complete	Complete	Complete	Duplicated	Duplicated	Complete	Missing	Missing	Complete	Complete	Duplicated	Complete	Complete	Complete	Complete	Complete
634446at33208	60S ribosomal protein L37a	Complete	Complete	Complete	Complete	Complete	Complete	Complete	Complete	Complete	Complete	Complete	Duplicated	Duplicated	Duplicated	Duplicated	Duplicated	Duplicated	Duplicated	Duplicated	Duplicated	Duplicated	Duplicated	Complete	Complete	Duplicated
634447at33208	Ubiquitin-like protein ATG12	Complete	Complete	Complete	Complete	Complete	Complete	Missing	Complete	Complete	Complete	Complete	Complete	Duplicated	Duplicated	Complete	Duplicated	Duplicated	Duplicated	Duplicated	Duplicated	Duplicated	Duplicated	Complete	Complete	Complete
636041at33208	signal recognition particle 14 kDa protein	Complete	Complete	Complete	Complete	Complete	Complete	Complete	Complete	Complete	Complete	Complete	Complete	Duplicated	Complete	Complete	Missing	Duplicated	Duplicated	Complete	Duplicated	Duplicated	Complete	Complete	Missing	Complete
636070at33208	Mitochondrial ribosomal protein L27	Missing	Complete	Complete	Complete	Complete	Complete	Complete	Complete	Complete	Complete	Complete	Missing	Missing	Missing	Missing	Missing	Missing	Missing	Missing	Missing	Missing	Missing	Missing	Missing	Complete
636300at33208	DNA-directed RNA polymerases I, II, and III subunit RPABC2	Complete	Complete	Complete	Complete	Complete	Complete	Complete	Complete	Complete	Complete	Complete	Duplicated	Duplicated	Fragmented	Complete	Duplicated	Duplicated	Duplicated	Complete	Missing	Duplicated	Complete	Complete	Duplicated	Missing
636423at33208	39S ribosomal protein L32, mitochondrial	Complete	Complete	Complete	Complete	Complete	Complete	Missing	Complete	Complete	Complete	Missing	Complete	Duplicated	Complete	Complete	Duplicated	Complete	Complete	Complete	Complete	Complete	Complete	Complete	Complete	Complete
63697at33208	splicing factor 3B subunit 1	Complete	Complete	Complete	Fragmented	Complete	Complete	Complete	Fragmented	Fragmented	Complete	Complete	Complete	Complete	Complete	Complete	Duplicated	Duplicated	Complete	Duplicated	Duplicated	Complete	Complete	Complete	Complete	Complete
637971at33208	zinc finger HIT domain-containing protein 3	Complete	Complete	Complete	Complete	Complete	Complete	Complete	Complete	Complete	Complete	Fragmented	Complete	Complete	Complete	Complete	Fragmented	Duplicated	Fragmented	Fragmented	Duplicated	Fragmented	Complete	Missing	Missing	Fragmented
638541at33208	INO80 complex subunit C	Missing	Missing	Missing	Missing	Missing	Missing	Missing	Missing	Missing	Missing	Missing	Missing	Missing	Missing	Missing	Missing	Missing	Missing	Missing	Missing	Missing	Missing	Missing	Missing	Missing
639252at33208	coiled-coil domain-containing protein 58	Complete	Complete	Complete	Complete	Complete	Complete	Complete	Complete	Complete	Missing	Missing	Complete	Duplicated	Missing	Missing	Missing	Duplicated	Missing	Complete	Duplicated	Missing	Missing	Missing	Missing	Missing
640187at33208	protein prenyltransferase alpha subunit repeat-containing protein 1	Missing	Missing	Missing	Missing	Missing	Missing	Missing	Missing	Missing	Missing	Missing	Missing	Missing	Missing	Missing	Missing	Missing	Missing	Missing	Missing	Missing	Missing	Missing	Missing	Missing
640349at33208	Mitochondrial ribosomal protein S33	Complete	Duplicated	Complete	Complete	Complete	Complete	Complete	Complete	Complete	Complete	Complete	Complete	Duplicated	Missing	Complete	Duplicated	Complete	Complete	Complete	Duplicated	Complete	Complete	Complete	Complete	Complete
641073at33208	nuclear fragile X mental retardation-interacting protein 1	Fragmented	Missing	Missing	Missing	Missing	Missing	Fragmented	Missing	Missing	Missing	Missing	Missing	Missing	Missing	Missing	Missing	Missing	Missing	Missing	Missing	Missing	Missing	Missing	Missing	Missing
641257at33208	transmembrane protein 35	Complete	Complete	Complete	Complete	Complete	Complete	Complete	Complete	Complete	Complete	Complete	Duplicated	Duplicated	Duplicated	Complete	Duplicated	Duplicated	Duplicated	Duplicated	Duplicated	Duplicated	Duplicated	Complete	Complete	Missing
642323at33208	39S ribosomal protein L54, mitochondrial	Complete	Complete	Complete	Complete	Complete	Complete	Complete	Complete	Complete	Complete	Complete	Duplicated	Duplicated	Complete	Complete	Duplicated	Duplicated	Complete	Complete	Duplicated	Complete	Complete	Missing	Complete	Complete
642552at33208	Mitochondrial ribosomal protein S18A	Complete	Complete	Complete	Duplicated	Complete	Complete	Complete	Complete	Complete	Complete	Complete	Missing	Missing	Missing	Missing	Missing	Missing	Missing	Missing	Missing	Missing	Missing	Missing	Complete	Missing
642773at33208	death-associated protein 1	Complete	Complete	Fragmented	Complete	Complete	Complete	Missing	Missing	Complete	Complete	Missing	Complete	Missing	Missing	Complete	Missing	Missing	Missing	Missing	Missing	Missing	Missing	Missing	Missing	Missing
643380at33208	kxDL motif-containing protein 1	Complete	Fragmented	Complete	Complete	Fragmented	Complete	Complete	Complete	Complete	Complete	Fragmented	Complete	Duplicated	Duplicated	Complete	Fragmented	Duplicated	Fragmented	Fragmented	Complete	Complete	Complete	Missing	Missing	Missing
643883at33208	protein FAM32A	Complete	Complete	Complete	Complete	Complete	Complete	Complete	Complete	Complete	Complete	Complete	Fragmented	Duplicated	Complete	Complete	Duplicated	Duplicated	Complete	Complete	Duplicated	Complete	Complete	Fragmented	Complete	Complete
643954at33208	Mitochondrial ribosomal protein S26	Complete	Complete	Complete	Complete	Complete	Complete	Complete	Complete	Complete	Complete	Missing	Missing	Missing	Missing	Missing	Missing	Missing	Missing	Missing	Missing	Missing	Missing	Complete	Missing	Missing
644034at33208	U4/U6.U5 small nuclear ribonucleoprotein 27 kDa protein	Complete	Complete	Complete	Complete	Complete	Complete	Complete	Complete	Complete	Complete	Complete	Complete	Duplicated	Complete	Complete	Complete	Fragmented	Complete	Complete	Complete	Complete	Complete	Complete	Complete	Complete
64435at33208	HEAT repeat-containing protein 6	Complete	Complete	Complete	Complete	Complete	Complete	Complete	Complete	Complete	Complete	Complete	Missing	Missing	Missing	Missing	Complete	Missing	Missing	Missing	Missing	Missing	Missing	Complete	Missing	Missing
648300at33208	coiled-coil domain-containing protein 43	Missing	Missing	Missing	Missing	Missing	Missing	Missing	Missing	Missing	Missing	Missing	Missing	Missing	Missing	Missing	Missing	Missing	Missing	Missing	Missing	Missing	Missing	Missing	Missing	Missing
649979at33208	Prefoldin subunit 4	Complete	Complete	Complete	Complete	Complete	Complete	Complete	Complete	Complete	Complete	Complete	Duplicated	Duplicated	Complete	Duplicated	Duplicated	Complete	Complete	Complete	Complete	Complete	Complete	Complete	Complete	Complete
65302at33208	DNA damage-binding protein 1	Complete	Complete	Complete	Complete	Complete	Complete	Complete	Complete	Missing	Complete	Complete	Complete	Duplicated	Complete	Missing	Missing	Duplicated	Complete	Missing	Missing	Complete	Missing	Missing	Missing	Missing
66018at33208	intron-binding protein aquarius	Fragmented	Complete	Complete	Complete	Complete	Complete	Complete	Complete	Fragmented	Complete	Complete	Complete	Duplicated	Duplicated	Complete	Complete	Complete	Complete	Complete	Duplicated	Complete	Complete	Complete	Complete	Complete
75406at33208	tetratricopeptide repeat protein 27	Fragmented	Complete	Complete	Complete	Complete	Complete	Complete	Complete	Complete	Complete	Complete	Fragmented	Fragmented	Fragmented	Fragmented	Fragmented	Fragmented	Fragmented	Fragmented	Fragmented	Fragmented	Fragmented	Fragmented	Complete	Complete
76852at33208	trafficking protein particle complex subunit 8	Fragmented	Duplicated	Fragmented	Complete	Complete	Complete	Complete	Complete	Complete	Complete	Complete	Complete	Fragmented	Fragmented	Fragmented	Fragmented	Fragmented	Fragmented	Fragmented	Fragmented	Fragmented	Fragmented	Missing	Missing	Missing
84980at33208	26S proteasome non-ATPase regulatory subunit 1	Complete	Complete	Complete	Complete	Complete	Complete	Complete	Complete	Complete	Complete	Complete	Complete	Duplicated	Complete	Duplicated	Duplicated	Duplicated	Complete	Complete	Duplicated	Complete	Complete	Complete	Complete	Complete
88053at33208	Exocyst complex component 2	Complete	Complete	Complete	Complete	Complete	Complete	Missing	Complete	Fragmented	Complete	Complete	Fragmented	Fragmented	Fragmented	Fragmented	Fragmented	Fragmented	Complete	Fragmented	Fragmented	Fragmented	Fragmented	Fragmented	Complete	Missing
92367at33208	WD repeat-containing protein 75	Missing	Complete	Missing	Missing	Missing	Missing	Missing	Missing	Missing	Missing	Complete	Missing	Missing	Missing	Missing	Missing	Missing	Missing	Missing	Missing	Missing	Missing	Missing	Missing	Missing
9639at33208	dnaJ homolog subfamily C member 13 isoform X1	Complete	Complete	Complete	Complete	Complete	Complete	Complete	Complete	Complete	Complete	Complete	Complete	Duplicated	Complete	Complete	Complete	Complete	Complete	Complete	Duplicated	Complete	Complete	Complete	Complete	Complete
99614at33208	WASH complex subunit strumpellin	Complete	Complete	Complete	Complete	Complete	Complete	Complete	Complete	Complete	Complete	Complete	Complete	Duplicated	Complete	Complete	Complete	Duplicated	Complete	Complete	Duplicated	Complete	Complete	Complete	Missing	Missing
99987at33208	WD repeat-containing protein 3	Complete	Complete	Complete	Complete	Complete	Complete	Complete	Complete	Complete	Complete	Complete	Duplicated	Complete	Duplicated	Complete	Duplicated	Complete	Complete	Fragmented	Duplicated	Complete	Complete	Complete	Complete	Missing

## Sheet: syndermata genomes
				Genome (Haploid)					BUSCO				MirMachine
		Species	#genes	Acession	Genome size	Median	Contig N50	Median	Complete score (954)	Percentage	Median	Median number Busco	MicroRNA score
Annelida	Polychaeta	Capitella_teleta	31977	GCA_000328365.1	337459473	337459473	188402	188402	936	98.1132
Hemichordata	Enteropneusta	Saccoglossus_kowalevskii	20935	GCF_000003605.2	785564185	785564185	245820	245820	936	98.1132
Monogononta		Brachionus_Tiscar	12085	GCA_006352455.1	71875523	107532858	24091	2428301	826	86.6	83.9	801
		Brachionus_angularis	13952	GCA_021432725.1	57219669		5422639		785	82.3
		Brachionus_asplanchnoidis	12547	GCA_006352335.1	115867924		10465		801	83.9
		Brachionus_calyciflorus	16114	GCA_002922825.1	131247155		785733		684	71.7
		Brachionus_koreanus	14975	GCA_016987375.1	67204255		1856740		818	85.8
		Brachionus_manjavacas	18527	GCA_019054805.1	115599539		6365377		815	85.4
		Brachionus_paranguensis	18501	GCA_016802215.1	107532858		4130136		799	83.8
		Brachionus_plicatilis	12484	GCA_010279815.1	108276340		1156906		816	85.6
		Brachionus_rotundiformis	13612	GCA_016802295.1	58429178		2691490		815	85.4
		Brachionus_rubens	18144	GCA_022207745.1	134396346		2506101		786	82.4
		Proales_similis	10785	GCA_019059635.1	33131974		2428301		768	80.5
Bdelloidea		Adineta_ricciae	49015	GCA_905250025.1	137297052	237663032	283762	139532	741	77.6	76	725
		Adineta_steineri	50321	GCA_905250115.1	173284126		200132		719	75.3
		Adineta_vaga	31335	GCA_021613535.1	100824805		14700000		751	78.7
		Didymodactylos_carnosus	46286	GCA_905250885.1	373434434		12000		722	75.7
		Macrotrachela_quadricornifera	0	GCA_022393335.1	531888029		242167		674	70.6
		Rotaria_Silwood1	44241	GCA_905250075.1	481750398		298918		729	76.4
		Rotaria_Silwood2	48378	GCA_905329745.1	300188756		102503		725	76
		Rotaria_macrura	21014	GCA_900239685.1	237663032		73242		746	78.2
		Rotaria_magnacalcarata	40318	GCA_900239745.1	182724232		53250		698	73.2
		Rotaria_socialis	34844	GCA_905331475.1	149276729		139532		729	76.4
		Rotaria_sordida	44299	GCA_905250125.1	365085484		71975		704	73.7
Seisonidea	Seisonacea	Seison_nebaliae	11502	GCA_023231475.1	43876077	43876077	45684	45684	515	54	54	515
Acanthocephala	Eoacanthocephala	Neoechinorhynchus_agilis	12783		37488582	1.50763e+08	10384	68244	435	45.6	45.05	429.5
	Palaeacanthocephala	Pomphorhynchus_laevis	12073	GCA_012934845.2	264036993		126104		424	44.5

## Sheet: morphology
Phylogenetic level	Character Source	Character	Syndermata	Monogononta	Hemirotifera	Bdelloida	Pararotatoria	Seisonidea	Acanthocephala
	D	Motile trunk ciliation1
	D	Complete digestive tract5: mouth, mastax, intestine, anus
Gnathifera or higher	C	Mastax with cross-striated musculature
	D	Protonephridia5,6
	B	Sexual reproduction
	B	Sexual dimorphism (males smaller than females)
	C	Compartmentalization into head, neck, trunk and foot
	B	Motile head ciliation
	A	Head ciliation
	C	Foot glands
	B	Syncytial epidermis (tegument)
	B	Canals as infoldings of the outer cell membrane
Syndermata	A	Intrasyncytial thickenings in periphery of epidermis
	B	Mastax: hard parts joined by ligaments (trophi)
	B	Primary body cavity (pseudocoel)
	C	Protonephridia meet the intestine
	A	Insertion of the cilium at the anterior end of the sperm
	A	Epibiotic way of life
	D	Lifecycle includes mandibulate host4
	B	Sucking of host haemolymph (?)
Pararotatoria	B	Masticatory hard parts: rami as suction tube
	D	Enlarged epidermal lacunas/canals1,3
	A	Filament bundles in the epidermal syncytium
	B	Sperm with two rows of dense bodies
Monogononta	A	Unpaired germovitellarium
	D	Unpaired testis2
Bdelloidea	C	Adults can enter anhydrobiosis2
	B	Wheel organ of two disks of cilia
	C	Strongly extendable telescopic neck
Seisonidea	B	Protonephridial canals with extensive supporting structures
	A	Spermatophores formed by a glandular organ
	B	Endoparasitism with mandibulate and gnathostome hosts
	D	Enlarged body size4
	A	An extensive lacunar system runs through the epidermis
	C	Nutrient uptake via epidermal surface
	B	Presoma and trunk, with separate body cavities
	A	Lemnisci (two ingrowths of the presomal epidermis)
	B	Proboscis hooks as derivatives of basal lamina
Acanthocephala	D	Derived musculature enabling movements of the proboscis7
	B	Retinacula (muscles around particular nerve cords)
	D	Dense meshes of anastomosing body-wall muscle cords4
	B	Ligament sac
	B	Uterine bell in females
	B	Syncytial acanthor develops in ovarian ball
	B	In the female the ovaries decompose into ovarian balls
	B	Cement glands in males
	B	Bursa copulathrix in males

## Sheet: PIWI
# Query: sp|Q9VKM1|PIWI_DROME Protein piwi OS=Drosophila melanogaster OX=7227 GN=piwi PE=1 SV=1
#Avaga
sp|Q9VKM1|PIWI_DROME	g43461.t1	34.788	779	483	11	79	843	115	882	1.54e-160	491
sp|Q9VKM1|PIWI_DROME	g35242.t1	33.215	846	534	15	15	843	70	901	5.49e-160	490
sp|Q9VKM1|PIWI_DROME	g54397.t1	35.077	784	475	14	81	843	73	843	6.86e-158	483
sp|Q9VKM1|PIWI_DROME	g27129.t1	34.483	783	481	12	81	843	73	843	2.04e-157	481
sp|Q9VKM1|PIWI_DROME	g9895.t1	33.984	768	481	13	89	843	143	897	2.34e-152	470
#Bplic
sp|Q9VKM1|PIWI_DROME	g11460.t1	32.916	878	532	14	2	843	42	898	4.5e-153	470
sp|Q9VKM1|PIWI_DROME	g12079.t1	34.531	779	470	18	97	843	157	927	1.12e-143	447
sp|Q9VKM1|PIWI_DROME	g15474.t1	32.685	771	493	11	87	843	231	989	2.48e-138	434
#Bkor_genome
sp|Q9VKM1|PIWI_DROME PJRA01000509.1 55.039 129 54 1 719 843 1156997 1156611 9.51e-78 152
sp|Q9VKM1|PIWI_DROME PJRA01000030.1 30.784 536 347 12 91 605 642163 640565 9.69e-77 275
#Sneb
sp|Q9VKM1|PIWI_DROME	g2778.t1	31.422	837	534	13	34	843	5	828	1.43e-140	436
sp|Q9VKM1|PIWI_DROME	g4664.t1	29.825	798	506	13	90	843	193	980	1.22e-121	390
#Plae
sp|Q9VKM1|PIWI_DROME	g2432.t1	30.037	809	490	22	93	843	116	906	9.33e-115	369
sp|Q9VKM1|PIWI_DROME	g2412.t1	29.284	782	491	24	93	843	123	873	3.8e-100	329
sp|Q9VKM1|PIWI_DROME	g5651.t1	27.181	791	506	22	91	843	82	840	5.68e-91	304
sp|Q9VKM1|PIWI_DROME	g7504.t1	27.181	791	506	22	91	843	82	840	5.68e-91	304
#Nag_genome
sp|Q9VKM1|PIWI_DROME k149_11595 30.303 825 510 24 64 843 730 3144 3.34e-108 358
sp|Q9VKM1|PIWI_DROME k149_13057 30.085 821 513 24 68 843 15129 12715 8.96e-103 350
# Query: sp|Q9VKD7|ZUC_DROME Mitochondrial cardiolipin hydrolase OS=Drosophila melanogaster OX=7227 GN=zuc PE=1 SV=1
#Plae
sp|Q9VKD7|ZUC_DROME	g7460.t1	32.867	143	76	1	106	248	60	182	1.16e-21	88.6
