# Supplementary material for: Substantial Hierarchical Reductions of Genetic and Morphological Traits in the Evolution of Rotiferan Parasites
Source: Genome Biol Evol. 2025 Jun 19;17(7):evaf124. doi: 10.1093/gbe/evaf124 (PMC12256650; doi:10.1093/gbe/evaf124)
Supplement: evaf124_Supplementary_Data [file evaf124_supplementary_data.zip › Supplementary_File_2.xlsx]

## Sheet: Biological Process
Busco_ID	Busco_gene	GO_term	GO_category	GOID	ODB_link
103854at33208	Vacuolar protein sorting-associated protein 41 homolog	biological_process	BP	GO:0008150	https://www.orthodb.org/v10?query=103854at33208
103854at33208	Vacuolar protein sorting-associated protein 41 homolog	nitrogen compound transport	BP	GO:0071705	https://www.orthodb.org/v10?query=103854at33208
103854at33208	Vacuolar protein sorting-associated protein 41 homolog	cellular macromolecule localization	BP	GO:0070727	https://www.orthodb.org/v10?query=103854at33208
103854at33208	Vacuolar protein sorting-associated protein 41 homolog	intracellular transport	BP	GO:0046907	https://www.orthodb.org/v10?query=103854at33208
103854at33208	Vacuolar protein sorting-associated protein 41 homolog	protein transport	BP	GO:0015031	https://www.orthodb.org/v10?query=103854at33208
103854at33208	Vacuolar protein sorting-associated protein 41 homolog	protein localization	BP	GO:0008104	https://www.orthodb.org/v10?query=103854at33208
103854at33208	Vacuolar protein sorting-associated protein 41 homolog	intracellular protein transport	BP	GO:0006886	https://www.orthodb.org/v10?query=103854at33208
103854at33208	Vacuolar protein sorting-associated protein 41 homolog	transport	BP	GO:0006810	https://www.orthodb.org/v10?query=103854at33208
103854at33208	Vacuolar protein sorting-associated protein 41 homolog	cellular process	BP	GO:0009987	https://www.orthodb.org/v10?query=103854at33208
103854at33208	Vacuolar protein sorting-associated protein 41 homolog	establishment of protein localization	BP	GO:0045184	https://www.orthodb.org/v10?query=103854at33208
103854at33208	Vacuolar protein sorting-associated protein 41 homolog	cellular localization	BP	GO:0051641	https://www.orthodb.org/v10?query=103854at33208
103854at33208	Vacuolar protein sorting-associated protein 41 homolog	localization	BP	GO:0051179	https://www.orthodb.org/v10?query=103854at33208
103854at33208	Vacuolar protein sorting-associated protein 41 homolog	establishment of localization	BP	GO:0051234	https://www.orthodb.org/v10?query=103854at33208
103854at33208	Vacuolar protein sorting-associated protein 41 homolog	macromolecule localization	BP	GO:0033036	https://www.orthodb.org/v10?query=103854at33208
103854at33208	Vacuolar protein sorting-associated protein 41 homolog	establishment of localization in cell	BP	GO:0051649	https://www.orthodb.org/v10?query=103854at33208
103854at33208	Vacuolar protein sorting-associated protein 41 homolog	biological_process	BP	GO:0008150	https://www.orthodb.org/v10?query=103854at33208
103854at33208	Vacuolar protein sorting-associated protein 41 homolog	localization	BP	GO:0051179	https://www.orthodb.org/v10?query=103854at33208
103854at33208	Vacuolar protein sorting-associated protein 41 homolog	vesicle-mediated transport	BP	GO:0016192	https://www.orthodb.org/v10?query=103854at33208
103854at33208	Vacuolar protein sorting-associated protein 41 homolog	establishment of localization	BP	GO:0051234	https://www.orthodb.org/v10?query=103854at33208
103854at33208	Vacuolar protein sorting-associated protein 41 homolog	transport	BP	GO:0006810	https://www.orthodb.org/v10?query=103854at33208
103854at33208	Vacuolar protein sorting-associated protein 41 homolog	cellular process	BP	GO:0009987	https://www.orthodb.org/v10?query=103854at33208
103854at33208	Vacuolar protein sorting-associated protein 41 homolog	biological_process	BP	GO:0008150	https://www.orthodb.org/v10?query=103854at33208
103854at33208	Vacuolar protein sorting-associated protein 41 homolog	cellular localization	BP	GO:0051641	https://www.orthodb.org/v10?query=103854at33208
103854at33208	Vacuolar protein sorting-associated protein 41 homolog	localization	BP	GO:0051179	https://www.orthodb.org/v10?query=103854at33208
103854at33208	Vacuolar protein sorting-associated protein 41 homolog	establishment of localization	BP	GO:0051234	https://www.orthodb.org/v10?query=103854at33208
103854at33208	Vacuolar protein sorting-associated protein 41 homolog	intracellular transport	BP	GO:0046907	https://www.orthodb.org/v10?query=103854at33208
103854at33208	Vacuolar protein sorting-associated protein 41 homolog	establishment of localization in cell	BP	GO:0051649	https://www.orthodb.org/v10?query=103854at33208
103854at33208	Vacuolar protein sorting-associated protein 41 homolog	transport	BP	GO:0006810	https://www.orthodb.org/v10?query=103854at33208
103854at33208	Vacuolar protein sorting-associated protein 41 homolog	cellular process	BP	GO:0009987	https://www.orthodb.org/v10?query=103854at33208
103854at33208	Vacuolar protein sorting-associated protein 41 homolog	intracellular protein transport	BP	GO:0006886	https://www.orthodb.org/v10?query=103854at33208
103854at33208	Vacuolar protein sorting-associated protein 41 homolog	vesicle-mediated transport	BP	GO:0016192	https://www.orthodb.org/v10?query=103854at33208
103854at33208	Vacuolar protein sorting-associated protein 41 homolog	intracellular transport	BP	GO:0046907	https://www.orthodb.org/v10?query=103854at33208
107151at33208	pre-mRNA-processing factor 6	RNA splicing	BP	GO:0008380	https://www.orthodb.org/v10?query=107151at33208
107151at33208	pre-mRNA-processing factor 6	macromolecule biosynthetic process	BP	GO:0009059	https://www.orthodb.org/v10?query=107151at33208
107151at33208	pre-mRNA-processing factor 6	biosynthetic process	BP	GO:0009058	https://www.orthodb.org/v10?query=107151at33208
107151at33208	pre-mRNA-processing factor 6	primary metabolic process	BP	GO:0044238	https://www.orthodb.org/v10?query=107151at33208
107151at33208	pre-mRNA-processing factor 6	cellular metabolic process	BP	GO:0044237	https://www.orthodb.org/v10?query=107151at33208
107151at33208	pre-mRNA-processing factor 6	RNA splicing, via transesterification reactions with bulged adenosine as nucleophile	BP	GO:0000377	https://www.orthodb.org/v10?query=107151at33208
107151at33208	pre-mRNA-processing factor 6	mRNA splicing, via spliceosome	BP	GO:0000398	https://www.orthodb.org/v10?query=107151at33208
107151at33208	pre-mRNA-processing factor 6	macromolecule metabolic process	BP	GO:0043170	https://www.orthodb.org/v10?query=107151at33208
107151at33208	pre-mRNA-processing factor 6	RNA metabolic process	BP	GO:0016070	https://www.orthodb.org/v10?query=107151at33208
107151at33208	pre-mRNA-processing factor 6	mRNA metabolic process	BP	GO:0016071	https://www.orthodb.org/v10?query=107151at33208
107151at33208	pre-mRNA-processing factor 6	nucleic acid metabolic process	BP	GO:0090304	https://www.orthodb.org/v10?query=107151at33208
107151at33208	pre-mRNA-processing factor 6	biological_process	BP	GO:0008150	https://www.orthodb.org/v10?query=107151at33208
107151at33208	pre-mRNA-processing factor 6	metabolic process	BP	GO:0008152	https://www.orthodb.org/v10?query=107151at33208
107151at33208	pre-mRNA-processing factor 6	RNA processing	BP	GO:0006396	https://www.orthodb.org/v10?query=107151at33208
107151at33208	pre-mRNA-processing factor 6	mRNA processing	BP	GO:0006397	https://www.orthodb.org/v10?query=107151at33208
107151at33208	pre-mRNA-processing factor 6	cellular biosynthetic process	BP	GO:0044249	https://www.orthodb.org/v10?query=107151at33208
107151at33208	pre-mRNA-processing factor 6	nucleobase-containing compound metabolic process	BP	GO:0006139	https://www.orthodb.org/v10?query=107151at33208
107151at33208	pre-mRNA-processing factor 6	cellular process	BP	GO:0009987	https://www.orthodb.org/v10?query=107151at33208
107151at33208	pre-mRNA-processing factor 6	RNA splicing, via transesterification reactions	BP	GO:0000375	https://www.orthodb.org/v10?query=107151at33208
107151at33208	pre-mRNA-processing factor 6	gene expression	BP	GO:0010467	https://www.orthodb.org/v10?query=107151at33208
107151at33208	pre-mRNA-processing factor 6	nucleic acid metabolic process	BP	GO:0090304	https://www.orthodb.org/v10?query=107151at33208
107151at33208	pre-mRNA-processing factor 6	biological_process	BP	GO:0008150	https://www.orthodb.org/v10?query=107151at33208
107151at33208	pre-mRNA-processing factor 6	metabolic process	BP	GO:0008152	https://www.orthodb.org/v10?query=107151at33208
107151at33208	pre-mRNA-processing factor 6	macromolecule biosynthetic process	BP	GO:0009059	https://www.orthodb.org/v10?query=107151at33208
107151at33208	pre-mRNA-processing factor 6	RNA processing	BP	GO:0006396	https://www.orthodb.org/v10?query=107151at33208
107151at33208	pre-mRNA-processing factor 6	biosynthetic process	BP	GO:0009058	https://www.orthodb.org/v10?query=107151at33208
107151at33208	pre-mRNA-processing factor 6	primary metabolic process	BP	GO:0044238	https://www.orthodb.org/v10?query=107151at33208
107151at33208	pre-mRNA-processing factor 6	cellular biosynthetic process	BP	GO:0044249	https://www.orthodb.org/v10?query=107151at33208
107151at33208	pre-mRNA-processing factor 6	cellular metabolic process	BP	GO:0044237	https://www.orthodb.org/v10?query=107151at33208
107151at33208	pre-mRNA-processing factor 6	nucleobase-containing compound metabolic process	BP	GO:0006139	https://www.orthodb.org/v10?query=107151at33208
107151at33208	pre-mRNA-processing factor 6	cellular process	BP	GO:0009987	https://www.orthodb.org/v10?query=107151at33208
107151at33208	pre-mRNA-processing factor 6	macromolecule metabolic process	BP	GO:0043170	https://www.orthodb.org/v10?query=107151at33208
107151at33208	pre-mRNA-processing factor 6	RNA metabolic process	BP	GO:0016070	https://www.orthodb.org/v10?query=107151at33208
107151at33208	pre-mRNA-processing factor 6	gene expression	BP	GO:0010467	https://www.orthodb.org/v10?query=107151at33208
107151at33208	pre-mRNA-processing factor 6	RNA splicing	BP	GO:0008380	https://www.orthodb.org/v10?query=107151at33208
107151at33208	pre-mRNA-processing factor 6	cellular component assembly	BP	GO:0022607	https://www.orthodb.org/v10?query=107151at33208
107151at33208	pre-mRNA-processing factor 6	macromolecule biosynthetic process	BP	GO:0009059	https://www.orthodb.org/v10?query=107151at33208
107151at33208	pre-mRNA-processing factor 6	biosynthetic process	BP	GO:0009058	https://www.orthodb.org/v10?query=107151at33208
107151at33208	pre-mRNA-processing factor 6	primary metabolic process	BP	GO:0044238	https://www.orthodb.org/v10?query=107151at33208
107151at33208	pre-mRNA-processing factor 6	cellular metabolic process	BP	GO:0044237	https://www.orthodb.org/v10?query=107151at33208
107151at33208	pre-mRNA-processing factor 6	RNA splicing, via transesterification reactions with bulged adenosine as nucleophile	BP	GO:0000377	https://www.orthodb.org/v10?query=107151at33208
107151at33208	pre-mRNA-processing factor 6	mRNA splicing, via spliceosome	BP	GO:0000398	https://www.orthodb.org/v10?query=107151at33208
107151at33208	pre-mRNA-processing factor 6	macromolecule metabolic process	BP	GO:0043170	https://www.orthodb.org/v10?query=107151at33208
107151at33208	pre-mRNA-processing factor 6	RNA metabolic process	BP	GO:0016070	https://www.orthodb.org/v10?query=107151at33208
107151at33208	pre-mRNA-processing factor 6	cellular component biogenesis	BP	GO:0044085	https://www.orthodb.org/v10?query=107151at33208
107151at33208	pre-mRNA-processing factor 6	mRNA metabolic process	BP	GO:0016071	https://www.orthodb.org/v10?query=107151at33208
107151at33208	pre-mRNA-processing factor 6	nucleic acid metabolic process	BP	GO:0090304	https://www.orthodb.org/v10?query=107151at33208
107151at33208	pre-mRNA-processing factor 6	biological_process	BP	GO:0008150	https://www.orthodb.org/v10?query=107151at33208
107151at33208	pre-mRNA-processing factor 6	protein-containing complex organization	BP	GO:0043933	https://www.orthodb.org/v10?query=107151at33208
107151at33208	pre-mRNA-processing factor 6	protein-RNA complex organization	BP	GO:0071826	https://www.orthodb.org/v10?query=107151at33208
107151at33208	pre-mRNA-processing factor 6	protein-containing complex assembly	BP	GO:0065003	https://www.orthodb.org/v10?query=107151at33208
107151at33208	pre-mRNA-processing factor 6	protein-RNA complex assembly	BP	GO:0022618	https://www.orthodb.org/v10?query=107151at33208
107151at33208	pre-mRNA-processing factor 6	metabolic process	BP	GO:0008152	https://www.orthodb.org/v10?query=107151at33208
107151at33208	pre-mRNA-processing factor 6	ribonucleoprotein complex biogenesis	BP	GO:0022613	https://www.orthodb.org/v10?query=107151at33208
107151at33208	pre-mRNA-processing factor 6	RNA processing	BP	GO:0006396	https://www.orthodb.org/v10?query=107151at33208
107151at33208	pre-mRNA-processing factor 6	mRNA processing	BP	GO:0006397	https://www.orthodb.org/v10?query=107151at33208
107151at33208	pre-mRNA-processing factor 6	cellular biosynthetic process	BP	GO:0044249	https://www.orthodb.org/v10?query=107151at33208
107151at33208	pre-mRNA-processing factor 6	nucleobase-containing compound metabolic process	BP	GO:0006139	https://www.orthodb.org/v10?query=107151at33208
107151at33208	pre-mRNA-processing factor 6	cellular process	BP	GO:0009987	https://www.orthodb.org/v10?query=107151at33208
107151at33208	pre-mRNA-processing factor 6	spliceosomal tri-snRNP complex assembly	BP	GO:0000244	https://www.orthodb.org/v10?query=107151at33208
107151at33208	pre-mRNA-processing factor 6	spliceosomal snRNP assembly	BP	GO:0000387	https://www.orthodb.org/v10?query=107151at33208
107151at33208	pre-mRNA-processing factor 6	RNA splicing, via transesterification reactions	BP	GO:0000375	https://www.orthodb.org/v10?query=107151at33208
107151at33208	pre-mRNA-processing factor 6	cellular component organization	BP	GO:0016043	https://www.orthodb.org/v10?query=107151at33208
107151at33208	pre-mRNA-processing factor 6	gene expression	BP	GO:0010467	https://www.orthodb.org/v10?query=107151at33208
107151at33208	pre-mRNA-processing factor 6	cellular component organization or biogenesis	BP	GO:0071840	https://www.orthodb.org/v10?query=107151at33208
107151at33208	pre-mRNA-processing factor 6	mRNA splicing, via spliceosome	BP	GO:0000398	https://www.orthodb.org/v10?query=107151at33208
107151at33208	pre-mRNA-processing factor 6	RNA processing	BP	GO:0006396	https://www.orthodb.org/v10?query=107151at33208
107151at33208	pre-mRNA-processing factor 6	spliceosomal tri-snRNP complex assembly	BP	GO:0000244	https://www.orthodb.org/v10?query=107151at33208
107574at33208	trafficking protein particle complex subunit 10	biological_process	BP	GO:0008150	https://www.orthodb.org/v10?query=107574at33208
107574at33208	trafficking protein particle complex subunit 10	localization	BP	GO:0051179	https://www.orthodb.org/v10?query=107574at33208
107574at33208	trafficking protein particle complex subunit 10	establishment of localization	BP	GO:0051234	https://www.orthodb.org/v10?query=107574at33208
107574at33208	trafficking protein particle complex subunit 10	vesicle-mediated transport	BP	GO:0016192	https://www.orthodb.org/v10?query=107574at33208
107574at33208	trafficking protein particle complex subunit 10	intra-Golgi vesicle-mediated transport	BP	GO:0006891	https://www.orthodb.org/v10?query=107574at33208
107574at33208	trafficking protein particle complex subunit 10	transport	BP	GO:0006810	https://www.orthodb.org/v10?query=107574at33208
107574at33208	trafficking protein particle complex subunit 10	Golgi vesicle transport	BP	GO:0048193	https://www.orthodb.org/v10?query=107574at33208
107574at33208	trafficking protein particle complex subunit 10	cellular process	BP	GO:0009987	https://www.orthodb.org/v10?query=107574at33208
107574at33208	trafficking protein particle complex subunit 10	biological_process	BP	GO:0008150	https://www.orthodb.org/v10?query=107574at33208
107574at33208	trafficking protein particle complex subunit 10	intracellular transport	BP	GO:0046907	https://www.orthodb.org/v10?query=107574at33208
107574at33208	trafficking protein particle complex subunit 10	retrograde transport, endosome to Golgi	BP	GO:0042147	https://www.orthodb.org/v10?query=107574at33208
107574at33208	trafficking protein particle complex subunit 10	transport	BP	GO:0006810	https://www.orthodb.org/v10?query=107574at33208
107574at33208	trafficking protein particle complex subunit 10	cellular process	BP	GO:0009987	https://www.orthodb.org/v10?query=107574at33208
107574at33208	trafficking protein particle complex subunit 10	localization	BP	GO:0051179	https://www.orthodb.org/v10?query=107574at33208
107574at33208	trafficking protein particle complex subunit 10	cellular localization	BP	GO:0051641	https://www.orthodb.org/v10?query=107574at33208
107574at33208	trafficking protein particle complex subunit 10	establishment of localization	BP	GO:0051234	https://www.orthodb.org/v10?query=107574at33208
107574at33208	trafficking protein particle complex subunit 10	vesicle-mediated transport	BP	GO:0016192	https://www.orthodb.org/v10?query=107574at33208
107574at33208	trafficking protein particle complex subunit 10	cytosolic transport	BP	GO:0016482	https://www.orthodb.org/v10?query=107574at33208
107574at33208	trafficking protein particle complex subunit 10	endosomal transport	BP	GO:0016197	https://www.orthodb.org/v10?query=107574at33208
107574at33208	trafficking protein particle complex subunit 10	early endosome to Golgi transport	BP	GO:0034498	https://www.orthodb.org/v10?query=107574at33208
107574at33208	trafficking protein particle complex subunit 10	establishment of localization in cell	BP	GO:0051649	https://www.orthodb.org/v10?query=107574at33208
107574at33208	trafficking protein particle complex subunit 10	Golgi vesicle transport	BP	GO:0048193	https://www.orthodb.org/v10?query=107574at33208
107574at33208	trafficking protein particle complex subunit 10	intra-Golgi vesicle-mediated transport	BP	GO:0006891	https://www.orthodb.org/v10?query=107574at33208
107574at33208	trafficking protein particle complex subunit 10	early endosome to Golgi transport	BP	GO:0034498	https://www.orthodb.org/v10?query=107574at33208
109109at33208	TFIIH basal transcription factor complex helicase XPB subunit	transcription by RNA polymerase II	BP	GO:0006366	https://www.orthodb.org/v10?query=109109at33208
109109at33208	TFIIH basal transcription factor complex helicase XPB subunit	macromolecule biosynthetic process	BP	GO:0009059	https://www.orthodb.org/v10?query=109109at33208
109109at33208	TFIIH basal transcription factor complex helicase XPB subunit	biosynthetic process	BP	GO:0009058	https://www.orthodb.org/v10?query=109109at33208
109109at33208	TFIIH basal transcription factor complex helicase XPB subunit	primary metabolic process	BP	GO:0044238	https://www.orthodb.org/v10?query=109109at33208
109109at33208	TFIIH basal transcription factor complex helicase XPB subunit	cellular metabolic process	BP	GO:0044237	https://www.orthodb.org/v10?query=109109at33208
109109at33208	TFIIH basal transcription factor complex helicase XPB subunit	transcription initiation at RNA polymerase II promoter	BP	GO:0006367	https://www.orthodb.org/v10?query=109109at33208
109109at33208	TFIIH basal transcription factor complex helicase XPB subunit	macromolecule metabolic process	BP	GO:0043170	https://www.orthodb.org/v10?query=109109at33208
109109at33208	TFIIH basal transcription factor complex helicase XPB subunit	RNA metabolic process	BP	GO:0016070	https://www.orthodb.org/v10?query=109109at33208
109109at33208	TFIIH basal transcription factor complex helicase XPB subunit	nucleic acid metabolic process	BP	GO:0090304	https://www.orthodb.org/v10?query=109109at33208
109109at33208	TFIIH basal transcription factor complex helicase XPB subunit	biological_process	BP	GO:0008150	https://www.orthodb.org/v10?query=109109at33208
109109at33208	TFIIH basal transcription factor complex helicase XPB subunit	DNA-templated transcription	BP	GO:0006351	https://www.orthodb.org/v10?query=109109at33208
109109at33208	TFIIH basal transcription factor complex helicase XPB subunit	metabolic process	BP	GO:0008152	https://www.orthodb.org/v10?query=109109at33208
109109at33208	TFIIH basal transcription factor complex helicase XPB subunit	DNA-templated transcription initiation	BP	GO:0006352	https://www.orthodb.org/v10?query=109109at33208
109109at33208	TFIIH basal transcription factor complex helicase XPB subunit	cellular biosynthetic process	BP	GO:0044249	https://www.orthodb.org/v10?query=109109at33208
109109at33208	TFIIH basal transcription factor complex helicase XPB subunit	nucleobase-containing compound metabolic process	BP	GO:0006139	https://www.orthodb.org/v10?query=109109at33208
109109at33208	TFIIH basal transcription factor complex helicase XPB subunit	cellular process	BP	GO:0009987	https://www.orthodb.org/v10?query=109109at33208
109109at33208	TFIIH basal transcription factor complex helicase XPB subunit	RNA biosynthetic process	BP	GO:0032774	https://www.orthodb.org/v10?query=109109at33208
109109at33208	TFIIH basal transcription factor complex helicase XPB subunit	nucleobase-containing compound biosynthetic process	BP	GO:0034654	https://www.orthodb.org/v10?query=109109at33208
109109at33208	TFIIH basal transcription factor complex helicase XPB subunit	gene expression	BP	GO:0010467	https://www.orthodb.org/v10?query=109109at33208
109109at33208	TFIIH basal transcription factor complex helicase XPB subunit	biological_process	BP	GO:0008150	https://www.orthodb.org/v10?query=109109at33208
109109at33208	TFIIH basal transcription factor complex helicase XPB subunit	response to abiotic stimulus	BP	GO:0009628	https://www.orthodb.org/v10?query=109109at33208
109109at33208	TFIIH basal transcription factor complex helicase XPB subunit	response to radiation	BP	GO:0009314	https://www.orthodb.org/v10?query=109109at33208
109109at33208	TFIIH basal transcription factor complex helicase XPB subunit	response to UV	BP	GO:0009411	https://www.orthodb.org/v10?query=109109at33208
109109at33208	TFIIH basal transcription factor complex helicase XPB subunit	response to light stimulus	BP	GO:0009416	https://www.orthodb.org/v10?query=109109at33208
109109at33208	TFIIH basal transcription factor complex helicase XPB subunit	response to stimulus	BP	GO:0050896	https://www.orthodb.org/v10?query=109109at33208
109109at33208	TFIIH basal transcription factor complex helicase XPB subunit	nucleic acid metabolic process	BP	GO:0090304	https://www.orthodb.org/v10?query=109109at33208
109109at33208	TFIIH basal transcription factor complex helicase XPB subunit	DNA repair	BP	GO:0006281	https://www.orthodb.org/v10?query=109109at33208
109109at33208	TFIIH basal transcription factor complex helicase XPB subunit	biological_process	BP	GO:0008150	https://www.orthodb.org/v10?query=109109at33208
109109at33208	TFIIH basal transcription factor complex helicase XPB subunit	metabolic process	BP	GO:0008152	https://www.orthodb.org/v10?query=109109at33208
109109at33208	TFIIH basal transcription factor complex helicase XPB subunit	DNA damage response	BP	GO:0006974	https://www.orthodb.org/v10?query=109109at33208
109109at33208	TFIIH basal transcription factor complex helicase XPB subunit	DNA metabolic process	BP	GO:0006259	https://www.orthodb.org/v10?query=109109at33208
109109at33208	TFIIH basal transcription factor complex helicase XPB subunit	primary metabolic process	BP	GO:0044238	https://www.orthodb.org/v10?query=109109at33208
109109at33208	TFIIH basal transcription factor complex helicase XPB subunit	nucleobase-containing compound metabolic process	BP	GO:0006139	https://www.orthodb.org/v10?query=109109at33208
109109at33208	TFIIH basal transcription factor complex helicase XPB subunit	cellular metabolic process	BP	GO:0044237	https://www.orthodb.org/v10?query=109109at33208
109109at33208	TFIIH basal transcription factor complex helicase XPB subunit	cellular process	BP	GO:0009987	https://www.orthodb.org/v10?query=109109at33208
109109at33208	TFIIH basal transcription factor complex helicase XPB subunit	response to stress	BP	GO:0006950	https://www.orthodb.org/v10?query=109109at33208
109109at33208	TFIIH basal transcription factor complex helicase XPB subunit	macromolecule metabolic process	BP	GO:0043170	https://www.orthodb.org/v10?query=109109at33208
109109at33208	TFIIH basal transcription factor complex helicase XPB subunit	cellular response to stimulus	BP	GO:0051716	https://www.orthodb.org/v10?query=109109at33208
109109at33208	TFIIH basal transcription factor complex helicase XPB subunit	cellular response to stress	BP	GO:0033554	https://www.orthodb.org/v10?query=109109at33208
109109at33208	TFIIH basal transcription factor complex helicase XPB subunit	response to stimulus	BP	GO:0050896	https://www.orthodb.org/v10?query=109109at33208
109109at33208	TFIIH basal transcription factor complex helicase XPB subunit	biological regulation	BP	GO:0065007	https://www.orthodb.org/v10?query=109109at33208
109109at33208	TFIIH basal transcription factor complex helicase XPB subunit	biological_process	BP	GO:0008150	https://www.orthodb.org/v10?query=109109at33208
109109at33208	TFIIH basal transcription factor complex helicase XPB subunit	positive regulation of programmed cell death	BP	GO:0043068	https://www.orthodb.org/v10?query=109109at33208
109109at33208	TFIIH basal transcription factor complex helicase XPB subunit	regulation of programmed cell death	BP	GO:0043067	https://www.orthodb.org/v10?query=109109at33208
109109at33208	TFIIH basal transcription factor complex helicase XPB subunit	regulation of apoptotic process	BP	GO:0042981	https://www.orthodb.org/v10?query=109109at33208
109109at33208	TFIIH basal transcription factor complex helicase XPB subunit	positive regulation of biological process	BP	GO:0048518	https://www.orthodb.org/v10?query=109109at33208
109109at33208	TFIIH basal transcription factor complex helicase XPB subunit	cellular process	BP	GO:0009987	https://www.orthodb.org/v10?query=109109at33208
109109at33208	TFIIH basal transcription factor complex helicase XPB subunit	cell death	BP	GO:0008219	https://www.orthodb.org/v10?query=109109at33208
109109at33208	TFIIH basal transcription factor complex helicase XPB subunit	regulation of cellular process	BP	GO:0050794	https://www.orthodb.org/v10?query=109109at33208
109109at33208	TFIIH basal transcription factor complex helicase XPB subunit	positive regulation of cellular process	BP	GO:0048522	https://www.orthodb.org/v10?query=109109at33208
109109at33208	TFIIH basal transcription factor complex helicase XPB subunit	positive regulation of apoptotic process	BP	GO:0043065	https://www.orthodb.org/v10?query=109109at33208
109109at33208	TFIIH basal transcription factor complex helicase XPB subunit	apoptotic process	BP	GO:0006915	https://www.orthodb.org/v10?query=109109at33208
109109at33208	TFIIH basal transcription factor complex helicase XPB subunit	programmed cell death	BP	GO:0012501	https://www.orthodb.org/v10?query=109109at33208
109109at33208	TFIIH basal transcription factor complex helicase XPB subunit	regulation of biological process	BP	GO:0050789	https://www.orthodb.org/v10?query=109109at33208
109109at33208	TFIIH basal transcription factor complex helicase XPB subunit	biological_process	BP	GO:0008150	https://www.orthodb.org/v10?query=109109at33208
109109at33208	TFIIH basal transcription factor complex helicase XPB subunit	multicellular organism development	BP	GO:0007275	https://www.orthodb.org/v10?query=109109at33208
109109at33208	TFIIH basal transcription factor complex helicase XPB subunit	neuron differentiation	BP	GO:0030182	https://www.orthodb.org/v10?query=109109at33208
109109at33208	TFIIH basal transcription factor complex helicase XPB subunit	epidermis development	BP	GO:0008544	https://www.orthodb.org/v10?query=109109at33208
109109at33208	TFIIH basal transcription factor complex helicase XPB subunit	anatomical structure development	BP	GO:0048856	https://www.orthodb.org/v10?query=109109at33208
109109at33208	TFIIH basal transcription factor complex helicase XPB subunit	nervous system development	BP	GO:0007399	https://www.orthodb.org/v10?query=109109at33208
109109at33208	TFIIH basal transcription factor complex helicase XPB subunit	neurogenesis	BP	GO:0022008	https://www.orthodb.org/v10?query=109109at33208
109109at33208	TFIIH basal transcription factor complex helicase XPB subunit	epithelium development	BP	GO:0060429	https://www.orthodb.org/v10?query=109109at33208
109109at33208	TFIIH basal transcription factor complex helicase XPB subunit	generation of neurons	BP	GO:0048699	https://www.orthodb.org/v10?query=109109at33208
109109at33208	TFIIH basal transcription factor complex helicase XPB subunit	cellular developmental process	BP	GO:0048869	https://www.orthodb.org/v10?query=109109at33208
109109at33208	TFIIH basal transcription factor complex helicase XPB subunit	cellular process	BP	GO:0009987	https://www.orthodb.org/v10?query=109109at33208
109109at33208	TFIIH basal transcription factor complex helicase XPB subunit	tissue development	BP	GO:0009888	https://www.orthodb.org/v10?query=109109at33208
109109at33208	TFIIH basal transcription factor complex helicase XPB subunit	epithelial cell differentiation	BP	GO:0030855	https://www.orthodb.org/v10?query=109109at33208
109109at33208	TFIIH basal transcription factor complex helicase XPB subunit	epidermal cell differentiation	BP	GO:0009913	https://www.orthodb.org/v10?query=109109at33208
109109at33208	TFIIH basal transcription factor complex helicase XPB subunit	system development	BP	GO:0048731	https://www.orthodb.org/v10?query=109109at33208
109109at33208	TFIIH basal transcription factor complex helicase XPB subunit	cell differentiation	BP	GO:0030154	https://www.orthodb.org/v10?query=109109at33208
109109at33208	TFIIH basal transcription factor complex helicase XPB subunit	developmental process	BP	GO:0032502	https://www.orthodb.org/v10?query=109109at33208
109109at33208	TFIIH basal transcription factor complex helicase XPB subunit	hair cell differentiation	BP	GO:0035315	https://www.orthodb.org/v10?query=109109at33208
109109at33208	TFIIH basal transcription factor complex helicase XPB subunit	multicellular organismal process	BP	GO:0032501	https://www.orthodb.org/v10?query=109109at33208
109109at33208	TFIIH basal transcription factor complex helicase XPB subunit	biological regulation	BP	GO:0065007	https://www.orthodb.org/v10?query=109109at33208
109109at33208	TFIIH basal transcription factor complex helicase XPB subunit	biological_process	BP	GO:0008150	https://www.orthodb.org/v10?query=109109at33208
109109at33208	TFIIH basal transcription factor complex helicase XPB subunit	regulation of mitotic cell cycle phase transition	BP	GO:1901990	https://www.orthodb.org/v10?query=109109at33208
109109at33208	TFIIH basal transcription factor complex helicase XPB subunit	mitotic cell cycle process	BP	GO:1903047	https://www.orthodb.org/v10?query=109109at33208
109109at33208	TFIIH basal transcription factor complex helicase XPB subunit	cell cycle process	BP	GO:0022402	https://www.orthodb.org/v10?query=109109at33208
109109at33208	TFIIH basal transcription factor complex helicase XPB subunit	mitotic cell cycle phase transition	BP	GO:0044772	https://www.orthodb.org/v10?query=109109at33208
109109at33208	TFIIH basal transcription factor complex helicase XPB subunit	regulation of cell cycle phase transition	BP	GO:1901987	https://www.orthodb.org/v10?query=109109at33208
109109at33208	TFIIH basal transcription factor complex helicase XPB subunit	regulation of mitotic cell cycle	BP	GO:0007346	https://www.orthodb.org/v10?query=109109at33208
109109at33208	TFIIH basal transcription factor complex helicase XPB subunit	cellular process	BP	GO:0009987	https://www.orthodb.org/v10?query=109109at33208
109109at33208	TFIIH basal transcription factor complex helicase XPB subunit	mitotic cell cycle	BP	GO:0000278	https://www.orthodb.org/v10?query=109109at33208
109109at33208	TFIIH basal transcription factor complex helicase XPB subunit	cell cycle	BP	GO:0007049	https://www.orthodb.org/v10?query=109109at33208
109109at33208	TFIIH basal transcription factor complex helicase XPB subunit	regulation of cellular process	BP	GO:0050794	https://www.orthodb.org/v10?query=109109at33208
109109at33208	TFIIH basal transcription factor complex helicase XPB subunit	cell cycle phase transition	BP	GO:0044770	https://www.orthodb.org/v10?query=109109at33208
109109at33208	TFIIH basal transcription factor complex helicase XPB subunit	regulation of cell cycle	BP	GO:0051726	https://www.orthodb.org/v10?query=109109at33208
109109at33208	TFIIH basal transcription factor complex helicase XPB subunit	regulation of biological process	BP	GO:0050789	https://www.orthodb.org/v10?query=109109at33208
109109at33208	TFIIH basal transcription factor complex helicase XPB subunit	regulation of cell cycle process	BP	GO:0010564	https://www.orthodb.org/v10?query=109109at33208
109109at33208	TFIIH basal transcription factor complex helicase XPB subunit	response to oxidative stress	BP	GO:0006979	https://www.orthodb.org/v10?query=109109at33208
109109at33208	TFIIH basal transcription factor complex helicase XPB subunit	biological_process	BP	GO:0008150	https://www.orthodb.org/v10?query=109109at33208
109109at33208	TFIIH basal transcription factor complex helicase XPB subunit	response to stress	BP	GO:0006950	https://www.orthodb.org/v10?query=109109at33208
109109at33208	TFIIH basal transcription factor complex helicase XPB subunit	response to stimulus	BP	GO:0050896	https://www.orthodb.org/v10?query=109109at33208
109109at33208	TFIIH basal transcription factor complex helicase XPB subunit	nucleic acid metabolic process	BP	GO:0090304	https://www.orthodb.org/v10?query=109109at33208
109109at33208	TFIIH basal transcription factor complex helicase XPB subunit	biological_process	BP	GO:0008150	https://www.orthodb.org/v10?query=109109at33208
109109at33208	TFIIH basal transcription factor complex helicase XPB subunit	metabolic process	BP	GO:0008152	https://www.orthodb.org/v10?query=109109at33208
109109at33208	TFIIH basal transcription factor complex helicase XPB subunit	DNA topological change	BP	GO:0006265	https://www.orthodb.org/v10?query=109109at33208
109109at33208	TFIIH basal transcription factor complex helicase XPB subunit	primary metabolic process	BP	GO:0044238	https://www.orthodb.org/v10?query=109109at33208
109109at33208	TFIIH basal transcription factor complex helicase XPB subunit	DNA metabolic process	BP	GO:0006259	https://www.orthodb.org/v10?query=109109at33208
109109at33208	TFIIH basal transcription factor complex helicase XPB subunit	organelle organization	BP	GO:0006996	https://www.orthodb.org/v10?query=109109at33208
109109at33208	TFIIH basal transcription factor complex helicase XPB subunit	cellular metabolic process	BP	GO:0044237	https://www.orthodb.org/v10?query=109109at33208
109109at33208	TFIIH basal transcription factor complex helicase XPB subunit	nucleobase-containing compound metabolic process	BP	GO:0006139	https://www.orthodb.org/v10?query=109109at33208
109109at33208	TFIIH basal transcription factor complex helicase XPB subunit	cellular process	BP	GO:0009987	https://www.orthodb.org/v10?query=109109at33208
109109at33208	TFIIH basal transcription factor complex helicase XPB subunit	macromolecule metabolic process	BP	GO:0043170	https://www.orthodb.org/v10?query=109109at33208
109109at33208	TFIIH basal transcription factor complex helicase XPB subunit	chromosome organization	BP	GO:0051276	https://www.orthodb.org/v10?query=109109at33208
109109at33208	TFIIH basal transcription factor complex helicase XPB subunit	cellular component organization	BP	GO:0016043	https://www.orthodb.org/v10?query=109109at33208
109109at33208	TFIIH basal transcription factor complex helicase XPB subunit	DNA conformation change	BP	GO:0071103	https://www.orthodb.org/v10?query=109109at33208
109109at33208	TFIIH basal transcription factor complex helicase XPB subunit	cellular component organization or biogenesis	BP	GO:0071840	https://www.orthodb.org/v10?query=109109at33208
109109at33208	TFIIH basal transcription factor complex helicase XPB subunit	DNA geometric change	BP	GO:0032392	https://www.orthodb.org/v10?query=109109at33208
109109at33208	TFIIH basal transcription factor complex helicase XPB subunit	DNA repair	BP	GO:0006281	https://www.orthodb.org/v10?query=109109at33208
109109at33208	TFIIH basal transcription factor complex helicase XPB subunit	nucleotide-excision repair, DNA duplex unwinding	BP	GO:0000717	https://www.orthodb.org/v10?query=109109at33208
109109at33208	TFIIH basal transcription factor complex helicase XPB subunit	nucleotide-excision repair	BP	GO:0006289	https://www.orthodb.org/v10?query=109109at33208
109109at33208	TFIIH basal transcription factor complex helicase XPB subunit	primary metabolic process	BP	GO:0044238	https://www.orthodb.org/v10?query=109109at33208
109109at33208	TFIIH basal transcription factor complex helicase XPB subunit	cellular metabolic process	BP	GO:0044237	https://www.orthodb.org/v10?query=109109at33208
109109at33208	TFIIH basal transcription factor complex helicase XPB subunit	macromolecule metabolic process	BP	GO:0043170	https://www.orthodb.org/v10?query=109109at33208
109109at33208	TFIIH basal transcription factor complex helicase XPB subunit	DNA duplex unwinding	BP	GO:0032508	https://www.orthodb.org/v10?query=109109at33208
109109at33208	TFIIH basal transcription factor complex helicase XPB subunit	cellular response to stress	BP	GO:0033554	https://www.orthodb.org/v10?query=109109at33208
109109at33208	TFIIH basal transcription factor complex helicase XPB subunit	response to stimulus	BP	GO:0050896	https://www.orthodb.org/v10?query=109109at33208
109109at33208	TFIIH basal transcription factor complex helicase XPB subunit	nucleic acid metabolic process	BP	GO:0090304	https://www.orthodb.org/v10?query=109109at33208
109109at33208	TFIIH basal transcription factor complex helicase XPB subunit	biological_process	BP	GO:0008150	https://www.orthodb.org/v10?query=109109at33208
109109at33208	TFIIH basal transcription factor complex helicase XPB subunit	metabolic process	BP	GO:0008152	https://www.orthodb.org/v10?query=109109at33208
109109at33208	TFIIH basal transcription factor complex helicase XPB subunit	DNA damage response	BP	GO:0006974	https://www.orthodb.org/v10?query=109109at33208
109109at33208	TFIIH basal transcription factor complex helicase XPB subunit	organelle organization	BP	GO:0006996	https://www.orthodb.org/v10?query=109109at33208
109109at33208	TFIIH basal transcription factor complex helicase XPB subunit	DNA metabolic process	BP	GO:0006259	https://www.orthodb.org/v10?query=109109at33208
109109at33208	TFIIH basal transcription factor complex helicase XPB subunit	nucleobase-containing compound metabolic process	BP	GO:0006139	https://www.orthodb.org/v10?query=109109at33208
109109at33208	TFIIH basal transcription factor complex helicase XPB subunit	response to stress	BP	GO:0006950	https://www.orthodb.org/v10?query=109109at33208
109109at33208	TFIIH basal transcription factor complex helicase XPB subunit	cellular process	BP	GO:0009987	https://www.orthodb.org/v10?query=109109at33208
109109at33208	TFIIH basal transcription factor complex helicase XPB subunit	chromosome organization	BP	GO:0051276	https://www.orthodb.org/v10?query=109109at33208
109109at33208	TFIIH basal transcription factor complex helicase XPB subunit	cellular response to stimulus	BP	GO:0051716	https://www.orthodb.org/v10?query=109109at33208
109109at33208	TFIIH basal transcription factor complex helicase XPB subunit	cellular component organization	BP	GO:0016043	https://www.orthodb.org/v10?query=109109at33208
109109at33208	TFIIH basal transcription factor complex helicase XPB subunit	DNA conformation change	BP	GO:0071103	https://www.orthodb.org/v10?query=109109at33208
109109at33208	TFIIH basal transcription factor complex helicase XPB subunit	cellular component organization or biogenesis	BP	GO:0071840	https://www.orthodb.org/v10?query=109109at33208
109109at33208	TFIIH basal transcription factor complex helicase XPB subunit	nucleic acid metabolic process	BP	GO:0090304	https://www.orthodb.org/v10?query=109109at33208
109109at33208	TFIIH basal transcription factor complex helicase XPB subunit	DNA repair	BP	GO:0006281	https://www.orthodb.org/v10?query=109109at33208
109109at33208	TFIIH basal transcription factor complex helicase XPB subunit	biological_process	BP	GO:0008150	https://www.orthodb.org/v10?query=109109at33208
109109at33208	TFIIH basal transcription factor complex helicase XPB subunit	transcription-coupled nucleotide-excision repair	BP	GO:0006283	https://www.orthodb.org/v10?query=109109at33208
109109at33208	TFIIH basal transcription factor complex helicase XPB subunit	metabolic process	BP	GO:0008152	https://www.orthodb.org/v10?query=109109at33208
109109at33208	TFIIH basal transcription factor complex helicase XPB subunit	nucleotide-excision repair	BP	GO:0006289	https://www.orthodb.org/v10?query=109109at33208
109109at33208	TFIIH basal transcription factor complex helicase XPB subunit	DNA damage response	BP	GO:0006974	https://www.orthodb.org/v10?query=109109at33208
109109at33208	TFIIH basal transcription factor complex helicase XPB subunit	DNA metabolic process	BP	GO:0006259	https://www.orthodb.org/v10?query=109109at33208
109109at33208	TFIIH basal transcription factor complex helicase XPB subunit	primary metabolic process	BP	GO:0044238	https://www.orthodb.org/v10?query=109109at33208
109109at33208	TFIIH basal transcription factor complex helicase XPB subunit	nucleobase-containing compound metabolic process	BP	GO:0006139	https://www.orthodb.org/v10?query=109109at33208
109109at33208	TFIIH basal transcription factor complex helicase XPB subunit	cellular metabolic process	BP	GO:0044237	https://www.orthodb.org/v10?query=109109at33208
109109at33208	TFIIH basal transcription factor complex helicase XPB subunit	response to stress	BP	GO:0006950	https://www.orthodb.org/v10?query=109109at33208
109109at33208	TFIIH basal transcription factor complex helicase XPB subunit	cellular process	BP	GO:0009987	https://www.orthodb.org/v10?query=109109at33208
109109at33208	TFIIH basal transcription factor complex helicase XPB subunit	macromolecule metabolic process	BP	GO:0043170	https://www.orthodb.org/v10?query=109109at33208
109109at33208	TFIIH basal transcription factor complex helicase XPB subunit	cellular response to stimulus	BP	GO:0051716	https://www.orthodb.org/v10?query=109109at33208
109109at33208	TFIIH basal transcription factor complex helicase XPB subunit	cellular response to stress	BP	GO:0033554	https://www.orthodb.org/v10?query=109109at33208
109109at33208	TFIIH basal transcription factor complex helicase XPB subunit	response to stimulus	BP	GO:0050896	https://www.orthodb.org/v10?query=109109at33208
109109at33208	TFIIH basal transcription factor complex helicase XPB subunit	DNA geometric change	BP	GO:0032392	https://www.orthodb.org/v10?query=109109at33208
109109at33208	TFIIH basal transcription factor complex helicase XPB subunit	biological_process	BP	GO:0008150	https://www.orthodb.org/v10?query=109109at33208
109109at33208	TFIIH basal transcription factor complex helicase XPB subunit	organelle organization	BP	GO:0006996	https://www.orthodb.org/v10?query=109109at33208
109109at33208	TFIIH basal transcription factor complex helicase XPB subunit	cellular process	BP	GO:0009987	https://www.orthodb.org/v10?query=109109at33208
109109at33208	TFIIH basal transcription factor complex helicase XPB subunit	chromosome organization	BP	GO:0051276	https://www.orthodb.org/v10?query=109109at33208
109109at33208	TFIIH basal transcription factor complex helicase XPB subunit	DNA duplex unwinding	BP	GO:0032508	https://www.orthodb.org/v10?query=109109at33208
109109at33208	TFIIH basal transcription factor complex helicase XPB subunit	cellular component organization	BP	GO:0016043	https://www.orthodb.org/v10?query=109109at33208
109109at33208	TFIIH basal transcription factor complex helicase XPB subunit	cellular component organization or biogenesis	BP	GO:0071840	https://www.orthodb.org/v10?query=109109at33208
109109at33208	TFIIH basal transcription factor complex helicase XPB subunit	DNA conformation change	BP	GO:0071103	https://www.orthodb.org/v10?query=109109at33208
109109at33208	TFIIH basal transcription factor complex helicase XPB subunit	DNA geometric change	BP	GO:0032392	https://www.orthodb.org/v10?query=109109at33208
109109at33208	TFIIH basal transcription factor complex helicase XPB subunit	biological_process	BP	GO:0008150	https://www.orthodb.org/v10?query=109109at33208
109109at33208	TFIIH basal transcription factor complex helicase XPB subunit	organelle organization	BP	GO:0006996	https://www.orthodb.org/v10?query=109109at33208
109109at33208	TFIIH basal transcription factor complex helicase XPB subunit	cellular process	BP	GO:0009987	https://www.orthodb.org/v10?query=109109at33208
109109at33208	TFIIH basal transcription factor complex helicase XPB subunit	chromosome organization	BP	GO:0051276	https://www.orthodb.org/v10?query=109109at33208
109109at33208	TFIIH basal transcription factor complex helicase XPB subunit	DNA duplex unwinding	BP	GO:0032508	https://www.orthodb.org/v10?query=109109at33208
109109at33208	TFIIH basal transcription factor complex helicase XPB subunit	cellular component organization	BP	GO:0016043	https://www.orthodb.org/v10?query=109109at33208
109109at33208	TFIIH basal transcription factor complex helicase XPB subunit	cellular component organization or biogenesis	BP	GO:0071840	https://www.orthodb.org/v10?query=109109at33208
109109at33208	TFIIH basal transcription factor complex helicase XPB subunit	DNA conformation change	BP	GO:0071103	https://www.orthodb.org/v10?query=109109at33208
109109at33208	TFIIH basal transcription factor complex helicase XPB subunit	regulation of nucleobase-containing compound metabolic process	BP	GO:0019219	https://www.orthodb.org/v10?query=109109at33208
109109at33208	TFIIH basal transcription factor complex helicase XPB subunit	regulation of cellular process	BP	GO:0050794	https://www.orthodb.org/v10?query=109109at33208
109109at33208	TFIIH basal transcription factor complex helicase XPB subunit	regulation of macromolecule biosynthetic process	BP	GO:0010556	https://www.orthodb.org/v10?query=109109at33208
109109at33208	TFIIH basal transcription factor complex helicase XPB subunit	regulation of metabolic process	BP	GO:0019222	https://www.orthodb.org/v10?query=109109at33208
109109at33208	TFIIH basal transcription factor complex helicase XPB subunit	biological regulation	BP	GO:0065007	https://www.orthodb.org/v10?query=109109at33208
109109at33208	TFIIH basal transcription factor complex helicase XPB subunit	regulation of RNA biosynthetic process	BP	GO:2001141	https://www.orthodb.org/v10?query=109109at33208
109109at33208	TFIIH basal transcription factor complex helicase XPB subunit	biological_process	BP	GO:0008150	https://www.orthodb.org/v10?query=109109at33208
109109at33208	TFIIH basal transcription factor complex helicase XPB subunit	regulation of macromolecule metabolic process	BP	GO:0060255	https://www.orthodb.org/v10?query=109109at33208
109109at33208	TFIIH basal transcription factor complex helicase XPB subunit	regulation of DNA-templated transcription	BP	GO:0006355	https://www.orthodb.org/v10?query=109109at33208
109109at33208	TFIIH basal transcription factor complex helicase XPB subunit	regulation of biosynthetic process	BP	GO:0009889	https://www.orthodb.org/v10?query=109109at33208
109109at33208	TFIIH basal transcription factor complex helicase XPB subunit	regulation of transcription by RNA polymerase II	BP	GO:0006357	https://www.orthodb.org/v10?query=109109at33208
109109at33208	TFIIH basal transcription factor complex helicase XPB subunit	regulation of RNA metabolic process	BP	GO:0051252	https://www.orthodb.org/v10?query=109109at33208
109109at33208	TFIIH basal transcription factor complex helicase XPB subunit	regulation of gene expression	BP	GO:0010468	https://www.orthodb.org/v10?query=109109at33208
109109at33208	TFIIH basal transcription factor complex helicase XPB subunit	regulation of cellular biosynthetic process	BP	GO:0031326	https://www.orthodb.org/v10?query=109109at33208
109109at33208	TFIIH basal transcription factor complex helicase XPB subunit	regulation of biological process	BP	GO:0050789	https://www.orthodb.org/v10?query=109109at33208
109109at33208	TFIIH basal transcription factor complex helicase XPB subunit	regulation of primary metabolic process	BP	GO:0080090	https://www.orthodb.org/v10?query=109109at33208
109109at33208	TFIIH basal transcription factor complex helicase XPB subunit	regulation of cellular metabolic process	BP	GO:0031323	https://www.orthodb.org/v10?query=109109at33208
109109at33208	TFIIH basal transcription factor complex helicase XPB subunit	nucleic acid metabolic process	BP	GO:0090304	https://www.orthodb.org/v10?query=109109at33208
109109at33208	TFIIH basal transcription factor complex helicase XPB subunit	biological_process	BP	GO:0008150	https://www.orthodb.org/v10?query=109109at33208
109109at33208	TFIIH basal transcription factor complex helicase XPB subunit	DNA repair	BP	GO:0006281	https://www.orthodb.org/v10?query=109109at33208
109109at33208	TFIIH basal transcription factor complex helicase XPB subunit	metabolic process	BP	GO:0008152	https://www.orthodb.org/v10?query=109109at33208
109109at33208	TFIIH basal transcription factor complex helicase XPB subunit	nucleotide-excision repair	BP	GO:0006289	https://www.orthodb.org/v10?query=109109at33208
109109at33208	TFIIH basal transcription factor complex helicase XPB subunit	DNA damage response	BP	GO:0006974	https://www.orthodb.org/v10?query=109109at33208
109109at33208	TFIIH basal transcription factor complex helicase XPB subunit	DNA metabolic process	BP	GO:0006259	https://www.orthodb.org/v10?query=109109at33208
109109at33208	TFIIH basal transcription factor complex helicase XPB subunit	primary metabolic process	BP	GO:0044238	https://www.orthodb.org/v10?query=109109at33208
109109at33208	TFIIH basal transcription factor complex helicase XPB subunit	nucleobase-containing compound metabolic process	BP	GO:0006139	https://www.orthodb.org/v10?query=109109at33208
109109at33208	TFIIH basal transcription factor complex helicase XPB subunit	cellular metabolic process	BP	GO:0044237	https://www.orthodb.org/v10?query=109109at33208
109109at33208	TFIIH basal transcription factor complex helicase XPB subunit	response to stress	BP	GO:0006950	https://www.orthodb.org/v10?query=109109at33208
109109at33208	TFIIH basal transcription factor complex helicase XPB subunit	cellular process	BP	GO:0009987	https://www.orthodb.org/v10?query=109109at33208
109109at33208	TFIIH basal transcription factor complex helicase XPB subunit	macromolecule metabolic process	BP	GO:0043170	https://www.orthodb.org/v10?query=109109at33208
109109at33208	TFIIH basal transcription factor complex helicase XPB subunit	cellular response to stimulus	BP	GO:0051716	https://www.orthodb.org/v10?query=109109at33208
109109at33208	TFIIH basal transcription factor complex helicase XPB subunit	cellular response to stress	BP	GO:0033554	https://www.orthodb.org/v10?query=109109at33208
109109at33208	TFIIH basal transcription factor complex helicase XPB subunit	response to stimulus	BP	GO:0050896	https://www.orthodb.org/v10?query=109109at33208
109109at33208	TFIIH basal transcription factor complex helicase XPB subunit	transcription by RNA polymerase II	BP	GO:0006366	https://www.orthodb.org/v10?query=109109at33208
109109at33208	TFIIH basal transcription factor complex helicase XPB subunit	macromolecule biosynthetic process	BP	GO:0009059	https://www.orthodb.org/v10?query=109109at33208
109109at33208	TFIIH basal transcription factor complex helicase XPB subunit	biosynthetic process	BP	GO:0009058	https://www.orthodb.org/v10?query=109109at33208
109109at33208	TFIIH basal transcription factor complex helicase XPB subunit	primary metabolic process	BP	GO:0044238	https://www.orthodb.org/v10?query=109109at33208
109109at33208	TFIIH basal transcription factor complex helicase XPB subunit	cellular metabolic process	BP	GO:0044237	https://www.orthodb.org/v10?query=109109at33208
109109at33208	TFIIH basal transcription factor complex helicase XPB subunit	macromolecule metabolic process	BP	GO:0043170	https://www.orthodb.org/v10?query=109109at33208
109109at33208	TFIIH basal transcription factor complex helicase XPB subunit	RNA metabolic process	BP	GO:0016070	https://www.orthodb.org/v10?query=109109at33208
109109at33208	TFIIH basal transcription factor complex helicase XPB subunit	nucleic acid metabolic process	BP	GO:0090304	https://www.orthodb.org/v10?query=109109at33208
109109at33208	TFIIH basal transcription factor complex helicase XPB subunit	biological_process	BP	GO:0008150	https://www.orthodb.org/v10?query=109109at33208
109109at33208	TFIIH basal transcription factor complex helicase XPB subunit	DNA-templated transcription	BP	GO:0006351	https://www.orthodb.org/v10?query=109109at33208
109109at33208	TFIIH basal transcription factor complex helicase XPB subunit	metabolic process	BP	GO:0008152	https://www.orthodb.org/v10?query=109109at33208
109109at33208	TFIIH basal transcription factor complex helicase XPB subunit	cellular biosynthetic process	BP	GO:0044249	https://www.orthodb.org/v10?query=109109at33208
109109at33208	TFIIH basal transcription factor complex helicase XPB subunit	nucleobase-containing compound metabolic process	BP	GO:0006139	https://www.orthodb.org/v10?query=109109at33208
109109at33208	TFIIH basal transcription factor complex helicase XPB subunit	cellular process	BP	GO:0009987	https://www.orthodb.org/v10?query=109109at33208
109109at33208	TFIIH basal transcription factor complex helicase XPB subunit	gene expression	BP	GO:0010467	https://www.orthodb.org/v10?query=109109at33208
109109at33208	TFIIH basal transcription factor complex helicase XPB subunit	nucleobase-containing compound biosynthetic process	BP	GO:0034654	https://www.orthodb.org/v10?query=109109at33208
109109at33208	TFIIH basal transcription factor complex helicase XPB subunit	RNA biosynthetic process	BP	GO:0032774	https://www.orthodb.org/v10?query=109109at33208
109109at33208	TFIIH basal transcription factor complex helicase XPB subunit	transcription by RNA polymerase II	BP	GO:0006366	https://www.orthodb.org/v10?query=109109at33208
109109at33208	TFIIH basal transcription factor complex helicase XPB subunit	primary metabolic process	BP	GO:0044238	https://www.orthodb.org/v10?query=109109at33208
109109at33208	TFIIH basal transcription factor complex helicase XPB subunit	positive regulation of biological process	BP	GO:0048518	https://www.orthodb.org/v10?query=109109at33208
109109at33208	TFIIH basal transcription factor complex helicase XPB subunit	cellular metabolic process	BP	GO:0044237	https://www.orthodb.org/v10?query=109109at33208
109109at33208	TFIIH basal transcription factor complex helicase XPB subunit	regulation of cellular process	BP	GO:0050794	https://www.orthodb.org/v10?query=109109at33208
109109at33208	TFIIH basal transcription factor complex helicase XPB subunit	positive regulation of cellular process	BP	GO:0048522	https://www.orthodb.org/v10?query=109109at33208
109109at33208	TFIIH basal transcription factor complex helicase XPB subunit	positive regulation of DNA-templated transcription	BP	GO:0045893	https://www.orthodb.org/v10?query=109109at33208
109109at33208	TFIIH basal transcription factor complex helicase XPB subunit	nucleic acid metabolic process	BP	GO:0090304	https://www.orthodb.org/v10?query=109109at33208
109109at33208	TFIIH basal transcription factor complex helicase XPB subunit	positive regulation of RNA biosynthetic process	BP	GO:1902680	https://www.orthodb.org/v10?query=109109at33208
109109at33208	TFIIH basal transcription factor complex helicase XPB subunit	biological regulation	BP	GO:0065007	https://www.orthodb.org/v10?query=109109at33208
109109at33208	TFIIH basal transcription factor complex helicase XPB subunit	biological_process	BP	GO:0008150	https://www.orthodb.org/v10?query=109109at33208
109109at33208	TFIIH basal transcription factor complex helicase XPB subunit	regulation of RNA biosynthetic process	BP	GO:2001141	https://www.orthodb.org/v10?query=109109at33208
109109at33208	TFIIH basal transcription factor complex helicase XPB subunit	positive regulation of nucleobase-containing compound metabolic process	BP	GO:0045935	https://www.orthodb.org/v10?query=109109at33208
109109at33208	TFIIH basal transcription factor complex helicase XPB subunit	metabolic process	BP	GO:0008152	https://www.orthodb.org/v10?query=109109at33208
109109at33208	TFIIH basal transcription factor complex helicase XPB subunit	cellular biosynthetic process	BP	GO:0044249	https://www.orthodb.org/v10?query=109109at33208
109109at33208	TFIIH basal transcription factor complex helicase XPB subunit	nucleobase-containing compound metabolic process	BP	GO:0006139	https://www.orthodb.org/v10?query=109109at33208
109109at33208	TFIIH basal transcription factor complex helicase XPB subunit	regulation of biosynthetic process	BP	GO:0009889	https://www.orthodb.org/v10?query=109109at33208
109109at33208	TFIIH basal transcription factor complex helicase XPB subunit	positive regulation of RNA metabolic process	BP	GO:0051254	https://www.orthodb.org/v10?query=109109at33208
109109at33208	TFIIH basal transcription factor complex helicase XPB subunit	regulation of RNA metabolic process	BP	GO:0051252	https://www.orthodb.org/v10?query=109109at33208
109109at33208	TFIIH basal transcription factor complex helicase XPB subunit	regulation of gene expression	BP	GO:0010468	https://www.orthodb.org/v10?query=109109at33208
109109at33208	TFIIH basal transcription factor complex helicase XPB subunit	nucleobase-containing compound biosynthetic process	BP	GO:0034654	https://www.orthodb.org/v10?query=109109at33208
109109at33208	TFIIH basal transcription factor complex helicase XPB subunit	gene expression	BP	GO:0010467	https://www.orthodb.org/v10?query=109109at33208
109109at33208	TFIIH basal transcription factor complex helicase XPB subunit	regulation of nucleobase-containing compound metabolic process	BP	GO:0019219	https://www.orthodb.org/v10?query=109109at33208
109109at33208	TFIIH basal transcription factor complex helicase XPB subunit	positive regulation of metabolic process	BP	GO:0009893	https://www.orthodb.org/v10?query=109109at33208
109109at33208	TFIIH basal transcription factor complex helicase XPB subunit	positive regulation of biosynthetic process	BP	GO:0009891	https://www.orthodb.org/v10?query=109109at33208
109109at33208	TFIIH basal transcription factor complex helicase XPB subunit	macromolecule biosynthetic process	BP	GO:0009059	https://www.orthodb.org/v10?query=109109at33208
109109at33208	TFIIH basal transcription factor complex helicase XPB subunit	biosynthetic process	BP	GO:0009058	https://www.orthodb.org/v10?query=109109at33208
109109at33208	TFIIH basal transcription factor complex helicase XPB subunit	positive regulation of transcription by RNA polymerase II	BP	GO:0045944	https://www.orthodb.org/v10?query=109109at33208
109109at33208	TFIIH basal transcription factor complex helicase XPB subunit	macromolecule metabolic process	BP	GO:0043170	https://www.orthodb.org/v10?query=109109at33208
109109at33208	TFIIH basal transcription factor complex helicase XPB subunit	RNA metabolic process	BP	GO:0016070	https://www.orthodb.org/v10?query=109109at33208
109109at33208	TFIIH basal transcription factor complex helicase XPB subunit	regulation of macromolecule biosynthetic process	BP	GO:0010556	https://www.orthodb.org/v10?query=109109at33208
109109at33208	TFIIH basal transcription factor complex helicase XPB subunit	regulation of metabolic process	BP	GO:0019222	https://www.orthodb.org/v10?query=109109at33208
109109at33208	TFIIH basal transcription factor complex helicase XPB subunit	positive regulation of macromolecule biosynthetic process	BP	GO:0010557	https://www.orthodb.org/v10?query=109109at33208
109109at33208	TFIIH basal transcription factor complex helicase XPB subunit	regulation of macromolecule metabolic process	BP	GO:0060255	https://www.orthodb.org/v10?query=109109at33208
109109at33208	TFIIH basal transcription factor complex helicase XPB subunit	DNA-templated transcription	BP	GO:0006351	https://www.orthodb.org/v10?query=109109at33208
109109at33208	TFIIH basal transcription factor complex helicase XPB subunit	regulation of DNA-templated transcription	BP	GO:0006355	https://www.orthodb.org/v10?query=109109at33208
109109at33208	TFIIH basal transcription factor complex helicase XPB subunit	cellular process	BP	GO:0009987	https://www.orthodb.org/v10?query=109109at33208
109109at33208	TFIIH basal transcription factor complex helicase XPB subunit	regulation of transcription by RNA polymerase II	BP	GO:0006357	https://www.orthodb.org/v10?query=109109at33208
109109at33208	TFIIH basal transcription factor complex helicase XPB subunit	positive regulation of cellular biosynthetic process	BP	GO:0031328	https://www.orthodb.org/v10?query=109109at33208
109109at33208	TFIIH basal transcription factor complex helicase XPB subunit	positive regulation of macromolecule metabolic process	BP	GO:0010604	https://www.orthodb.org/v10?query=109109at33208
109109at33208	TFIIH basal transcription factor complex helicase XPB subunit	RNA biosynthetic process	BP	GO:0032774	https://www.orthodb.org/v10?query=109109at33208
109109at33208	TFIIH basal transcription factor complex helicase XPB subunit	positive regulation of cellular metabolic process	BP	GO:0031325	https://www.orthodb.org/v10?query=109109at33208
109109at33208	TFIIH basal transcription factor complex helicase XPB subunit	regulation of biological process	BP	GO:0050789	https://www.orthodb.org/v10?query=109109at33208
109109at33208	TFIIH basal transcription factor complex helicase XPB subunit	regulation of cellular biosynthetic process	BP	GO:0031326	https://www.orthodb.org/v10?query=109109at33208
109109at33208	TFIIH basal transcription factor complex helicase XPB subunit	regulation of primary metabolic process	BP	GO:0080090	https://www.orthodb.org/v10?query=109109at33208
109109at33208	TFIIH basal transcription factor complex helicase XPB subunit	regulation of cellular metabolic process	BP	GO:0031323	https://www.orthodb.org/v10?query=109109at33208
109109at33208	TFIIH basal transcription factor complex helicase XPB subunit	biological_process	BP	GO:0008150	https://www.orthodb.org/v10?query=109109at33208
109109at33208	TFIIH basal transcription factor complex helicase XPB subunit	cellular macromolecule localization	BP	GO:0070727	https://www.orthodb.org/v10?query=109109at33208
109109at33208	TFIIH basal transcription factor complex helicase XPB subunit	cellular localization	BP	GO:0051641	https://www.orthodb.org/v10?query=109109at33208
109109at33208	TFIIH basal transcription factor complex helicase XPB subunit	localization	BP	GO:0051179	https://www.orthodb.org/v10?query=109109at33208
109109at33208	TFIIH basal transcription factor complex helicase XPB subunit	protein localization	BP	GO:0008104	https://www.orthodb.org/v10?query=109109at33208
109109at33208	TFIIH basal transcription factor complex helicase XPB subunit	macromolecule localization	BP	GO:0033036	https://www.orthodb.org/v10?query=109109at33208
109109at33208	TFIIH basal transcription factor complex helicase XPB subunit	cellular process	BP	GO:0009987	https://www.orthodb.org/v10?query=109109at33208
109109at33208	TFIIH basal transcription factor complex helicase XPB subunit	biological_process	BP	GO:0008150	https://www.orthodb.org/v10?query=109109at33208
109109at33208	TFIIH basal transcription factor complex helicase XPB subunit	cell death	BP	GO:0008219	https://www.orthodb.org/v10?query=109109at33208
109109at33208	TFIIH basal transcription factor complex helicase XPB subunit	apoptotic process	BP	GO:0006915	https://www.orthodb.org/v10?query=109109at33208
109109at33208	TFIIH basal transcription factor complex helicase XPB subunit	programmed cell death	BP	GO:0012501	https://www.orthodb.org/v10?query=109109at33208
109109at33208	TFIIH basal transcription factor complex helicase XPB subunit	cellular process	BP	GO:0009987	https://www.orthodb.org/v10?query=109109at33208
109109at33208	TFIIH basal transcription factor complex helicase XPB subunit	transcription initiation at RNA polymerase II promoter	BP	GO:0006367	https://www.orthodb.org/v10?query=109109at33208
109109at33208	TFIIH basal transcription factor complex helicase XPB subunit	response to UV	BP	GO:0009411	https://www.orthodb.org/v10?query=109109at33208
109109at33208	TFIIH basal transcription factor complex helicase XPB subunit	DNA repair	BP	GO:0006281	https://www.orthodb.org/v10?query=109109at33208
109109at33208	TFIIH basal transcription factor complex helicase XPB subunit	positive regulation of apoptotic process	BP	GO:0043065	https://www.orthodb.org/v10?query=109109at33208
109109at33208	TFIIH basal transcription factor complex helicase XPB subunit	hair cell differentiation	BP	GO:0035315	https://www.orthodb.org/v10?query=109109at33208
109109at33208	TFIIH basal transcription factor complex helicase XPB subunit	regulation of mitotic cell cycle phase transition	BP	GO:1901990	https://www.orthodb.org/v10?query=109109at33208
109109at33208	TFIIH basal transcription factor complex helicase XPB subunit	response to oxidative stress	BP	GO:0006979	https://www.orthodb.org/v10?query=109109at33208
109109at33208	TFIIH basal transcription factor complex helicase XPB subunit	DNA topological change	BP	GO:0006265	https://www.orthodb.org/v10?query=109109at33208
109109at33208	TFIIH basal transcription factor complex helicase XPB subunit	nucleotide-excision repair, DNA duplex unwinding	BP	GO:0000717	https://www.orthodb.org/v10?query=109109at33208
109109at33208	TFIIH basal transcription factor complex helicase XPB subunit	transcription-coupled nucleotide-excision repair	BP	GO:0006283	https://www.orthodb.org/v10?query=109109at33208
109109at33208	TFIIH basal transcription factor complex helicase XPB subunit	nucleotide-excision repair	BP	GO:0006289	https://www.orthodb.org/v10?query=109109at33208
109109at33208	TFIIH basal transcription factor complex helicase XPB subunit	transcription by RNA polymerase II	BP	GO:0006366	https://www.orthodb.org/v10?query=109109at33208
109109at33208	TFIIH basal transcription factor complex helicase XPB subunit	positive regulation of transcription by RNA polymerase II	BP	GO:0045944	https://www.orthodb.org/v10?query=109109at33208
109109at33208	TFIIH basal transcription factor complex helicase XPB subunit	protein localization	BP	GO:0008104	https://www.orthodb.org/v10?query=109109at33208
109109at33208	TFIIH basal transcription factor complex helicase XPB subunit	apoptotic process	BP	GO:0006915	https://www.orthodb.org/v10?query=109109at33208
111730at33208	intraflagellar transport protein 80 homolog	biological_process	BP	GO:0008150	https://www.orthodb.org/v10?query=111730at33208
111730at33208	intraflagellar transport protein 80 homolog	plasma membrane bounded cell projection organization	BP	GO:0120036	https://www.orthodb.org/v10?query=111730at33208
111730at33208	intraflagellar transport protein 80 homolog	organelle assembly	BP	GO:0070925	https://www.orthodb.org/v10?query=111730at33208
111730at33208	intraflagellar transport protein 80 homolog	cilium assembly	BP	GO:0060271	https://www.orthodb.org/v10?query=111730at33208
111730at33208	intraflagellar transport protein 80 homolog	cell projection assembly	BP	GO:0030031	https://www.orthodb.org/v10?query=111730at33208
111730at33208	intraflagellar transport protein 80 homolog	cell projection organization	BP	GO:0030030	https://www.orthodb.org/v10?query=111730at33208
111730at33208	intraflagellar transport protein 80 homolog	cellular component assembly	BP	GO:0022607	https://www.orthodb.org/v10?query=111730at33208
111730at33208	intraflagellar transport protein 80 homolog	organelle organization	BP	GO:0006996	https://www.orthodb.org/v10?query=111730at33208
111730at33208	intraflagellar transport protein 80 homolog	cellular process	BP	GO:0009987	https://www.orthodb.org/v10?query=111730at33208
111730at33208	intraflagellar transport protein 80 homolog	cellular component biogenesis	BP	GO:0044085	https://www.orthodb.org/v10?query=111730at33208
111730at33208	intraflagellar transport protein 80 homolog	cilium organization	BP	GO:0044782	https://www.orthodb.org/v10?query=111730at33208
111730at33208	intraflagellar transport protein 80 homolog	cellular component organization	BP	GO:0016043	https://www.orthodb.org/v10?query=111730at33208
111730at33208	intraflagellar transport protein 80 homolog	cellular component organization or biogenesis	BP	GO:0071840	https://www.orthodb.org/v10?query=111730at33208
111730at33208	intraflagellar transport protein 80 homolog	plasma membrane bounded cell projection assembly	BP	GO:0120031	https://www.orthodb.org/v10?query=111730at33208
111730at33208	intraflagellar transport protein 80 homolog	cilium assembly	BP	GO:0060271	https://www.orthodb.org/v10?query=111730at33208
111746at33208	transducin beta-like protein 3	ribosome biogenesis	BP	GO:0042254	https://www.orthodb.org/v10?query=111746at33208
111746at33208	transducin beta-like protein 3	macromolecule biosynthetic process	BP	GO:0009059	https://www.orthodb.org/v10?query=111746at33208
111746at33208	transducin beta-like protein 3	rRNA processing	BP	GO:0006364	https://www.orthodb.org/v10?query=111746at33208
111746at33208	transducin beta-like protein 3	biosynthetic process	BP	GO:0009058	https://www.orthodb.org/v10?query=111746at33208
111746at33208	transducin beta-like protein 3	primary metabolic process	BP	GO:0044238	https://www.orthodb.org/v10?query=111746at33208
111746at33208	transducin beta-like protein 3	cellular metabolic process	BP	GO:0044237	https://www.orthodb.org/v10?query=111746at33208
111746at33208	transducin beta-like protein 3	macromolecule metabolic process	BP	GO:0043170	https://www.orthodb.org/v10?query=111746at33208
111746at33208	transducin beta-like protein 3	RNA metabolic process	BP	GO:0016070	https://www.orthodb.org/v10?query=111746at33208
111746at33208	transducin beta-like protein 3	cellular component biogenesis	BP	GO:0044085	https://www.orthodb.org/v10?query=111746at33208
111746at33208	transducin beta-like protein 3	rRNA metabolic process	BP	GO:0016072	https://www.orthodb.org/v10?query=111746at33208
111746at33208	transducin beta-like protein 3	nucleic acid metabolic process	BP	GO:0090304	https://www.orthodb.org/v10?query=111746at33208
111746at33208	transducin beta-like protein 3	biological_process	BP	GO:0008150	https://www.orthodb.org/v10?query=111746at33208
111746at33208	transducin beta-like protein 3	metabolic process	BP	GO:0008152	https://www.orthodb.org/v10?query=111746at33208
111746at33208	transducin beta-like protein 3	RNA processing	BP	GO:0006396	https://www.orthodb.org/v10?query=111746at33208
111746at33208	transducin beta-like protein 3	ribonucleoprotein complex biogenesis	BP	GO:0022613	https://www.orthodb.org/v10?query=111746at33208
111746at33208	transducin beta-like protein 3	cellular biosynthetic process	BP	GO:0044249	https://www.orthodb.org/v10?query=111746at33208
111746at33208	transducin beta-like protein 3	nucleobase-containing compound metabolic process	BP	GO:0006139	https://www.orthodb.org/v10?query=111746at33208
111746at33208	transducin beta-like protein 3	cellular process	BP	GO:0009987	https://www.orthodb.org/v10?query=111746at33208
111746at33208	transducin beta-like protein 3	gene expression	BP	GO:0010467	https://www.orthodb.org/v10?query=111746at33208
111746at33208	transducin beta-like protein 3	cellular component organization or biogenesis	BP	GO:0071840	https://www.orthodb.org/v10?query=111746at33208
111746at33208	transducin beta-like protein 3	rRNA processing	BP	GO:0006364	https://www.orthodb.org/v10?query=111746at33208
114954at33208	phosphorylated CTD-interacting factor 1	negative regulation of metabolic process	BP	GO:0009892	https://www.orthodb.org/v10?query=114954at33208
114954at33208	phosphorylated CTD-interacting factor 1	negative regulation of biological process	BP	GO:0048519	https://www.orthodb.org/v10?query=114954at33208
114954at33208	phosphorylated CTD-interacting factor 1	cellular metabolic process	BP	GO:0044237	https://www.orthodb.org/v10?query=114954at33208
114954at33208	phosphorylated CTD-interacting factor 1	negative regulation of hydrolase activity	BP	GO:0051346	https://www.orthodb.org/v10?query=114954at33208
114954at33208	phosphorylated CTD-interacting factor 1	regulation of cellular process	BP	GO:0050794	https://www.orthodb.org/v10?query=114954at33208
114954at33208	phosphorylated CTD-interacting factor 1	regulation of catalytic activity	BP	GO:0050790	https://www.orthodb.org/v10?query=114954at33208
114954at33208	phosphorylated CTD-interacting factor 1	regulation of phosphate metabolic process	BP	GO:0019220	https://www.orthodb.org/v10?query=114954at33208
114954at33208	phosphorylated CTD-interacting factor 1	regulation of metabolic process	BP	GO:0019222	https://www.orthodb.org/v10?query=114954at33208
114954at33208	phosphorylated CTD-interacting factor 1	dephosphorylation	BP	GO:0016311	https://www.orthodb.org/v10?query=114954at33208
114954at33208	phosphorylated CTD-interacting factor 1	biological regulation	BP	GO:0065007	https://www.orthodb.org/v10?query=114954at33208
114954at33208	phosphorylated CTD-interacting factor 1	biological_process	BP	GO:0008150	https://www.orthodb.org/v10?query=114954at33208
114954at33208	phosphorylated CTD-interacting factor 1	negative regulation of phosphate metabolic process	BP	GO:0045936	https://www.orthodb.org/v10?query=114954at33208
114954at33208	phosphorylated CTD-interacting factor 1	metabolic process	BP	GO:0008152	https://www.orthodb.org/v10?query=114954at33208
114954at33208	phosphorylated CTD-interacting factor 1	negative regulation of cellular process	BP	GO:0048523	https://www.orthodb.org/v10?query=114954at33208
114954at33208	phosphorylated CTD-interacting factor 1	phosphorus metabolic process	BP	GO:0006793	https://www.orthodb.org/v10?query=114954at33208
114954at33208	phosphorylated CTD-interacting factor 1	cellular process	BP	GO:0009987	https://www.orthodb.org/v10?query=114954at33208
114954at33208	phosphorylated CTD-interacting factor 1	regulation of molecular function	BP	GO:0065009	https://www.orthodb.org/v10?query=114954at33208
114954at33208	phosphorylated CTD-interacting factor 1	phosphate-containing compound metabolic process	BP	GO:0006796	https://www.orthodb.org/v10?query=114954at33208
114954at33208	phosphorylated CTD-interacting factor 1	negative regulation of phosphatase activity	BP	GO:0010923	https://www.orthodb.org/v10?query=114954at33208
114954at33208	phosphorylated CTD-interacting factor 1	negative regulation of catalytic activity	BP	GO:0043086	https://www.orthodb.org/v10?query=114954at33208
114954at33208	phosphorylated CTD-interacting factor 1	regulation of phosphorus metabolic process	BP	GO:0051174	https://www.orthodb.org/v10?query=114954at33208
114954at33208	phosphorylated CTD-interacting factor 1	negative regulation of dephosphorylation	BP	GO:0035305	https://www.orthodb.org/v10?query=114954at33208
114954at33208	phosphorylated CTD-interacting factor 1	regulation of phosphatase activity	BP	GO:0010921	https://www.orthodb.org/v10?query=114954at33208
114954at33208	phosphorylated CTD-interacting factor 1	negative regulation of phosphorus metabolic process	BP	GO:0010563	https://www.orthodb.org/v10?query=114954at33208
114954at33208	phosphorylated CTD-interacting factor 1	regulation of biological process	BP	GO:0050789	https://www.orthodb.org/v10?query=114954at33208
114954at33208	phosphorylated CTD-interacting factor 1	negative regulation of molecular function	BP	GO:0044092	https://www.orthodb.org/v10?query=114954at33208
114954at33208	phosphorylated CTD-interacting factor 1	regulation of hydrolase activity	BP	GO:0051336	https://www.orthodb.org/v10?query=114954at33208
114954at33208	phosphorylated CTD-interacting factor 1	regulation of cellular metabolic process	BP	GO:0031323	https://www.orthodb.org/v10?query=114954at33208
114954at33208	phosphorylated CTD-interacting factor 1	regulation of dephosphorylation	BP	GO:0035303	https://www.orthodb.org/v10?query=114954at33208
114954at33208	phosphorylated CTD-interacting factor 1	negative regulation of cellular metabolic process	BP	GO:0031324	https://www.orthodb.org/v10?query=114954at33208
114954at33208	phosphorylated CTD-interacting factor 1	negative regulation of phosphatase activity	BP	GO:0010923	https://www.orthodb.org/v10?query=114954at33208
115878at33208	Twinkle mtDNA helicase	DNA replication	BP	GO:0006260	https://www.orthodb.org/v10?query=115878at33208
115878at33208	Twinkle mtDNA helicase	DNA-templated DNA replication	BP	GO:0006261	https://www.orthodb.org/v10?query=115878at33208
115878at33208	Twinkle mtDNA helicase	mitochondrial DNA replication	BP	GO:0006264	https://www.orthodb.org/v10?query=115878at33208
115878at33208	Twinkle mtDNA helicase	primary metabolic process	BP	GO:0044238	https://www.orthodb.org/v10?query=115878at33208
115878at33208	Twinkle mtDNA helicase	cellular metabolic process	BP	GO:0044237	https://www.orthodb.org/v10?query=115878at33208
115878at33208	Twinkle mtDNA helicase	macromolecule metabolic process	BP	GO:0043170	https://www.orthodb.org/v10?query=115878at33208
115878at33208	Twinkle mtDNA helicase	nucleic acid metabolic process	BP	GO:0090304	https://www.orthodb.org/v10?query=115878at33208
115878at33208	Twinkle mtDNA helicase	biological_process	BP	GO:0008150	https://www.orthodb.org/v10?query=115878at33208
115878at33208	Twinkle mtDNA helicase	mitochondrial DNA metabolic process	BP	GO:0032042	https://www.orthodb.org/v10?query=115878at33208
115878at33208	Twinkle mtDNA helicase	metabolic process	BP	GO:0008152	https://www.orthodb.org/v10?query=115878at33208
115878at33208	Twinkle mtDNA helicase	DNA metabolic process	BP	GO:0006259	https://www.orthodb.org/v10?query=115878at33208
115878at33208	Twinkle mtDNA helicase	organelle organization	BP	GO:0006996	https://www.orthodb.org/v10?query=115878at33208
115878at33208	Twinkle mtDNA helicase	nucleobase-containing compound metabolic process	BP	GO:0006139	https://www.orthodb.org/v10?query=115878at33208
115878at33208	Twinkle mtDNA helicase	cellular process	BP	GO:0009987	https://www.orthodb.org/v10?query=115878at33208
115878at33208	Twinkle mtDNA helicase	mitochondrion organization	BP	GO:0007005	https://www.orthodb.org/v10?query=115878at33208
115878at33208	Twinkle mtDNA helicase	mitochondrial genome maintenance	BP	GO:0000002	https://www.orthodb.org/v10?query=115878at33208
115878at33208	Twinkle mtDNA helicase	cellular component organization	BP	GO:0016043	https://www.orthodb.org/v10?query=115878at33208
115878at33208	Twinkle mtDNA helicase	cellular component organization or biogenesis	BP	GO:0071840	https://www.orthodb.org/v10?query=115878at33208
115878at33208	Twinkle mtDNA helicase	biological_process	BP	GO:0008150	https://www.orthodb.org/v10?query=115878at33208
115878at33208	Twinkle mtDNA helicase	protein-containing complex organization	BP	GO:0043933	https://www.orthodb.org/v10?query=115878at33208
115878at33208	Twinkle mtDNA helicase	cellular component biogenesis	BP	GO:0044085	https://www.orthodb.org/v10?query=115878at33208
115878at33208	Twinkle mtDNA helicase	protein-containing complex assembly	BP	GO:0065003	https://www.orthodb.org/v10?query=115878at33208
115878at33208	Twinkle mtDNA helicase	cellular component assembly	BP	GO:0022607	https://www.orthodb.org/v10?query=115878at33208
115878at33208	Twinkle mtDNA helicase	protein homooligomerization	BP	GO:0051260	https://www.orthodb.org/v10?query=115878at33208
115878at33208	Twinkle mtDNA helicase	cellular component organization	BP	GO:0016043	https://www.orthodb.org/v10?query=115878at33208
115878at33208	Twinkle mtDNA helicase	cellular component organization or biogenesis	BP	GO:0071840	https://www.orthodb.org/v10?query=115878at33208
115878at33208	Twinkle mtDNA helicase	cellular process	BP	GO:0009987	https://www.orthodb.org/v10?query=115878at33208
115878at33208	Twinkle mtDNA helicase	protein complex oligomerization	BP	GO:0051259	https://www.orthodb.org/v10?query=115878at33208
115878at33208	Twinkle mtDNA helicase	DNA geometric change	BP	GO:0032392	https://www.orthodb.org/v10?query=115878at33208
115878at33208	Twinkle mtDNA helicase	biological_process	BP	GO:0008150	https://www.orthodb.org/v10?query=115878at33208
115878at33208	Twinkle mtDNA helicase	organelle organization	BP	GO:0006996	https://www.orthodb.org/v10?query=115878at33208
115878at33208	Twinkle mtDNA helicase	cellular process	BP	GO:0009987	https://www.orthodb.org/v10?query=115878at33208
115878at33208	Twinkle mtDNA helicase	chromosome organization	BP	GO:0051276	https://www.orthodb.org/v10?query=115878at33208
115878at33208	Twinkle mtDNA helicase	DNA duplex unwinding	BP	GO:0032508	https://www.orthodb.org/v10?query=115878at33208
115878at33208	Twinkle mtDNA helicase	cellular component organization	BP	GO:0016043	https://www.orthodb.org/v10?query=115878at33208
115878at33208	Twinkle mtDNA helicase	cellular component organization or biogenesis	BP	GO:0071840	https://www.orthodb.org/v10?query=115878at33208
115878at33208	Twinkle mtDNA helicase	DNA conformation change	BP	GO:0071103	https://www.orthodb.org/v10?query=115878at33208
115878at33208	Twinkle mtDNA helicase	DNA geometric change	BP	GO:0032392	https://www.orthodb.org/v10?query=115878at33208
115878at33208	Twinkle mtDNA helicase	biological_process	BP	GO:0008150	https://www.orthodb.org/v10?query=115878at33208
115878at33208	Twinkle mtDNA helicase	organelle organization	BP	GO:0006996	https://www.orthodb.org/v10?query=115878at33208
115878at33208	Twinkle mtDNA helicase	cellular process	BP	GO:0009987	https://www.orthodb.org/v10?query=115878at33208
115878at33208	Twinkle mtDNA helicase	chromosome organization	BP	GO:0051276	https://www.orthodb.org/v10?query=115878at33208
115878at33208	Twinkle mtDNA helicase	DNA duplex unwinding	BP	GO:0032508	https://www.orthodb.org/v10?query=115878at33208
115878at33208	Twinkle mtDNA helicase	cellular component organization	BP	GO:0016043	https://www.orthodb.org/v10?query=115878at33208
115878at33208	Twinkle mtDNA helicase	cellular component organization or biogenesis	BP	GO:0071840	https://www.orthodb.org/v10?query=115878at33208
115878at33208	Twinkle mtDNA helicase	DNA conformation change	BP	GO:0071103	https://www.orthodb.org/v10?query=115878at33208
115878at33208	Twinkle mtDNA helicase	nucleic acid metabolic process	BP	GO:0090304	https://www.orthodb.org/v10?query=115878at33208
115878at33208	Twinkle mtDNA helicase	biological_process	BP	GO:0008150	https://www.orthodb.org/v10?query=115878at33208
115878at33208	Twinkle mtDNA helicase	DNA replication	BP	GO:0006260	https://www.orthodb.org/v10?query=115878at33208
115878at33208	Twinkle mtDNA helicase	metabolic process	BP	GO:0008152	https://www.orthodb.org/v10?query=115878at33208
115878at33208	Twinkle mtDNA helicase	primary metabolic process	BP	GO:0044238	https://www.orthodb.org/v10?query=115878at33208
115878at33208	Twinkle mtDNA helicase	DNA metabolic process	BP	GO:0006259	https://www.orthodb.org/v10?query=115878at33208
115878at33208	Twinkle mtDNA helicase	cellular metabolic process	BP	GO:0044237	https://www.orthodb.org/v10?query=115878at33208
115878at33208	Twinkle mtDNA helicase	nucleobase-containing compound metabolic process	BP	GO:0006139	https://www.orthodb.org/v10?query=115878at33208
115878at33208	Twinkle mtDNA helicase	cellular process	BP	GO:0009987	https://www.orthodb.org/v10?query=115878at33208
115878at33208	Twinkle mtDNA helicase	macromolecule metabolic process	BP	GO:0043170	https://www.orthodb.org/v10?query=115878at33208
115878at33208	Twinkle mtDNA helicase	mitochondrial DNA replication	BP	GO:0006264	https://www.orthodb.org/v10?query=115878at33208
115878at33208	Twinkle mtDNA helicase	protein homooligomerization	BP	GO:0051260	https://www.orthodb.org/v10?query=115878at33208
115878at33208	Twinkle mtDNA helicase	DNA replication	BP	GO:0006260	https://www.orthodb.org/v10?query=115878at33208
118209at33208	UDP-N-acetylglucosamine--peptide N-acetylglucosaminyltransferase 110 kDa subunit isoform X1	protein modification process	BP	GO:0036211	https://www.orthodb.org/v10?query=118209at33208
118209at33208	UDP-N-acetylglucosamine--peptide N-acetylglucosaminyltransferase 110 kDa subunit isoform X1	protein metabolic process	BP	GO:0019538	https://www.orthodb.org/v10?query=118209at33208
118209at33208	UDP-N-acetylglucosamine--peptide N-acetylglucosaminyltransferase 110 kDa subunit isoform X1	protein glycosylation	BP	GO:0006486	https://www.orthodb.org/v10?query=118209at33208
118209at33208	UDP-N-acetylglucosamine--peptide N-acetylglucosaminyltransferase 110 kDa subunit isoform X1	macromolecule biosynthetic process	BP	GO:0009059	https://www.orthodb.org/v10?query=118209at33208
118209at33208	UDP-N-acetylglucosamine--peptide N-acetylglucosaminyltransferase 110 kDa subunit isoform X1	biosynthetic process	BP	GO:0009058	https://www.orthodb.org/v10?query=118209at33208
118209at33208	UDP-N-acetylglucosamine--peptide N-acetylglucosaminyltransferase 110 kDa subunit isoform X1	primary metabolic process	BP	GO:0044238	https://www.orthodb.org/v10?query=118209at33208
118209at33208	UDP-N-acetylglucosamine--peptide N-acetylglucosaminyltransferase 110 kDa subunit isoform X1	cellular metabolic process	BP	GO:0044237	https://www.orthodb.org/v10?query=118209at33208
118209at33208	UDP-N-acetylglucosamine--peptide N-acetylglucosaminyltransferase 110 kDa subunit isoform X1	macromolecule metabolic process	BP	GO:0043170	https://www.orthodb.org/v10?query=118209at33208
118209at33208	UDP-N-acetylglucosamine--peptide N-acetylglucosaminyltransferase 110 kDa subunit isoform X1	glycosylation	BP	GO:0070085	https://www.orthodb.org/v10?query=118209at33208
118209at33208	UDP-N-acetylglucosamine--peptide N-acetylglucosaminyltransferase 110 kDa subunit isoform X1	biological_process	BP	GO:0008150	https://www.orthodb.org/v10?query=118209at33208
118209at33208	UDP-N-acetylglucosamine--peptide N-acetylglucosaminyltransferase 110 kDa subunit isoform X1	protein O-linked glycosylation	BP	GO:0006493	https://www.orthodb.org/v10?query=118209at33208
118209at33208	UDP-N-acetylglucosamine--peptide N-acetylglucosaminyltransferase 110 kDa subunit isoform X1	glycoprotein biosynthetic process	BP	GO:0009101	https://www.orthodb.org/v10?query=118209at33208
118209at33208	UDP-N-acetylglucosamine--peptide N-acetylglucosaminyltransferase 110 kDa subunit isoform X1	glycoprotein metabolic process	BP	GO:0009100	https://www.orthodb.org/v10?query=118209at33208
118209at33208	UDP-N-acetylglucosamine--peptide N-acetylglucosaminyltransferase 110 kDa subunit isoform X1	metabolic process	BP	GO:0008152	https://www.orthodb.org/v10?query=118209at33208
118209at33208	UDP-N-acetylglucosamine--peptide N-acetylglucosaminyltransferase 110 kDa subunit isoform X1	carbohydrate derivative metabolic process	BP	GO:1901135	https://www.orthodb.org/v10?query=118209at33208
118209at33208	UDP-N-acetylglucosamine--peptide N-acetylglucosaminyltransferase 110 kDa subunit isoform X1	carbohydrate derivative biosynthetic process	BP	GO:1901137	https://www.orthodb.org/v10?query=118209at33208
118209at33208	UDP-N-acetylglucosamine--peptide N-acetylglucosaminyltransferase 110 kDa subunit isoform X1	cellular biosynthetic process	BP	GO:0044249	https://www.orthodb.org/v10?query=118209at33208
118209at33208	UDP-N-acetylglucosamine--peptide N-acetylglucosaminyltransferase 110 kDa subunit isoform X1	macromolecule glycosylation	BP	GO:0043413	https://www.orthodb.org/v10?query=118209at33208
118209at33208	UDP-N-acetylglucosamine--peptide N-acetylglucosaminyltransferase 110 kDa subunit isoform X1	macromolecule modification	BP	GO:0043412	https://www.orthodb.org/v10?query=118209at33208
118209at33208	UDP-N-acetylglucosamine--peptide N-acetylglucosaminyltransferase 110 kDa subunit isoform X1	cellular process	BP	GO:0009987	https://www.orthodb.org/v10?query=118209at33208
118209at33208	UDP-N-acetylglucosamine--peptide N-acetylglucosaminyltransferase 110 kDa subunit isoform X1	protein O-linked glycosylation	BP	GO:0006493	https://www.orthodb.org/v10?query=118209at33208
119252at33208	glycine--tRNA ligase	amide biosynthetic process	BP	GO:0043604	https://www.orthodb.org/v10?query=119252at33208
119252at33208	glycine--tRNA ligase	protein metabolic process	BP	GO:0019538	https://www.orthodb.org/v10?query=119252at33208
119252at33208	glycine--tRNA ligase	amide metabolic process	BP	GO:0043603	https://www.orthodb.org/v10?query=119252at33208
119252at33208	glycine--tRNA ligase	amino acid metabolic process	BP	GO:0006520	https://www.orthodb.org/v10?query=119252at33208
119252at33208	glycine--tRNA ligase	macromolecule biosynthetic process	BP	GO:0009059	https://www.orthodb.org/v10?query=119252at33208
119252at33208	glycine--tRNA ligase	biosynthetic process	BP	GO:0009058	https://www.orthodb.org/v10?query=119252at33208
119252at33208	glycine--tRNA ligase	primary metabolic process	BP	GO:0044238	https://www.orthodb.org/v10?query=119252at33208
119252at33208	glycine--tRNA ligase	cellular metabolic process	BP	GO:0044237	https://www.orthodb.org/v10?query=119252at33208
119252at33208	glycine--tRNA ligase	macromolecule metabolic process	BP	GO:0043170	https://www.orthodb.org/v10?query=119252at33208
119252at33208	glycine--tRNA ligase	tRNA aminoacylation for protein translation	BP	GO:0006418	https://www.orthodb.org/v10?query=119252at33208
119252at33208	glycine--tRNA ligase	RNA metabolic process	BP	GO:0016070	https://www.orthodb.org/v10?query=119252at33208
119252at33208	glycine--tRNA ligase	peptide metabolic process	BP	GO:0006518	https://www.orthodb.org/v10?query=119252at33208
119252at33208	glycine--tRNA ligase	nucleic acid metabolic process	BP	GO:0090304	https://www.orthodb.org/v10?query=119252at33208
119252at33208	glycine--tRNA ligase	biological_process	BP	GO:0008150	https://www.orthodb.org/v10?query=119252at33208
119252at33208	glycine--tRNA ligase	metabolic process	BP	GO:0008152	https://www.orthodb.org/v10?query=119252at33208
119252at33208	glycine--tRNA ligase	tRNA metabolic process	BP	GO:0006399	https://www.orthodb.org/v10?query=119252at33208
119252at33208	glycine--tRNA ligase	cellular biosynthetic process	BP	GO:0044249	https://www.orthodb.org/v10?query=119252at33208
119252at33208	glycine--tRNA ligase	tRNA aminoacylation	BP	GO:0043039	https://www.orthodb.org/v10?query=119252at33208
119252at33208	glycine--tRNA ligase	nucleobase-containing compound metabolic process	BP	GO:0006139	https://www.orthodb.org/v10?query=119252at33208
119252at33208	glycine--tRNA ligase	amino acid activation	BP	GO:0043038	https://www.orthodb.org/v10?query=119252at33208
119252at33208	glycine--tRNA ligase	cellular process	BP	GO:0009987	https://www.orthodb.org/v10?query=119252at33208
119252at33208	glycine--tRNA ligase	translation	BP	GO:0006412	https://www.orthodb.org/v10?query=119252at33208
119252at33208	glycine--tRNA ligase	glycyl-tRNA aminoacylation	BP	GO:0006426	https://www.orthodb.org/v10?query=119252at33208
119252at33208	glycine--tRNA ligase	peptide biosynthetic process	BP	GO:0043043	https://www.orthodb.org/v10?query=119252at33208
119252at33208	glycine--tRNA ligase	gene expression	BP	GO:0010467	https://www.orthodb.org/v10?query=119252at33208
119252at33208	glycine--tRNA ligase	amide biosynthetic process	BP	GO:0043604	https://www.orthodb.org/v10?query=119252at33208
119252at33208	glycine--tRNA ligase	amide metabolic process	BP	GO:0043603	https://www.orthodb.org/v10?query=119252at33208
119252at33208	glycine--tRNA ligase	protein metabolic process	BP	GO:0019538	https://www.orthodb.org/v10?query=119252at33208
119252at33208	glycine--tRNA ligase	amino acid metabolic process	BP	GO:0006520	https://www.orthodb.org/v10?query=119252at33208
119252at33208	glycine--tRNA ligase	macromolecule biosynthetic process	BP	GO:0009059	https://www.orthodb.org/v10?query=119252at33208
119252at33208	glycine--tRNA ligase	biosynthetic process	BP	GO:0009058	https://www.orthodb.org/v10?query=119252at33208
119252at33208	glycine--tRNA ligase	primary metabolic process	BP	GO:0044238	https://www.orthodb.org/v10?query=119252at33208
119252at33208	glycine--tRNA ligase	cellular metabolic process	BP	GO:0044237	https://www.orthodb.org/v10?query=119252at33208
119252at33208	glycine--tRNA ligase	macromolecule metabolic process	BP	GO:0043170	https://www.orthodb.org/v10?query=119252at33208
119252at33208	glycine--tRNA ligase	tRNA aminoacylation for protein translation	BP	GO:0006418	https://www.orthodb.org/v10?query=119252at33208
119252at33208	glycine--tRNA ligase	RNA metabolic process	BP	GO:0016070	https://www.orthodb.org/v10?query=119252at33208
119252at33208	glycine--tRNA ligase	peptide metabolic process	BP	GO:0006518	https://www.orthodb.org/v10?query=119252at33208
119252at33208	glycine--tRNA ligase	nucleic acid metabolic process	BP	GO:0090304	https://www.orthodb.org/v10?query=119252at33208
119252at33208	glycine--tRNA ligase	biological_process	BP	GO:0008150	https://www.orthodb.org/v10?query=119252at33208
119252at33208	glycine--tRNA ligase	metabolic process	BP	GO:0008152	https://www.orthodb.org/v10?query=119252at33208
119252at33208	glycine--tRNA ligase	tRNA metabolic process	BP	GO:0006399	https://www.orthodb.org/v10?query=119252at33208
119252at33208	glycine--tRNA ligase	tRNA aminoacylation	BP	GO:0043039	https://www.orthodb.org/v10?query=119252at33208
119252at33208	glycine--tRNA ligase	cellular biosynthetic process	BP	GO:0044249	https://www.orthodb.org/v10?query=119252at33208
119252at33208	glycine--tRNA ligase	amino acid activation	BP	GO:0043038	https://www.orthodb.org/v10?query=119252at33208
119252at33208	glycine--tRNA ligase	nucleobase-containing compound metabolic process	BP	GO:0006139	https://www.orthodb.org/v10?query=119252at33208
119252at33208	glycine--tRNA ligase	cellular process	BP	GO:0009987	https://www.orthodb.org/v10?query=119252at33208
119252at33208	glycine--tRNA ligase	translation	BP	GO:0006412	https://www.orthodb.org/v10?query=119252at33208
119252at33208	glycine--tRNA ligase	peptide biosynthetic process	BP	GO:0043043	https://www.orthodb.org/v10?query=119252at33208
119252at33208	glycine--tRNA ligase	gene expression	BP	GO:0010467	https://www.orthodb.org/v10?query=119252at33208
119252at33208	glycine--tRNA ligase	glycyl-tRNA aminoacylation	BP	GO:0006426	https://www.orthodb.org/v10?query=119252at33208
119252at33208	glycine--tRNA ligase	tRNA aminoacylation for protein translation	BP	GO:0006418	https://www.orthodb.org/v10?query=119252at33208
119591at33208	intraflagellar transport 122	plasma membrane bounded cell projection organization	BP	GO:0120036	https://www.orthodb.org/v10?query=119591at33208
119591at33208	intraflagellar transport 122	cell projection organization	BP	GO:0030030	https://www.orthodb.org/v10?query=119591at33208
119591at33208	intraflagellar transport 122	microtubule-based movement	BP	GO:0007018	https://www.orthodb.org/v10?query=119591at33208
119591at33208	intraflagellar transport 122	microtubule-based transport	BP	GO:0099111	https://www.orthodb.org/v10?query=119591at33208
119591at33208	intraflagellar transport 122	microtubule-based process	BP	GO:0007017	https://www.orthodb.org/v10?query=119591at33208
119591at33208	intraflagellar transport 122	cellular localization	BP	GO:0051641	https://www.orthodb.org/v10?query=119591at33208
119591at33208	intraflagellar transport 122	cytoskeleton-dependent intracellular transport	BP	GO:0030705	https://www.orthodb.org/v10?query=119591at33208
119591at33208	intraflagellar transport 122	cilium organization	BP	GO:0044782	https://www.orthodb.org/v10?query=119591at33208
119591at33208	intraflagellar transport 122	establishment of localization in cell	BP	GO:0051649	https://www.orthodb.org/v10?query=119591at33208
119591at33208	intraflagellar transport 122	transport along microtubule	BP	GO:0010970	https://www.orthodb.org/v10?query=119591at33208
119591at33208	intraflagellar transport 122	biological_process	BP	GO:0008150	https://www.orthodb.org/v10?query=119591at33208
119591at33208	intraflagellar transport 122	intracellular transport	BP	GO:0046907	https://www.orthodb.org/v10?query=119591at33208
119591at33208	intraflagellar transport 122	organelle organization	BP	GO:0006996	https://www.orthodb.org/v10?query=119591at33208
119591at33208	intraflagellar transport 122	transport	BP	GO:0006810	https://www.orthodb.org/v10?query=119591at33208
119591at33208	intraflagellar transport 122	cellular process	BP	GO:0009987	https://www.orthodb.org/v10?query=119591at33208
119591at33208	intraflagellar transport 122	protein-containing complex localization	BP	GO:0031503	https://www.orthodb.org/v10?query=119591at33208
119591at33208	intraflagellar transport 122	localization	BP	GO:0051179	https://www.orthodb.org/v10?query=119591at33208
119591at33208	intraflagellar transport 122	establishment of localization	BP	GO:0051234	https://www.orthodb.org/v10?query=119591at33208
119591at33208	intraflagellar transport 122	intraciliary transport	BP	GO:0042073	https://www.orthodb.org/v10?query=119591at33208
119591at33208	intraflagellar transport 122	cellular component organization	BP	GO:0016043	https://www.orthodb.org/v10?query=119591at33208
119591at33208	intraflagellar transport 122	cellular component organization or biogenesis	BP	GO:0071840	https://www.orthodb.org/v10?query=119591at33208
119591at33208	intraflagellar transport 122	intraciliary retrograde transport	BP	GO:0035721	https://www.orthodb.org/v10?query=119591at33208
119591at33208	intraflagellar transport 122	biological_process	BP	GO:0008150	https://www.orthodb.org/v10?query=119591at33208
119591at33208	intraflagellar transport 122	localization	BP	GO:0051179	https://www.orthodb.org/v10?query=119591at33208
119591at33208	intraflagellar transport 122	cellular macromolecule localization	BP	GO:0070727	https://www.orthodb.org/v10?query=119591at33208
119591at33208	intraflagellar transport 122	cellular localization	BP	GO:0051641	https://www.orthodb.org/v10?query=119591at33208
119591at33208	intraflagellar transport 122	protein localization	BP	GO:0008104	https://www.orthodb.org/v10?query=119591at33208
119591at33208	intraflagellar transport 122	macromolecule localization	BP	GO:0033036	https://www.orthodb.org/v10?query=119591at33208
119591at33208	intraflagellar transport 122	protein localization to organelle	BP	GO:0033365	https://www.orthodb.org/v10?query=119591at33208
119591at33208	intraflagellar transport 122	protein localization to cilium	BP	GO:0061512	https://www.orthodb.org/v10?query=119591at33208
119591at33208	intraflagellar transport 122	cellular process	BP	GO:0009987	https://www.orthodb.org/v10?query=119591at33208
119591at33208	intraflagellar transport 122	biological_process	BP	GO:0008150	https://www.orthodb.org/v10?query=119591at33208
119591at33208	intraflagellar transport 122	plasma membrane bounded cell projection organization	BP	GO:0120036	https://www.orthodb.org/v10?query=119591at33208
119591at33208	intraflagellar transport 122	organelle assembly	BP	GO:0070925	https://www.orthodb.org/v10?query=119591at33208
119591at33208	intraflagellar transport 122	cilium assembly	BP	GO:0060271	https://www.orthodb.org/v10?query=119591at33208
119591at33208	intraflagellar transport 122	cell projection assembly	BP	GO:0030031	https://www.orthodb.org/v10?query=119591at33208
119591at33208	intraflagellar transport 122	cell projection organization	BP	GO:0030030	https://www.orthodb.org/v10?query=119591at33208
119591at33208	intraflagellar transport 122	cellular component assembly	BP	GO:0022607	https://www.orthodb.org/v10?query=119591at33208
119591at33208	intraflagellar transport 122	organelle organization	BP	GO:0006996	https://www.orthodb.org/v10?query=119591at33208
119591at33208	intraflagellar transport 122	cellular process	BP	GO:0009987	https://www.orthodb.org/v10?query=119591at33208
119591at33208	intraflagellar transport 122	cellular component biogenesis	BP	GO:0044085	https://www.orthodb.org/v10?query=119591at33208
119591at33208	intraflagellar transport 122	cilium organization	BP	GO:0044782	https://www.orthodb.org/v10?query=119591at33208
119591at33208	intraflagellar transport 122	cellular component organization	BP	GO:0016043	https://www.orthodb.org/v10?query=119591at33208
119591at33208	intraflagellar transport 122	cellular component organization or biogenesis	BP	GO:0071840	https://www.orthodb.org/v10?query=119591at33208
119591at33208	intraflagellar transport 122	plasma membrane bounded cell projection assembly	BP	GO:0120031	https://www.orthodb.org/v10?query=119591at33208
119591at33208	intraflagellar transport 122	biological_process	BP	GO:0008150	https://www.orthodb.org/v10?query=119591at33208
119591at33208	intraflagellar transport 122	plasma membrane bounded cell projection organization	BP	GO:0120036	https://www.orthodb.org/v10?query=119591at33208
119591at33208	intraflagellar transport 122	organelle assembly	BP	GO:0070925	https://www.orthodb.org/v10?query=119591at33208
119591at33208	intraflagellar transport 122	cilium assembly	BP	GO:0060271	https://www.orthodb.org/v10?query=119591at33208
119591at33208	intraflagellar transport 122	cell projection assembly	BP	GO:0030031	https://www.orthodb.org/v10?query=119591at33208
119591at33208	intraflagellar transport 122	cellular component assembly	BP	GO:0022607	https://www.orthodb.org/v10?query=119591at33208
119591at33208	intraflagellar transport 122	cell projection organization	BP	GO:0030030	https://www.orthodb.org/v10?query=119591at33208
119591at33208	intraflagellar transport 122	non-motile cilium assembly	BP	GO:1905515	https://www.orthodb.org/v10?query=119591at33208
119591at33208	intraflagellar transport 122	organelle organization	BP	GO:0006996	https://www.orthodb.org/v10?query=119591at33208
119591at33208	intraflagellar transport 122	cellular process	BP	GO:0009987	https://www.orthodb.org/v10?query=119591at33208
119591at33208	intraflagellar transport 122	cellular component biogenesis	BP	GO:0044085	https://www.orthodb.org/v10?query=119591at33208
119591at33208	intraflagellar transport 122	cilium organization	BP	GO:0044782	https://www.orthodb.org/v10?query=119591at33208
119591at33208	intraflagellar transport 122	cellular component organization	BP	GO:0016043	https://www.orthodb.org/v10?query=119591at33208
119591at33208	intraflagellar transport 122	cellular component organization or biogenesis	BP	GO:0071840	https://www.orthodb.org/v10?query=119591at33208
119591at33208	intraflagellar transport 122	plasma membrane bounded cell projection assembly	BP	GO:0120031	https://www.orthodb.org/v10?query=119591at33208
119591at33208	intraflagellar transport 122	intraciliary retrograde transport	BP	GO:0035721	https://www.orthodb.org/v10?query=119591at33208
119591at33208	intraflagellar transport 122	protein localization to cilium	BP	GO:0061512	https://www.orthodb.org/v10?query=119591at33208
119591at33208	intraflagellar transport 122	cilium assembly	BP	GO:0060271	https://www.orthodb.org/v10?query=119591at33208
119591at33208	intraflagellar transport 122	non-motile cilium assembly	BP	GO:1905515	https://www.orthodb.org/v10?query=119591at33208
123923at33208	RAD50 interactor 1	biological_process	BP	GO:0008150	https://www.orthodb.org/v10?query=123923at33208
123923at33208	RAD50 interactor 1	localization	BP	GO:0051179	https://www.orthodb.org/v10?query=123923at33208
123923at33208	RAD50 interactor 1	establishment of localization	BP	GO:0051234	https://www.orthodb.org/v10?query=123923at33208
123923at33208	RAD50 interactor 1	vesicle-mediated transport	BP	GO:0016192	https://www.orthodb.org/v10?query=123923at33208
123923at33208	RAD50 interactor 1	transport	BP	GO:0006810	https://www.orthodb.org/v10?query=123923at33208
123923at33208	RAD50 interactor 1	cellular process	BP	GO:0009987	https://www.orthodb.org/v10?query=123923at33208
123923at33208	RAD50 interactor 1	Golgi vesicle transport	BP	GO:0048193	https://www.orthodb.org/v10?query=123923at33208
123923at33208	RAD50 interactor 1	Golgi vesicle transport	BP	GO:0048193	https://www.orthodb.org/v10?query=123923at33208
124302at33208	trafficking protein particle complex subunit 11	biological_process	BP	GO:0008150	https://www.orthodb.org/v10?query=124302at33208
124302at33208	trafficking protein particle complex subunit 11	Golgi organization	BP	GO:0007030	https://www.orthodb.org/v10?query=124302at33208
124302at33208	trafficking protein particle complex subunit 11	cellular component organization	BP	GO:0016043	https://www.orthodb.org/v10?query=124302at33208
124302at33208	trafficking protein particle complex subunit 11	cellular component organization or biogenesis	BP	GO:0071840	https://www.orthodb.org/v10?query=124302at33208
124302at33208	trafficking protein particle complex subunit 11	organelle organization	BP	GO:0006996	https://www.orthodb.org/v10?query=124302at33208
124302at33208	trafficking protein particle complex subunit 11	cellular process	BP	GO:0009987	https://www.orthodb.org/v10?query=124302at33208
124302at33208	trafficking protein particle complex subunit 11	endomembrane system organization	BP	GO:0010256	https://www.orthodb.org/v10?query=124302at33208
124302at33208	trafficking protein particle complex subunit 11	biological regulation	BP	GO:0065007	https://www.orthodb.org/v10?query=124302at33208
124302at33208	trafficking protein particle complex subunit 11	regulation of biological quality	BP	GO:0065008	https://www.orthodb.org/v10?query=124302at33208
124302at33208	trafficking protein particle complex subunit 11	biological_process	BP	GO:0008150	https://www.orthodb.org/v10?query=124302at33208
124302at33208	trafficking protein particle complex subunit 11	regulation of protein complex stability	BP	GO:0061635	https://www.orthodb.org/v10?query=124302at33208
124302at33208	trafficking protein particle complex subunit 11	protein-containing complex organization	BP	GO:0043933	https://www.orthodb.org/v10?query=124302at33208
124302at33208	trafficking protein particle complex subunit 11	biological_process	BP	GO:0008150	https://www.orthodb.org/v10?query=124302at33208
124302at33208	trafficking protein particle complex subunit 11	cellular component biogenesis	BP	GO:0044085	https://www.orthodb.org/v10?query=124302at33208
124302at33208	trafficking protein particle complex subunit 11	protein-containing complex assembly	BP	GO:0065003	https://www.orthodb.org/v10?query=124302at33208
124302at33208	trafficking protein particle complex subunit 11	cellular component assembly	BP	GO:0022607	https://www.orthodb.org/v10?query=124302at33208
124302at33208	trafficking protein particle complex subunit 11	cellular component organization	BP	GO:0016043	https://www.orthodb.org/v10?query=124302at33208
124302at33208	trafficking protein particle complex subunit 11	cellular component organization or biogenesis	BP	GO:0071840	https://www.orthodb.org/v10?query=124302at33208
124302at33208	trafficking protein particle complex subunit 11	cellular process	BP	GO:0009987	https://www.orthodb.org/v10?query=124302at33208
124302at33208	trafficking protein particle complex subunit 11	protein complex oligomerization	BP	GO:0051259	https://www.orthodb.org/v10?query=124302at33208
124302at33208	trafficking protein particle complex subunit 11	biological_process	BP	GO:0008150	https://www.orthodb.org/v10?query=124302at33208
124302at33208	trafficking protein particle complex subunit 11	intracellular transport	BP	GO:0046907	https://www.orthodb.org/v10?query=124302at33208
124302at33208	trafficking protein particle complex subunit 11	transport	BP	GO:0006810	https://www.orthodb.org/v10?query=124302at33208
124302at33208	trafficking protein particle complex subunit 11	cellular process	BP	GO:0009987	https://www.orthodb.org/v10?query=124302at33208
124302at33208	trafficking protein particle complex subunit 11	endoplasmic reticulum to Golgi vesicle-mediated transport	BP	GO:0006888	https://www.orthodb.org/v10?query=124302at33208
124302at33208	trafficking protein particle complex subunit 11	localization	BP	GO:0051179	https://www.orthodb.org/v10?query=124302at33208
124302at33208	trafficking protein particle complex subunit 11	cellular localization	BP	GO:0051641	https://www.orthodb.org/v10?query=124302at33208
124302at33208	trafficking protein particle complex subunit 11	vesicle-mediated transport	BP	GO:0016192	https://www.orthodb.org/v10?query=124302at33208
124302at33208	trafficking protein particle complex subunit 11	establishment of localization	BP	GO:0051234	https://www.orthodb.org/v10?query=124302at33208
124302at33208	trafficking protein particle complex subunit 11	establishment of localization in cell	BP	GO:0051649	https://www.orthodb.org/v10?query=124302at33208
124302at33208	trafficking protein particle complex subunit 11	Golgi vesicle transport	BP	GO:0048193	https://www.orthodb.org/v10?query=124302at33208
124302at33208	trafficking protein particle complex subunit 11	Golgi organization	BP	GO:0007030	https://www.orthodb.org/v10?query=124302at33208
124302at33208	trafficking protein particle complex subunit 11	regulation of protein complex stability	BP	GO:0061635	https://www.orthodb.org/v10?query=124302at33208
124302at33208	trafficking protein particle complex subunit 11	protein complex oligomerization	BP	GO:0051259	https://www.orthodb.org/v10?query=124302at33208
124302at33208	trafficking protein particle complex subunit 11	endoplasmic reticulum to Golgi vesicle-mediated transport	BP	GO:0006888	https://www.orthodb.org/v10?query=124302at33208
127766at33208	general vesicular transport factor p115 isoform X1	biological_process	BP	GO:0008150	https://www.orthodb.org/v10?query=127766at33208
127766at33208	general vesicular transport factor p115 isoform X1	membrane organization	BP	GO:0061024	https://www.orthodb.org/v10?query=127766at33208
127766at33208	general vesicular transport factor p115 isoform X1	membrane fusion	BP	GO:0061025	https://www.orthodb.org/v10?query=127766at33208
127766at33208	general vesicular transport factor p115 isoform X1	Golgi organization	BP	GO:0007030	https://www.orthodb.org/v10?query=127766at33208
127766at33208	general vesicular transport factor p115 isoform X1	organelle membrane fusion	BP	GO:0090174	https://www.orthodb.org/v10?query=127766at33208
127766at33208	general vesicular transport factor p115 isoform X1	organelle organization	BP	GO:0006996	https://www.orthodb.org/v10?query=127766at33208
127766at33208	general vesicular transport factor p115 isoform X1	transport	BP	GO:0006810	https://www.orthodb.org/v10?query=127766at33208
127766at33208	general vesicular transport factor p115 isoform X1	cellular process	BP	GO:0009987	https://www.orthodb.org/v10?query=127766at33208
127766at33208	general vesicular transport factor p115 isoform X1	vesicle-mediated transport	BP	GO:0016192	https://www.orthodb.org/v10?query=127766at33208
127766at33208	general vesicular transport factor p115 isoform X1	organelle fusion	BP	GO:0048284	https://www.orthodb.org/v10?query=127766at33208
127766at33208	general vesicular transport factor p115 isoform X1	localization	BP	GO:0051179	https://www.orthodb.org/v10?query=127766at33208
127766at33208	general vesicular transport factor p115 isoform X1	establishment of localization	BP	GO:0051234	https://www.orthodb.org/v10?query=127766at33208
127766at33208	general vesicular transport factor p115 isoform X1	vesicle organization	BP	GO:0016050	https://www.orthodb.org/v10?query=127766at33208
127766at33208	general vesicular transport factor p115 isoform X1	vesicle fusion	BP	GO:0006906	https://www.orthodb.org/v10?query=127766at33208
127766at33208	general vesicular transport factor p115 isoform X1	cellular component organization	BP	GO:0016043	https://www.orthodb.org/v10?query=127766at33208
127766at33208	general vesicular transport factor p115 isoform X1	cellular component organization or biogenesis	BP	GO:0071840	https://www.orthodb.org/v10?query=127766at33208
127766at33208	general vesicular transport factor p115 isoform X1	Golgi vesicle transport	BP	GO:0048193	https://www.orthodb.org/v10?query=127766at33208
127766at33208	general vesicular transport factor p115 isoform X1	vesicle fusion with Golgi apparatus	BP	GO:0048280	https://www.orthodb.org/v10?query=127766at33208
127766at33208	general vesicular transport factor p115 isoform X1	endomembrane system organization	BP	GO:0010256	https://www.orthodb.org/v10?query=127766at33208
127766at33208	general vesicular transport factor p115 isoform X1	biological_process	BP	GO:0008150	https://www.orthodb.org/v10?query=127766at33208
127766at33208	general vesicular transport factor p115 isoform X1	Golgi organization	BP	GO:0007030	https://www.orthodb.org/v10?query=127766at33208
127766at33208	general vesicular transport factor p115 isoform X1	cellular component organization	BP	GO:0016043	https://www.orthodb.org/v10?query=127766at33208
127766at33208	general vesicular transport factor p115 isoform X1	cellular component organization or biogenesis	BP	GO:0071840	https://www.orthodb.org/v10?query=127766at33208
127766at33208	general vesicular transport factor p115 isoform X1	organelle organization	BP	GO:0006996	https://www.orthodb.org/v10?query=127766at33208
127766at33208	general vesicular transport factor p115 isoform X1	cellular process	BP	GO:0009987	https://www.orthodb.org/v10?query=127766at33208
127766at33208	general vesicular transport factor p115 isoform X1	endomembrane system organization	BP	GO:0010256	https://www.orthodb.org/v10?query=127766at33208
127766at33208	general vesicular transport factor p115 isoform X1	biological_process	BP	GO:0008150	https://www.orthodb.org/v10?query=127766at33208
127766at33208	general vesicular transport factor p115 isoform X1	nitrogen compound transport	BP	GO:0071705	https://www.orthodb.org/v10?query=127766at33208
127766at33208	general vesicular transport factor p115 isoform X1	cellular macromolecule localization	BP	GO:0070727	https://www.orthodb.org/v10?query=127766at33208
127766at33208	general vesicular transport factor p115 isoform X1	intracellular transport	BP	GO:0046907	https://www.orthodb.org/v10?query=127766at33208
127766at33208	general vesicular transport factor p115 isoform X1	protein transport	BP	GO:0015031	https://www.orthodb.org/v10?query=127766at33208
127766at33208	general vesicular transport factor p115 isoform X1	protein localization	BP	GO:0008104	https://www.orthodb.org/v10?query=127766at33208
127766at33208	general vesicular transport factor p115 isoform X1	intracellular protein transport	BP	GO:0006886	https://www.orthodb.org/v10?query=127766at33208
127766at33208	general vesicular transport factor p115 isoform X1	transport	BP	GO:0006810	https://www.orthodb.org/v10?query=127766at33208
127766at33208	general vesicular transport factor p115 isoform X1	cellular process	BP	GO:0009987	https://www.orthodb.org/v10?query=127766at33208
127766at33208	general vesicular transport factor p115 isoform X1	establishment of protein localization	BP	GO:0045184	https://www.orthodb.org/v10?query=127766at33208
127766at33208	general vesicular transport factor p115 isoform X1	cellular localization	BP	GO:0051641	https://www.orthodb.org/v10?query=127766at33208
127766at33208	general vesicular transport factor p115 isoform X1	localization	BP	GO:0051179	https://www.orthodb.org/v10?query=127766at33208
127766at33208	general vesicular transport factor p115 isoform X1	establishment of localization	BP	GO:0051234	https://www.orthodb.org/v10?query=127766at33208
127766at33208	general vesicular transport factor p115 isoform X1	macromolecule localization	BP	GO:0033036	https://www.orthodb.org/v10?query=127766at33208
127766at33208	general vesicular transport factor p115 isoform X1	establishment of localization in cell	BP	GO:0051649	https://www.orthodb.org/v10?query=127766at33208
127766at33208	general vesicular transport factor p115 isoform X1	vesicle fusion with Golgi apparatus	BP	GO:0048280	https://www.orthodb.org/v10?query=127766at33208
127766at33208	general vesicular transport factor p115 isoform X1	Golgi organization	BP	GO:0007030	https://www.orthodb.org/v10?query=127766at33208
127766at33208	general vesicular transport factor p115 isoform X1	intracellular protein transport	BP	GO:0006886	https://www.orthodb.org/v10?query=127766at33208
129179at33208	cleavage and polyadenylation specificity factor subunit 2	macromolecule biosynthetic process	BP	GO:0009059	https://www.orthodb.org/v10?query=129179at33208
129179at33208	cleavage and polyadenylation specificity factor subunit 2	biosynthetic process	BP	GO:0009058	https://www.orthodb.org/v10?query=129179at33208
129179at33208	cleavage and polyadenylation specificity factor subunit 2	primary metabolic process	BP	GO:0044238	https://www.orthodb.org/v10?query=129179at33208
129179at33208	cleavage and polyadenylation specificity factor subunit 2	cellular metabolic process	BP	GO:0044237	https://www.orthodb.org/v10?query=129179at33208
129179at33208	cleavage and polyadenylation specificity factor subunit 2	macromolecule metabolic process	BP	GO:0043170	https://www.orthodb.org/v10?query=129179at33208
129179at33208	cleavage and polyadenylation specificity factor subunit 2	RNA metabolic process	BP	GO:0016070	https://www.orthodb.org/v10?query=129179at33208
129179at33208	cleavage and polyadenylation specificity factor subunit 2	mRNA metabolic process	BP	GO:0016071	https://www.orthodb.org/v10?query=129179at33208
129179at33208	cleavage and polyadenylation specificity factor subunit 2	nucleic acid metabolic process	BP	GO:0090304	https://www.orthodb.org/v10?query=129179at33208
129179at33208	cleavage and polyadenylation specificity factor subunit 2	biological_process	BP	GO:0008150	https://www.orthodb.org/v10?query=129179at33208
129179at33208	cleavage and polyadenylation specificity factor subunit 2	metabolic process	BP	GO:0008152	https://www.orthodb.org/v10?query=129179at33208
129179at33208	cleavage and polyadenylation specificity factor subunit 2	RNA processing	BP	GO:0006396	https://www.orthodb.org/v10?query=129179at33208
129179at33208	cleavage and polyadenylation specificity factor subunit 2	mRNA processing	BP	GO:0006397	https://www.orthodb.org/v10?query=129179at33208
129179at33208	cleavage and polyadenylation specificity factor subunit 2	cellular biosynthetic process	BP	GO:0044249	https://www.orthodb.org/v10?query=129179at33208
129179at33208	cleavage and polyadenylation specificity factor subunit 2	nucleobase-containing compound metabolic process	BP	GO:0006139	https://www.orthodb.org/v10?query=129179at33208
129179at33208	cleavage and polyadenylation specificity factor subunit 2	cellular process	BP	GO:0009987	https://www.orthodb.org/v10?query=129179at33208
129179at33208	cleavage and polyadenylation specificity factor subunit 2	RNA 3'-end processing	BP	GO:0031123	https://www.orthodb.org/v10?query=129179at33208
129179at33208	cleavage and polyadenylation specificity factor subunit 2	gene expression	BP	GO:0010467	https://www.orthodb.org/v10?query=129179at33208
129179at33208	cleavage and polyadenylation specificity factor subunit 2	mRNA 3'-end processing	BP	GO:0031124	https://www.orthodb.org/v10?query=129179at33208
129179at33208	cleavage and polyadenylation specificity factor subunit 2	macromolecule biosynthetic process	BP	GO:0009059	https://www.orthodb.org/v10?query=129179at33208
129179at33208	cleavage and polyadenylation specificity factor subunit 2	biosynthetic process	BP	GO:0009058	https://www.orthodb.org/v10?query=129179at33208
129179at33208	cleavage and polyadenylation specificity factor subunit 2	primary metabolic process	BP	GO:0044238	https://www.orthodb.org/v10?query=129179at33208
129179at33208	cleavage and polyadenylation specificity factor subunit 2	cellular metabolic process	BP	GO:0044237	https://www.orthodb.org/v10?query=129179at33208
129179at33208	cleavage and polyadenylation specificity factor subunit 2	macromolecule metabolic process	BP	GO:0043170	https://www.orthodb.org/v10?query=129179at33208
129179at33208	cleavage and polyadenylation specificity factor subunit 2	RNA metabolic process	BP	GO:0016070	https://www.orthodb.org/v10?query=129179at33208
129179at33208	cleavage and polyadenylation specificity factor subunit 2	mRNA metabolic process	BP	GO:0016071	https://www.orthodb.org/v10?query=129179at33208
129179at33208	cleavage and polyadenylation specificity factor subunit 2	nucleic acid metabolic process	BP	GO:0090304	https://www.orthodb.org/v10?query=129179at33208
129179at33208	cleavage and polyadenylation specificity factor subunit 2	biological_process	BP	GO:0008150	https://www.orthodb.org/v10?query=129179at33208
129179at33208	cleavage and polyadenylation specificity factor subunit 2	metabolic process	BP	GO:0008152	https://www.orthodb.org/v10?query=129179at33208
129179at33208	cleavage and polyadenylation specificity factor subunit 2	mRNA 3'-end processing by stem-loop binding and cleavage	BP	GO:0006398	https://www.orthodb.org/v10?query=129179at33208
129179at33208	cleavage and polyadenylation specificity factor subunit 2	histone mRNA metabolic process	BP	GO:0008334	https://www.orthodb.org/v10?query=129179at33208
129179at33208	cleavage and polyadenylation specificity factor subunit 2	RNA processing	BP	GO:0006396	https://www.orthodb.org/v10?query=129179at33208
129179at33208	cleavage and polyadenylation specificity factor subunit 2	mRNA processing	BP	GO:0006397	https://www.orthodb.org/v10?query=129179at33208
129179at33208	cleavage and polyadenylation specificity factor subunit 2	cellular biosynthetic process	BP	GO:0044249	https://www.orthodb.org/v10?query=129179at33208
129179at33208	cleavage and polyadenylation specificity factor subunit 2	nucleobase-containing compound metabolic process	BP	GO:0006139	https://www.orthodb.org/v10?query=129179at33208
129179at33208	cleavage and polyadenylation specificity factor subunit 2	cellular process	BP	GO:0009987	https://www.orthodb.org/v10?query=129179at33208
129179at33208	cleavage and polyadenylation specificity factor subunit 2	RNA 3'-end processing	BP	GO:0031123	https://www.orthodb.org/v10?query=129179at33208
129179at33208	cleavage and polyadenylation specificity factor subunit 2	gene expression	BP	GO:0010467	https://www.orthodb.org/v10?query=129179at33208
129179at33208	cleavage and polyadenylation specificity factor subunit 2	mRNA 3'-end processing	BP	GO:0031124	https://www.orthodb.org/v10?query=129179at33208
129179at33208	cleavage and polyadenylation specificity factor subunit 2	mRNA 3'-end processing by stem-loop binding and cleavage	BP	GO:0006398	https://www.orthodb.org/v10?query=129179at33208
130245at33208	nuclear cap-binding protein subunit 1	RNA splicing	BP	GO:0008380	https://www.orthodb.org/v10?query=130245at33208
130245at33208	nuclear cap-binding protein subunit 1	macromolecule biosynthetic process	BP	GO:0009059	https://www.orthodb.org/v10?query=130245at33208
130245at33208	nuclear cap-binding protein subunit 1	biosynthetic process	BP	GO:0009058	https://www.orthodb.org/v10?query=130245at33208
130245at33208	nuclear cap-binding protein subunit 1	primary metabolic process	BP	GO:0044238	https://www.orthodb.org/v10?query=130245at33208
130245at33208	nuclear cap-binding protein subunit 1	cellular metabolic process	BP	GO:0044237	https://www.orthodb.org/v10?query=130245at33208
130245at33208	nuclear cap-binding protein subunit 1	RNA splicing, via transesterification reactions with bulged adenosine as nucleophile	BP	GO:0000377	https://www.orthodb.org/v10?query=130245at33208
130245at33208	nuclear cap-binding protein subunit 1	mRNA splicing, via spliceosome	BP	GO:0000398	https://www.orthodb.org/v10?query=130245at33208
130245at33208	nuclear cap-binding protein subunit 1	macromolecule metabolic process	BP	GO:0043170	https://www.orthodb.org/v10?query=130245at33208
130245at33208	nuclear cap-binding protein subunit 1	mRNA cis splicing, via spliceosome	BP	GO:0045292	https://www.orthodb.org/v10?query=130245at33208
130245at33208	nuclear cap-binding protein subunit 1	RNA metabolic process	BP	GO:0016070	https://www.orthodb.org/v10?query=130245at33208
130245at33208	nuclear cap-binding protein subunit 1	mRNA metabolic process	BP	GO:0016071	https://www.orthodb.org/v10?query=130245at33208
130245at33208	nuclear cap-binding protein subunit 1	nucleic acid metabolic process	BP	GO:0090304	https://www.orthodb.org/v10?query=130245at33208
130245at33208	nuclear cap-binding protein subunit 1	biological_process	BP	GO:0008150	https://www.orthodb.org/v10?query=130245at33208
130245at33208	nuclear cap-binding protein subunit 1	metabolic process	BP	GO:0008152	https://www.orthodb.org/v10?query=130245at33208
130245at33208	nuclear cap-binding protein subunit 1	RNA processing	BP	GO:0006396	https://www.orthodb.org/v10?query=130245at33208
130245at33208	nuclear cap-binding protein subunit 1	mRNA processing	BP	GO:0006397	https://www.orthodb.org/v10?query=130245at33208
130245at33208	nuclear cap-binding protein subunit 1	cellular biosynthetic process	BP	GO:0044249	https://www.orthodb.org/v10?query=130245at33208
130245at33208	nuclear cap-binding protein subunit 1	nucleobase-containing compound metabolic process	BP	GO:0006139	https://www.orthodb.org/v10?query=130245at33208
130245at33208	nuclear cap-binding protein subunit 1	cellular process	BP	GO:0009987	https://www.orthodb.org/v10?query=130245at33208
130245at33208	nuclear cap-binding protein subunit 1	RNA splicing, via transesterification reactions	BP	GO:0000375	https://www.orthodb.org/v10?query=130245at33208
130245at33208	nuclear cap-binding protein subunit 1	gene expression	BP	GO:0010467	https://www.orthodb.org/v10?query=130245at33208
130245at33208	nuclear cap-binding protein subunit 1	nucleic acid metabolic process	BP	GO:0090304	https://www.orthodb.org/v10?query=130245at33208
130245at33208	nuclear cap-binding protein subunit 1	biological_process	BP	GO:0008150	https://www.orthodb.org/v10?query=130245at33208
130245at33208	nuclear cap-binding protein subunit 1	metabolic process	BP	GO:0008152	https://www.orthodb.org/v10?query=130245at33208
130245at33208	nuclear cap-binding protein subunit 1	primary metabolic process	BP	GO:0044238	https://www.orthodb.org/v10?query=130245at33208
130245at33208	nuclear cap-binding protein subunit 1	nucleobase-containing compound metabolic process	BP	GO:0006139	https://www.orthodb.org/v10?query=130245at33208
130245at33208	nuclear cap-binding protein subunit 1	cellular metabolic process	BP	GO:0044237	https://www.orthodb.org/v10?query=130245at33208
130245at33208	nuclear cap-binding protein subunit 1	cellular process	BP	GO:0009987	https://www.orthodb.org/v10?query=130245at33208
130245at33208	nuclear cap-binding protein subunit 1	macromolecule metabolic process	BP	GO:0043170	https://www.orthodb.org/v10?query=130245at33208
130245at33208	nuclear cap-binding protein subunit 1	RNA metabolic process	BP	GO:0016070	https://www.orthodb.org/v10?query=130245at33208
130245at33208	nuclear cap-binding protein subunit 1	biological_process	BP	GO:0008150	https://www.orthodb.org/v10?query=130245at33208
130245at33208	nuclear cap-binding protein subunit 1	nitrogen compound transport	BP	GO:0071705	https://www.orthodb.org/v10?query=130245at33208
130245at33208	nuclear cap-binding protein subunit 1	RNA localization	BP	GO:0006403	https://www.orthodb.org/v10?query=130245at33208
130245at33208	nuclear cap-binding protein subunit 1	transport	BP	GO:0006810	https://www.orthodb.org/v10?query=130245at33208
130245at33208	nuclear cap-binding protein subunit 1	establishment of RNA localization	BP	GO:0051236	https://www.orthodb.org/v10?query=130245at33208
130245at33208	nuclear cap-binding protein subunit 1	localization	BP	GO:0051179	https://www.orthodb.org/v10?query=130245at33208
130245at33208	nuclear cap-binding protein subunit 1	establishment of localization	BP	GO:0051234	https://www.orthodb.org/v10?query=130245at33208
130245at33208	nuclear cap-binding protein subunit 1	RNA transport	BP	GO:0050658	https://www.orthodb.org/v10?query=130245at33208
130245at33208	nuclear cap-binding protein subunit 1	macromolecule localization	BP	GO:0033036	https://www.orthodb.org/v10?query=130245at33208
130245at33208	nuclear cap-binding protein subunit 1	nucleic acid transport	BP	GO:0050657	https://www.orthodb.org/v10?query=130245at33208
130245at33208	nuclear cap-binding protein subunit 1	nucleobase-containing compound transport	BP	GO:0015931	https://www.orthodb.org/v10?query=130245at33208
130245at33208	nuclear cap-binding protein subunit 1	mRNA transport	BP	GO:0051028	https://www.orthodb.org/v10?query=130245at33208
130245at33208	nuclear cap-binding protein subunit 1	negative regulation of biological process	BP	GO:0048519	https://www.orthodb.org/v10?query=130245at33208
130245at33208	nuclear cap-binding protein subunit 1	primary metabolic process	BP	GO:0044238	https://www.orthodb.org/v10?query=130245at33208
130245at33208	nuclear cap-binding protein subunit 1	mRNA catabolic process	BP	GO:0006402	https://www.orthodb.org/v10?query=130245at33208
130245at33208	nuclear cap-binding protein subunit 1	cellular metabolic process	BP	GO:0044237	https://www.orthodb.org/v10?query=130245at33208
130245at33208	nuclear cap-binding protein subunit 1	RNA catabolic process	BP	GO:0006401	https://www.orthodb.org/v10?query=130245at33208
130245at33208	nuclear cap-binding protein subunit 1	regulation of cellular process	BP	GO:0050794	https://www.orthodb.org/v10?query=130245at33208
130245at33208	nuclear cap-binding protein subunit 1	nuclear-transcribed mRNA catabolic process, nonsense-mediated decay	BP	GO:0000184	https://www.orthodb.org/v10?query=130245at33208
130245at33208	nuclear cap-binding protein subunit 1	nucleic acid metabolic process	BP	GO:0090304	https://www.orthodb.org/v10?query=130245at33208
130245at33208	nuclear cap-binding protein subunit 1	biological regulation	BP	GO:0065007	https://www.orthodb.org/v10?query=130245at33208
130245at33208	nuclear cap-binding protein subunit 1	biological_process	BP	GO:0008150	https://www.orthodb.org/v10?query=130245at33208
130245at33208	nuclear cap-binding protein subunit 1	metabolic process	BP	GO:0008152	https://www.orthodb.org/v10?query=130245at33208
130245at33208	nuclear cap-binding protein subunit 1	negative regulation of cellular process	BP	GO:0048523	https://www.orthodb.org/v10?query=130245at33208
130245at33208	nuclear cap-binding protein subunit 1	cellular biosynthetic process	BP	GO:0044249	https://www.orthodb.org/v10?query=130245at33208
130245at33208	nuclear cap-binding protein subunit 1	regulation of biosynthetic process	BP	GO:0009889	https://www.orthodb.org/v10?query=130245at33208
130245at33208	nuclear cap-binding protein subunit 1	nucleobase-containing compound metabolic process	BP	GO:0006139	https://www.orthodb.org/v10?query=130245at33208
130245at33208	nuclear cap-binding protein subunit 1	cellular catabolic process	BP	GO:0044248	https://www.orthodb.org/v10?query=130245at33208
130245at33208	nuclear cap-binding protein subunit 1	negative regulation of gene expression	BP	GO:0010629	https://www.orthodb.org/v10?query=130245at33208
130245at33208	nuclear cap-binding protein subunit 1	regulation of gene expression	BP	GO:0010468	https://www.orthodb.org/v10?query=130245at33208
130245at33208	nuclear cap-binding protein subunit 1	nucleobase-containing compound catabolic process	BP	GO:0034655	https://www.orthodb.org/v10?query=130245at33208
130245at33208	nuclear cap-binding protein subunit 1	gene expression	BP	GO:0010467	https://www.orthodb.org/v10?query=130245at33208
130245at33208	nuclear cap-binding protein subunit 1	macromolecule catabolic process	BP	GO:0009057	https://www.orthodb.org/v10?query=130245at33208
130245at33208	nuclear cap-binding protein subunit 1	negative regulation of metabolic process	BP	GO:0009892	https://www.orthodb.org/v10?query=130245at33208
130245at33208	nuclear cap-binding protein subunit 1	catabolic process	BP	GO:0009056	https://www.orthodb.org/v10?query=130245at33208
130245at33208	nuclear cap-binding protein subunit 1	negative regulation of biosynthetic process	BP	GO:0009890	https://www.orthodb.org/v10?query=130245at33208
130245at33208	nuclear cap-binding protein subunit 1	nuclear-transcribed mRNA catabolic process	BP	GO:0000956	https://www.orthodb.org/v10?query=130245at33208
130245at33208	nuclear cap-binding protein subunit 1	macromolecule biosynthetic process	BP	GO:0009059	https://www.orthodb.org/v10?query=130245at33208
130245at33208	nuclear cap-binding protein subunit 1	biosynthetic process	BP	GO:0009058	https://www.orthodb.org/v10?query=130245at33208
130245at33208	nuclear cap-binding protein subunit 1	macromolecule metabolic process	BP	GO:0043170	https://www.orthodb.org/v10?query=130245at33208
130245at33208	nuclear cap-binding protein subunit 1	RNA metabolic process	BP	GO:0016070	https://www.orthodb.org/v10?query=130245at33208
130245at33208	nuclear cap-binding protein subunit 1	mRNA metabolic process	BP	GO:0016071	https://www.orthodb.org/v10?query=130245at33208
130245at33208	nuclear cap-binding protein subunit 1	regulation of macromolecule biosynthetic process	BP	GO:0010556	https://www.orthodb.org/v10?query=130245at33208
130245at33208	nuclear cap-binding protein subunit 1	regulation of metabolic process	BP	GO:0019222	https://www.orthodb.org/v10?query=130245at33208
130245at33208	nuclear cap-binding protein subunit 1	negative regulation of macromolecule biosynthetic process	BP	GO:0010558	https://www.orthodb.org/v10?query=130245at33208
130245at33208	nuclear cap-binding protein subunit 1	regulation of macromolecule metabolic process	BP	GO:0060255	https://www.orthodb.org/v10?query=130245at33208
130245at33208	nuclear cap-binding protein subunit 1	cellular process	BP	GO:0009987	https://www.orthodb.org/v10?query=130245at33208
130245at33208	nuclear cap-binding protein subunit 1	negative regulation of cellular biosynthetic process	BP	GO:0031327	https://www.orthodb.org/v10?query=130245at33208
130245at33208	nuclear cap-binding protein subunit 1	negative regulation of macromolecule metabolic process	BP	GO:0010605	https://www.orthodb.org/v10?query=130245at33208
130245at33208	nuclear cap-binding protein subunit 1	regulation of cellular biosynthetic process	BP	GO:0031326	https://www.orthodb.org/v10?query=130245at33208
130245at33208	nuclear cap-binding protein subunit 1	regulation of biological process	BP	GO:0050789	https://www.orthodb.org/v10?query=130245at33208
130245at33208	nuclear cap-binding protein subunit 1	regulation of cellular metabolic process	BP	GO:0031323	https://www.orthodb.org/v10?query=130245at33208
130245at33208	nuclear cap-binding protein subunit 1	negative regulation of cellular metabolic process	BP	GO:0031324	https://www.orthodb.org/v10?query=130245at33208
130245at33208	nuclear cap-binding protein subunit 1	macromolecule biosynthetic process	BP	GO:0009059	https://www.orthodb.org/v10?query=130245at33208
130245at33208	nuclear cap-binding protein subunit 1	biosynthetic process	BP	GO:0009058	https://www.orthodb.org/v10?query=130245at33208
130245at33208	nuclear cap-binding protein subunit 1	RNA localization	BP	GO:0006403	https://www.orthodb.org/v10?query=130245at33208
130245at33208	nuclear cap-binding protein subunit 1	cellular metabolic process	BP	GO:0044237	https://www.orthodb.org/v10?query=130245at33208
130245at33208	nuclear cap-binding protein subunit 1	macromolecule metabolic process	BP	GO:0043170	https://www.orthodb.org/v10?query=130245at33208
130245at33208	nuclear cap-binding protein subunit 1	nuclear transport	BP	GO:0051169	https://www.orthodb.org/v10?query=130245at33208
130245at33208	nuclear cap-binding protein subunit 1	nucleocytoplasmic transport	BP	GO:0006913	https://www.orthodb.org/v10?query=130245at33208
130245at33208	nuclear cap-binding protein subunit 1	cellular localization	BP	GO:0051641	https://www.orthodb.org/v10?query=130245at33208
130245at33208	nuclear cap-binding protein subunit 1	nuclear export	BP	GO:0051168	https://www.orthodb.org/v10?query=130245at33208
130245at33208	nuclear cap-binding protein subunit 1	macromolecule localization	BP	GO:0033036	https://www.orthodb.org/v10?query=130245at33208
130245at33208	nuclear cap-binding protein subunit 1	RNA transport	BP	GO:0050658	https://www.orthodb.org/v10?query=130245at33208
130245at33208	nuclear cap-binding protein subunit 1	establishment of localization in cell	BP	GO:0051649	https://www.orthodb.org/v10?query=130245at33208
130245at33208	nuclear cap-binding protein subunit 1	nucleic acid transport	BP	GO:0050657	https://www.orthodb.org/v10?query=130245at33208
130245at33208	nuclear cap-binding protein subunit 1	mRNA transport	BP	GO:0051028	https://www.orthodb.org/v10?query=130245at33208
130245at33208	nuclear cap-binding protein subunit 1	biological_process	BP	GO:0008150	https://www.orthodb.org/v10?query=130245at33208
130245at33208	nuclear cap-binding protein subunit 1	nitrogen compound transport	BP	GO:0071705	https://www.orthodb.org/v10?query=130245at33208
130245at33208	nuclear cap-binding protein subunit 1	intracellular transport	BP	GO:0046907	https://www.orthodb.org/v10?query=130245at33208
130245at33208	nuclear cap-binding protein subunit 1	metabolic process	BP	GO:0008152	https://www.orthodb.org/v10?query=130245at33208
130245at33208	nuclear cap-binding protein subunit 1	cellular biosynthetic process	BP	GO:0044249	https://www.orthodb.org/v10?query=130245at33208
130245at33208	nuclear cap-binding protein subunit 1	transport	BP	GO:0006810	https://www.orthodb.org/v10?query=130245at33208
130245at33208	nuclear cap-binding protein subunit 1	cellular process	BP	GO:0009987	https://www.orthodb.org/v10?query=130245at33208
130245at33208	nuclear cap-binding protein subunit 1	mRNA export from nucleus	BP	GO:0006406	https://www.orthodb.org/v10?query=130245at33208
130245at33208	nuclear cap-binding protein subunit 1	establishment of RNA localization	BP	GO:0051236	https://www.orthodb.org/v10?query=130245at33208
130245at33208	nuclear cap-binding protein subunit 1	localization	BP	GO:0051179	https://www.orthodb.org/v10?query=130245at33208
130245at33208	nuclear cap-binding protein subunit 1	establishment of localization	BP	GO:0051234	https://www.orthodb.org/v10?query=130245at33208
130245at33208	nuclear cap-binding protein subunit 1	RNA export from nucleus	BP	GO:0006405	https://www.orthodb.org/v10?query=130245at33208
130245at33208	nuclear cap-binding protein subunit 1	gene expression	BP	GO:0010467	https://www.orthodb.org/v10?query=130245at33208
130245at33208	nuclear cap-binding protein subunit 1	nucleobase-containing compound transport	BP	GO:0015931	https://www.orthodb.org/v10?query=130245at33208
130245at33208	nuclear cap-binding protein subunit 1	7-methylguanosine RNA capping	BP	GO:0009452	https://www.orthodb.org/v10?query=130245at33208
130245at33208	nuclear cap-binding protein subunit 1	macromolecule biosynthetic process	BP	GO:0009059	https://www.orthodb.org/v10?query=130245at33208
130245at33208	nuclear cap-binding protein subunit 1	biosynthetic process	BP	GO:0009058	https://www.orthodb.org/v10?query=130245at33208
130245at33208	nuclear cap-binding protein subunit 1	primary metabolic process	BP	GO:0044238	https://www.orthodb.org/v10?query=130245at33208
130245at33208	nuclear cap-binding protein subunit 1	cellular metabolic process	BP	GO:0044237	https://www.orthodb.org/v10?query=130245at33208
130245at33208	nuclear cap-binding protein subunit 1	macromolecule metabolic process	BP	GO:0043170	https://www.orthodb.org/v10?query=130245at33208
130245at33208	nuclear cap-binding protein subunit 1	RNA metabolic process	BP	GO:0016070	https://www.orthodb.org/v10?query=130245at33208
130245at33208	nuclear cap-binding protein subunit 1	mRNA metabolic process	BP	GO:0016071	https://www.orthodb.org/v10?query=130245at33208
130245at33208	nuclear cap-binding protein subunit 1	nucleic acid metabolic process	BP	GO:0090304	https://www.orthodb.org/v10?query=130245at33208
130245at33208	nuclear cap-binding protein subunit 1	biological_process	BP	GO:0008150	https://www.orthodb.org/v10?query=130245at33208
130245at33208	nuclear cap-binding protein subunit 1	7-methylguanosine mRNA capping	BP	GO:0006370	https://www.orthodb.org/v10?query=130245at33208
130245at33208	nuclear cap-binding protein subunit 1	metabolic process	BP	GO:0008152	https://www.orthodb.org/v10?query=130245at33208
130245at33208	nuclear cap-binding protein subunit 1	RNA 5'-end processing	BP	GO:0000966	https://www.orthodb.org/v10?query=130245at33208
130245at33208	nuclear cap-binding protein subunit 1	RNA processing	BP	GO:0006396	https://www.orthodb.org/v10?query=130245at33208
130245at33208	nuclear cap-binding protein subunit 1	RNA capping	BP	GO:0036260	https://www.orthodb.org/v10?query=130245at33208
130245at33208	nuclear cap-binding protein subunit 1	mRNA processing	BP	GO:0006397	https://www.orthodb.org/v10?query=130245at33208
130245at33208	nuclear cap-binding protein subunit 1	cellular biosynthetic process	BP	GO:0044249	https://www.orthodb.org/v10?query=130245at33208
130245at33208	nuclear cap-binding protein subunit 1	nucleobase-containing compound metabolic process	BP	GO:0006139	https://www.orthodb.org/v10?query=130245at33208
130245at33208	nuclear cap-binding protein subunit 1	cellular process	BP	GO:0009987	https://www.orthodb.org/v10?query=130245at33208
130245at33208	nuclear cap-binding protein subunit 1	gene expression	BP	GO:0010467	https://www.orthodb.org/v10?query=130245at33208
130245at33208	nuclear cap-binding protein subunit 1	mRNA cis splicing, via spliceosome	BP	GO:0045292	https://www.orthodb.org/v10?query=130245at33208
130245at33208	nuclear cap-binding protein subunit 1	RNA metabolic process	BP	GO:0016070	https://www.orthodb.org/v10?query=130245at33208
130245at33208	nuclear cap-binding protein subunit 1	mRNA transport	BP	GO:0051028	https://www.orthodb.org/v10?query=130245at33208
130245at33208	nuclear cap-binding protein subunit 1	nuclear-transcribed mRNA catabolic process, nonsense-mediated decay	BP	GO:0000184	https://www.orthodb.org/v10?query=130245at33208
130245at33208	nuclear cap-binding protein subunit 1	mRNA export from nucleus	BP	GO:0006406	https://www.orthodb.org/v10?query=130245at33208
130245at33208	nuclear cap-binding protein subunit 1	7-methylguanosine mRNA capping	BP	GO:0006370	https://www.orthodb.org/v10?query=130245at33208
130256at33208	pre-rRNA-processing protein TSR1 homolog	biological_process	BP	GO:0008150	https://www.orthodb.org/v10?query=130256at33208
130256at33208	pre-rRNA-processing protein TSR1 homolog	cellular component biogenesis	BP	GO:0044085	https://www.orthodb.org/v10?query=130256at33208
130256at33208	pre-rRNA-processing protein TSR1 homolog	ribosome biogenesis	BP	GO:0042254	https://www.orthodb.org/v10?query=130256at33208
130256at33208	pre-rRNA-processing protein TSR1 homolog	ribonucleoprotein complex biogenesis	BP	GO:0022613	https://www.orthodb.org/v10?query=130256at33208
130256at33208	pre-rRNA-processing protein TSR1 homolog	cellular component organization or biogenesis	BP	GO:0071840	https://www.orthodb.org/v10?query=130256at33208
130256at33208	pre-rRNA-processing protein TSR1 homolog	cellular process	BP	GO:0009987	https://www.orthodb.org/v10?query=130256at33208
130256at33208	pre-rRNA-processing protein TSR1 homolog	ribosome biogenesis	BP	GO:0042254	https://www.orthodb.org/v10?query=130256at33208
131349at33208	leucine--tRNA ligase, cytoplasmic	amide biosynthetic process	BP	GO:0043604	https://www.orthodb.org/v10?query=131349at33208
131349at33208	leucine--tRNA ligase, cytoplasmic	protein metabolic process	BP	GO:0019538	https://www.orthodb.org/v10?query=131349at33208
131349at33208	leucine--tRNA ligase, cytoplasmic	amide metabolic process	BP	GO:0043603	https://www.orthodb.org/v10?query=131349at33208
131349at33208	leucine--tRNA ligase, cytoplasmic	amino acid metabolic process	BP	GO:0006520	https://www.orthodb.org/v10?query=131349at33208
131349at33208	leucine--tRNA ligase, cytoplasmic	macromolecule biosynthetic process	BP	GO:0009059	https://www.orthodb.org/v10?query=131349at33208
131349at33208	leucine--tRNA ligase, cytoplasmic	biosynthetic process	BP	GO:0009058	https://www.orthodb.org/v10?query=131349at33208
131349at33208	leucine--tRNA ligase, cytoplasmic	primary metabolic process	BP	GO:0044238	https://www.orthodb.org/v10?query=131349at33208
131349at33208	leucine--tRNA ligase, cytoplasmic	cellular metabolic process	BP	GO:0044237	https://www.orthodb.org/v10?query=131349at33208
131349at33208	leucine--tRNA ligase, cytoplasmic	macromolecule metabolic process	BP	GO:0043170	https://www.orthodb.org/v10?query=131349at33208
131349at33208	leucine--tRNA ligase, cytoplasmic	tRNA aminoacylation for protein translation	BP	GO:0006418	https://www.orthodb.org/v10?query=131349at33208
131349at33208	leucine--tRNA ligase, cytoplasmic	RNA metabolic process	BP	GO:0016070	https://www.orthodb.org/v10?query=131349at33208
131349at33208	leucine--tRNA ligase, cytoplasmic	peptide metabolic process	BP	GO:0006518	https://www.orthodb.org/v10?query=131349at33208
131349at33208	leucine--tRNA ligase, cytoplasmic	nucleic acid metabolic process	BP	GO:0090304	https://www.orthodb.org/v10?query=131349at33208
131349at33208	leucine--tRNA ligase, cytoplasmic	biological_process	BP	GO:0008150	https://www.orthodb.org/v10?query=131349at33208
131349at33208	leucine--tRNA ligase, cytoplasmic	metabolic process	BP	GO:0008152	https://www.orthodb.org/v10?query=131349at33208
131349at33208	leucine--tRNA ligase, cytoplasmic	tRNA metabolic process	BP	GO:0006399	https://www.orthodb.org/v10?query=131349at33208
131349at33208	leucine--tRNA ligase, cytoplasmic	tRNA aminoacylation	BP	GO:0043039	https://www.orthodb.org/v10?query=131349at33208
131349at33208	leucine--tRNA ligase, cytoplasmic	cellular biosynthetic process	BP	GO:0044249	https://www.orthodb.org/v10?query=131349at33208
131349at33208	leucine--tRNA ligase, cytoplasmic	nucleobase-containing compound metabolic process	BP	GO:0006139	https://www.orthodb.org/v10?query=131349at33208
131349at33208	leucine--tRNA ligase, cytoplasmic	amino acid activation	BP	GO:0043038	https://www.orthodb.org/v10?query=131349at33208
131349at33208	leucine--tRNA ligase, cytoplasmic	cellular process	BP	GO:0009987	https://www.orthodb.org/v10?query=131349at33208
131349at33208	leucine--tRNA ligase, cytoplasmic	translation	BP	GO:0006412	https://www.orthodb.org/v10?query=131349at33208
131349at33208	leucine--tRNA ligase, cytoplasmic	leucyl-tRNA aminoacylation	BP	GO:0006429	https://www.orthodb.org/v10?query=131349at33208
131349at33208	leucine--tRNA ligase, cytoplasmic	peptide biosynthetic process	BP	GO:0043043	https://www.orthodb.org/v10?query=131349at33208
131349at33208	leucine--tRNA ligase, cytoplasmic	gene expression	BP	GO:0010467	https://www.orthodb.org/v10?query=131349at33208
131349at33208	leucine--tRNA ligase, cytoplasmic	amide biosynthetic process	BP	GO:0043604	https://www.orthodb.org/v10?query=131349at33208
131349at33208	leucine--tRNA ligase, cytoplasmic	amide metabolic process	BP	GO:0043603	https://www.orthodb.org/v10?query=131349at33208
131349at33208	leucine--tRNA ligase, cytoplasmic	protein metabolic process	BP	GO:0019538	https://www.orthodb.org/v10?query=131349at33208
131349at33208	leucine--tRNA ligase, cytoplasmic	amino acid metabolic process	BP	GO:0006520	https://www.orthodb.org/v10?query=131349at33208
131349at33208	leucine--tRNA ligase, cytoplasmic	macromolecule biosynthetic process	BP	GO:0009059	https://www.orthodb.org/v10?query=131349at33208
131349at33208	leucine--tRNA ligase, cytoplasmic	biosynthetic process	BP	GO:0009058	https://www.orthodb.org/v10?query=131349at33208
131349at33208	leucine--tRNA ligase, cytoplasmic	primary metabolic process	BP	GO:0044238	https://www.orthodb.org/v10?query=131349at33208
131349at33208	leucine--tRNA ligase, cytoplasmic	cellular metabolic process	BP	GO:0044237	https://www.orthodb.org/v10?query=131349at33208
131349at33208	leucine--tRNA ligase, cytoplasmic	macromolecule metabolic process	BP	GO:0043170	https://www.orthodb.org/v10?query=131349at33208
131349at33208	leucine--tRNA ligase, cytoplasmic	tRNA aminoacylation for protein translation	BP	GO:0006418	https://www.orthodb.org/v10?query=131349at33208
131349at33208	leucine--tRNA ligase, cytoplasmic	RNA metabolic process	BP	GO:0016070	https://www.orthodb.org/v10?query=131349at33208
131349at33208	leucine--tRNA ligase, cytoplasmic	peptide metabolic process	BP	GO:0006518	https://www.orthodb.org/v10?query=131349at33208
131349at33208	leucine--tRNA ligase, cytoplasmic	nucleic acid metabolic process	BP	GO:0090304	https://www.orthodb.org/v10?query=131349at33208
131349at33208	leucine--tRNA ligase, cytoplasmic	biological_process	BP	GO:0008150	https://www.orthodb.org/v10?query=131349at33208
131349at33208	leucine--tRNA ligase, cytoplasmic	metabolic process	BP	GO:0008152	https://www.orthodb.org/v10?query=131349at33208
131349at33208	leucine--tRNA ligase, cytoplasmic	tRNA metabolic process	BP	GO:0006399	https://www.orthodb.org/v10?query=131349at33208
131349at33208	leucine--tRNA ligase, cytoplasmic	tRNA aminoacylation	BP	GO:0043039	https://www.orthodb.org/v10?query=131349at33208
131349at33208	leucine--tRNA ligase, cytoplasmic	cellular biosynthetic process	BP	GO:0044249	https://www.orthodb.org/v10?query=131349at33208
131349at33208	leucine--tRNA ligase, cytoplasmic	amino acid activation	BP	GO:0043038	https://www.orthodb.org/v10?query=131349at33208
131349at33208	leucine--tRNA ligase, cytoplasmic	nucleobase-containing compound metabolic process	BP	GO:0006139	https://www.orthodb.org/v10?query=131349at33208
131349at33208	leucine--tRNA ligase, cytoplasmic	cellular process	BP	GO:0009987	https://www.orthodb.org/v10?query=131349at33208
131349at33208	leucine--tRNA ligase, cytoplasmic	translation	BP	GO:0006412	https://www.orthodb.org/v10?query=131349at33208
131349at33208	leucine--tRNA ligase, cytoplasmic	peptide biosynthetic process	BP	GO:0043043	https://www.orthodb.org/v10?query=131349at33208
131349at33208	leucine--tRNA ligase, cytoplasmic	gene expression	BP	GO:0010467	https://www.orthodb.org/v10?query=131349at33208
131349at33208	leucine--tRNA ligase, cytoplasmic	primary metabolic process	BP	GO:0044238	https://www.orthodb.org/v10?query=131349at33208
131349at33208	leucine--tRNA ligase, cytoplasmic	cellular metabolic process	BP	GO:0044237	https://www.orthodb.org/v10?query=131349at33208
131349at33208	leucine--tRNA ligase, cytoplasmic	macromolecule metabolic process	BP	GO:0043170	https://www.orthodb.org/v10?query=131349at33208
131349at33208	leucine--tRNA ligase, cytoplasmic	RNA metabolic process	BP	GO:0016070	https://www.orthodb.org/v10?query=131349at33208
131349at33208	leucine--tRNA ligase, cytoplasmic	aminoacyl-tRNA metabolism involved in translational fidelity	BP	GO:0106074	https://www.orthodb.org/v10?query=131349at33208
131349at33208	leucine--tRNA ligase, cytoplasmic	nucleic acid metabolic process	BP	GO:0090304	https://www.orthodb.org/v10?query=131349at33208
131349at33208	leucine--tRNA ligase, cytoplasmic	biological regulation	BP	GO:0065007	https://www.orthodb.org/v10?query=131349at33208
131349at33208	leucine--tRNA ligase, cytoplasmic	regulation of biological quality	BP	GO:0065008	https://www.orthodb.org/v10?query=131349at33208
131349at33208	leucine--tRNA ligase, cytoplasmic	biological_process	BP	GO:0008150	https://www.orthodb.org/v10?query=131349at33208
131349at33208	leucine--tRNA ligase, cytoplasmic	regulation of translational fidelity	BP	GO:0006450	https://www.orthodb.org/v10?query=131349at33208
131349at33208	leucine--tRNA ligase, cytoplasmic	metabolic process	BP	GO:0008152	https://www.orthodb.org/v10?query=131349at33208
131349at33208	leucine--tRNA ligase, cytoplasmic	tRNA metabolic process	BP	GO:0006399	https://www.orthodb.org/v10?query=131349at33208
131349at33208	leucine--tRNA ligase, cytoplasmic	nucleobase-containing compound metabolic process	BP	GO:0006139	https://www.orthodb.org/v10?query=131349at33208
131349at33208	leucine--tRNA ligase, cytoplasmic	cellular process	BP	GO:0009987	https://www.orthodb.org/v10?query=131349at33208
131349at33208	leucine--tRNA ligase, cytoplasmic	leucyl-tRNA aminoacylation	BP	GO:0006429	https://www.orthodb.org/v10?query=131349at33208
131349at33208	leucine--tRNA ligase, cytoplasmic	tRNA aminoacylation for protein translation	BP	GO:0006418	https://www.orthodb.org/v10?query=131349at33208
131848at33208	UPF0505 protein C16orf62 homolog	biological_process	BP	GO:0008150	https://www.orthodb.org/v10?query=131848at33208
131848at33208	UPF0505 protein C16orf62 homolog	nitrogen compound transport	BP	GO:0071705	https://www.orthodb.org/v10?query=131848at33208
131848at33208	UPF0505 protein C16orf62 homolog	cellular macromolecule localization	BP	GO:0070727	https://www.orthodb.org/v10?query=131848at33208
131848at33208	UPF0505 protein C16orf62 homolog	protein transport	BP	GO:0015031	https://www.orthodb.org/v10?query=131848at33208
131848at33208	UPF0505 protein C16orf62 homolog	protein localization	BP	GO:0008104	https://www.orthodb.org/v10?query=131848at33208
131848at33208	UPF0505 protein C16orf62 homolog	transport	BP	GO:0006810	https://www.orthodb.org/v10?query=131848at33208
131848at33208	UPF0505 protein C16orf62 homolog	cellular process	BP	GO:0009987	https://www.orthodb.org/v10?query=131848at33208
131848at33208	UPF0505 protein C16orf62 homolog	establishment of protein localization	BP	GO:0045184	https://www.orthodb.org/v10?query=131848at33208
131848at33208	UPF0505 protein C16orf62 homolog	cellular localization	BP	GO:0051641	https://www.orthodb.org/v10?query=131848at33208
131848at33208	UPF0505 protein C16orf62 homolog	localization	BP	GO:0051179	https://www.orthodb.org/v10?query=131848at33208
131848at33208	UPF0505 protein C16orf62 homolog	establishment of localization	BP	GO:0051234	https://www.orthodb.org/v10?query=131848at33208
131848at33208	UPF0505 protein C16orf62 homolog	macromolecule localization	BP	GO:0033036	https://www.orthodb.org/v10?query=131848at33208
131848at33208	UPF0505 protein C16orf62 homolog	protein transport	BP	GO:0015031	https://www.orthodb.org/v10?query=131848at33208
132087at33208	symplekin	macromolecule biosynthetic process	BP	GO:0009059	https://www.orthodb.org/v10?query=132087at33208
132087at33208	symplekin	biosynthetic process	BP	GO:0009058	https://www.orthodb.org/v10?query=132087at33208
132087at33208	symplekin	primary metabolic process	BP	GO:0044238	https://www.orthodb.org/v10?query=132087at33208
132087at33208	symplekin	cellular metabolic process	BP	GO:0044237	https://www.orthodb.org/v10?query=132087at33208
132087at33208	symplekin	macromolecule metabolic process	BP	GO:0043170	https://www.orthodb.org/v10?query=132087at33208
132087at33208	symplekin	RNA metabolic process	BP	GO:0016070	https://www.orthodb.org/v10?query=132087at33208
132087at33208	symplekin	mRNA metabolic process	BP	GO:0016071	https://www.orthodb.org/v10?query=132087at33208
132087at33208	symplekin	nucleic acid metabolic process	BP	GO:0090304	https://www.orthodb.org/v10?query=132087at33208
132087at33208	symplekin	biological_process	BP	GO:0008150	https://www.orthodb.org/v10?query=132087at33208
132087at33208	symplekin	metabolic process	BP	GO:0008152	https://www.orthodb.org/v10?query=132087at33208
132087at33208	symplekin	RNA processing	BP	GO:0006396	https://www.orthodb.org/v10?query=132087at33208
132087at33208	symplekin	mRNA processing	BP	GO:0006397	https://www.orthodb.org/v10?query=132087at33208
132087at33208	symplekin	cellular biosynthetic process	BP	GO:0044249	https://www.orthodb.org/v10?query=132087at33208
132087at33208	symplekin	nucleobase-containing compound metabolic process	BP	GO:0006139	https://www.orthodb.org/v10?query=132087at33208
132087at33208	symplekin	cellular process	BP	GO:0009987	https://www.orthodb.org/v10?query=132087at33208
132087at33208	symplekin	RNA 3'-end processing	BP	GO:0031123	https://www.orthodb.org/v10?query=132087at33208
132087at33208	symplekin	gene expression	BP	GO:0010467	https://www.orthodb.org/v10?query=132087at33208
132087at33208	symplekin	mRNA 3'-end processing	BP	GO:0031124	https://www.orthodb.org/v10?query=132087at33208
132087at33208	symplekin	protein modification process	BP	GO:0036211	https://www.orthodb.org/v10?query=132087at33208
132087at33208	symplekin	protein metabolic process	BP	GO:0019538	https://www.orthodb.org/v10?query=132087at33208
132087at33208	symplekin	positive regulation of metabolic process	BP	GO:0009893	https://www.orthodb.org/v10?query=132087at33208
132087at33208	symplekin	primary metabolic process	BP	GO:0044238	https://www.orthodb.org/v10?query=132087at33208
132087at33208	symplekin	cellular metabolic process	BP	GO:0044237	https://www.orthodb.org/v10?query=132087at33208
132087at33208	symplekin	positive regulation of biological process	BP	GO:0048518	https://www.orthodb.org/v10?query=132087at33208
132087at33208	symplekin	macromolecule metabolic process	BP	GO:0043170	https://www.orthodb.org/v10?query=132087at33208
132087at33208	symplekin	regulation of protein metabolic process	BP	GO:0051246	https://www.orthodb.org/v10?query=132087at33208
132087at33208	symplekin	positive regulation of protein metabolic process	BP	GO:0051247	https://www.orthodb.org/v10?query=132087at33208
132087at33208	symplekin	regulation of cellular process	BP	GO:0050794	https://www.orthodb.org/v10?query=132087at33208
132087at33208	symplekin	positive regulation of cellular process	BP	GO:0048522	https://www.orthodb.org/v10?query=132087at33208
132087at33208	symplekin	regulation of phosphate metabolic process	BP	GO:0019220	https://www.orthodb.org/v10?query=132087at33208
132087at33208	symplekin	regulation of protein modification process	BP	GO:0031399	https://www.orthodb.org/v10?query=132087at33208
132087at33208	symplekin	regulation of metabolic process	BP	GO:0019222	https://www.orthodb.org/v10?query=132087at33208
132087at33208	symplekin	dephosphorylation	BP	GO:0016311	https://www.orthodb.org/v10?query=132087at33208
132087at33208	symplekin	biological regulation	BP	GO:0065007	https://www.orthodb.org/v10?query=132087at33208
132087at33208	symplekin	positive regulation of phosphate metabolic process	BP	GO:0045937	https://www.orthodb.org/v10?query=132087at33208
132087at33208	symplekin	biological_process	BP	GO:0008150	https://www.orthodb.org/v10?query=132087at33208
132087at33208	symplekin	regulation of macromolecule metabolic process	BP	GO:0060255	https://www.orthodb.org/v10?query=132087at33208
132087at33208	symplekin	metabolic process	BP	GO:0008152	https://www.orthodb.org/v10?query=132087at33208
132087at33208	symplekin	protein dephosphorylation	BP	GO:0006470	https://www.orthodb.org/v10?query=132087at33208
132087at33208	symplekin	phosphorus metabolic process	BP	GO:0006793	https://www.orthodb.org/v10?query=132087at33208
132087at33208	symplekin	macromolecule modification	BP	GO:0043412	https://www.orthodb.org/v10?query=132087at33208
132087at33208	symplekin	phosphate-containing compound metabolic process	BP	GO:0006796	https://www.orthodb.org/v10?query=132087at33208
132087at33208	symplekin	cellular process	BP	GO:0009987	https://www.orthodb.org/v10?query=132087at33208
132087at33208	symplekin	positive regulation of macromolecule metabolic process	BP	GO:0010604	https://www.orthodb.org/v10?query=132087at33208
132087at33208	symplekin	regulation of phosphorus metabolic process	BP	GO:0051174	https://www.orthodb.org/v10?query=132087at33208
132087at33208	symplekin	positive regulation of dephosphorylation	BP	GO:0035306	https://www.orthodb.org/v10?query=132087at33208
132087at33208	symplekin	positive regulation of cellular metabolic process	BP	GO:0031325	https://www.orthodb.org/v10?query=132087at33208
132087at33208	symplekin	regulation of primary metabolic process	BP	GO:0080090	https://www.orthodb.org/v10?query=132087at33208
132087at33208	symplekin	positive regulation of phosphorus metabolic process	BP	GO:0010562	https://www.orthodb.org/v10?query=132087at33208
132087at33208	symplekin	regulation of biological process	BP	GO:0050789	https://www.orthodb.org/v10?query=132087at33208
132087at33208	symplekin	regulation of cellular metabolic process	BP	GO:0031323	https://www.orthodb.org/v10?query=132087at33208
132087at33208	symplekin	regulation of dephosphorylation	BP	GO:0035303	https://www.orthodb.org/v10?query=132087at33208
132087at33208	symplekin	positive regulation of protein modification process	BP	GO:0031401	https://www.orthodb.org/v10?query=132087at33208
134492at33208	transcription initiation factor TFIID subunit 2	transcription by RNA polymerase II	BP	GO:0006366	https://www.orthodb.org/v10?query=134492at33208
134492at33208	transcription initiation factor TFIID subunit 2	primary metabolic process	BP	GO:0044238	https://www.orthodb.org/v10?query=134492at33208
134492at33208	transcription initiation factor TFIID subunit 2	positive regulation of biological process	BP	GO:0048518	https://www.orthodb.org/v10?query=134492at33208
134492at33208	transcription initiation factor TFIID subunit 2	cellular metabolic process	BP	GO:0044237	https://www.orthodb.org/v10?query=134492at33208
134492at33208	transcription initiation factor TFIID subunit 2	regulation of cellular process	BP	GO:0050794	https://www.orthodb.org/v10?query=134492at33208
134492at33208	transcription initiation factor TFIID subunit 2	positive regulation of cellular process	BP	GO:0048522	https://www.orthodb.org/v10?query=134492at33208
134492at33208	transcription initiation factor TFIID subunit 2	positive regulation of DNA-templated transcription	BP	GO:0045893	https://www.orthodb.org/v10?query=134492at33208
134492at33208	transcription initiation factor TFIID subunit 2	nucleic acid metabolic process	BP	GO:0090304	https://www.orthodb.org/v10?query=134492at33208
134492at33208	transcription initiation factor TFIID subunit 2	positive regulation of RNA biosynthetic process	BP	GO:1902680	https://www.orthodb.org/v10?query=134492at33208
134492at33208	transcription initiation factor TFIID subunit 2	biological regulation	BP	GO:0065007	https://www.orthodb.org/v10?query=134492at33208
134492at33208	transcription initiation factor TFIID subunit 2	biological_process	BP	GO:0008150	https://www.orthodb.org/v10?query=134492at33208
134492at33208	transcription initiation factor TFIID subunit 2	regulation of RNA biosynthetic process	BP	GO:2001141	https://www.orthodb.org/v10?query=134492at33208
134492at33208	transcription initiation factor TFIID subunit 2	positive regulation of nucleobase-containing compound metabolic process	BP	GO:0045935	https://www.orthodb.org/v10?query=134492at33208
134492at33208	transcription initiation factor TFIID subunit 2	metabolic process	BP	GO:0008152	https://www.orthodb.org/v10?query=134492at33208
134492at33208	transcription initiation factor TFIID subunit 2	cellular biosynthetic process	BP	GO:0044249	https://www.orthodb.org/v10?query=134492at33208
134492at33208	transcription initiation factor TFIID subunit 2	nucleobase-containing compound metabolic process	BP	GO:0006139	https://www.orthodb.org/v10?query=134492at33208
134492at33208	transcription initiation factor TFIID subunit 2	regulation of biosynthetic process	BP	GO:0009889	https://www.orthodb.org/v10?query=134492at33208
134492at33208	transcription initiation factor TFIID subunit 2	positive regulation of RNA metabolic process	BP	GO:0051254	https://www.orthodb.org/v10?query=134492at33208
134492at33208	transcription initiation factor TFIID subunit 2	regulation of RNA metabolic process	BP	GO:0051252	https://www.orthodb.org/v10?query=134492at33208
134492at33208	transcription initiation factor TFIID subunit 2	regulation of gene expression	BP	GO:0010468	https://www.orthodb.org/v10?query=134492at33208
134492at33208	transcription initiation factor TFIID subunit 2	nucleobase-containing compound biosynthetic process	BP	GO:0034654	https://www.orthodb.org/v10?query=134492at33208
134492at33208	transcription initiation factor TFIID subunit 2	gene expression	BP	GO:0010467	https://www.orthodb.org/v10?query=134492at33208
134492at33208	transcription initiation factor TFIID subunit 2	regulation of nucleobase-containing compound metabolic process	BP	GO:0019219	https://www.orthodb.org/v10?query=134492at33208
134492at33208	transcription initiation factor TFIID subunit 2	positive regulation of metabolic process	BP	GO:0009893	https://www.orthodb.org/v10?query=134492at33208
134492at33208	transcription initiation factor TFIID subunit 2	positive regulation of biosynthetic process	BP	GO:0009891	https://www.orthodb.org/v10?query=134492at33208
134492at33208	transcription initiation factor TFIID subunit 2	macromolecule biosynthetic process	BP	GO:0009059	https://www.orthodb.org/v10?query=134492at33208
134492at33208	transcription initiation factor TFIID subunit 2	biosynthetic process	BP	GO:0009058	https://www.orthodb.org/v10?query=134492at33208
134492at33208	transcription initiation factor TFIID subunit 2	positive regulation of transcription by RNA polymerase II	BP	GO:0045944	https://www.orthodb.org/v10?query=134492at33208
134492at33208	transcription initiation factor TFIID subunit 2	macromolecule metabolic process	BP	GO:0043170	https://www.orthodb.org/v10?query=134492at33208
134492at33208	transcription initiation factor TFIID subunit 2	RNA metabolic process	BP	GO:0016070	https://www.orthodb.org/v10?query=134492at33208
134492at33208	transcription initiation factor TFIID subunit 2	regulation of macromolecule biosynthetic process	BP	GO:0010556	https://www.orthodb.org/v10?query=134492at33208
134492at33208	transcription initiation factor TFIID subunit 2	regulation of metabolic process	BP	GO:0019222	https://www.orthodb.org/v10?query=134492at33208
134492at33208	transcription initiation factor TFIID subunit 2	positive regulation of macromolecule biosynthetic process	BP	GO:0010557	https://www.orthodb.org/v10?query=134492at33208
134492at33208	transcription initiation factor TFIID subunit 2	regulation of macromolecule metabolic process	BP	GO:0060255	https://www.orthodb.org/v10?query=134492at33208
134492at33208	transcription initiation factor TFIID subunit 2	DNA-templated transcription	BP	GO:0006351	https://www.orthodb.org/v10?query=134492at33208
134492at33208	transcription initiation factor TFIID subunit 2	regulation of DNA-templated transcription	BP	GO:0006355	https://www.orthodb.org/v10?query=134492at33208
134492at33208	transcription initiation factor TFIID subunit 2	cellular process	BP	GO:0009987	https://www.orthodb.org/v10?query=134492at33208
134492at33208	transcription initiation factor TFIID subunit 2	regulation of transcription by RNA polymerase II	BP	GO:0006357	https://www.orthodb.org/v10?query=134492at33208
134492at33208	transcription initiation factor TFIID subunit 2	positive regulation of cellular biosynthetic process	BP	GO:0031328	https://www.orthodb.org/v10?query=134492at33208
134492at33208	transcription initiation factor TFIID subunit 2	positive regulation of macromolecule metabolic process	BP	GO:0010604	https://www.orthodb.org/v10?query=134492at33208
134492at33208	transcription initiation factor TFIID subunit 2	RNA biosynthetic process	BP	GO:0032774	https://www.orthodb.org/v10?query=134492at33208
134492at33208	transcription initiation factor TFIID subunit 2	positive regulation of cellular metabolic process	BP	GO:0031325	https://www.orthodb.org/v10?query=134492at33208
134492at33208	transcription initiation factor TFIID subunit 2	regulation of biological process	BP	GO:0050789	https://www.orthodb.org/v10?query=134492at33208
134492at33208	transcription initiation factor TFIID subunit 2	regulation of cellular biosynthetic process	BP	GO:0031326	https://www.orthodb.org/v10?query=134492at33208
134492at33208	transcription initiation factor TFIID subunit 2	regulation of primary metabolic process	BP	GO:0080090	https://www.orthodb.org/v10?query=134492at33208
134492at33208	transcription initiation factor TFIID subunit 2	regulation of cellular metabolic process	BP	GO:0031323	https://www.orthodb.org/v10?query=134492at33208
134492at33208	transcription initiation factor TFIID subunit 2	positive regulation of transcription by RNA polymerase II	BP	GO:0045944	https://www.orthodb.org/v10?query=134492at33208
135294at33208	TBC domain-containing protein kinase-like protein	protein metabolic process	BP	GO:0019538	https://www.orthodb.org/v10?query=135294at33208
135294at33208	TBC domain-containing protein kinase-like protein	biological_process	BP	GO:0008150	https://www.orthodb.org/v10?query=135294at33208
135294at33208	TBC domain-containing protein kinase-like protein	protein modification process	BP	GO:0036211	https://www.orthodb.org/v10?query=135294at33208
135294at33208	TBC domain-containing protein kinase-like protein	metabolic process	BP	GO:0008152	https://www.orthodb.org/v10?query=135294at33208
135294at33208	TBC domain-containing protein kinase-like protein	phosphorus metabolic process	BP	GO:0006793	https://www.orthodb.org/v10?query=135294at33208
135294at33208	TBC domain-containing protein kinase-like protein	protein phosphorylation	BP	GO:0006468	https://www.orthodb.org/v10?query=135294at33208
135294at33208	TBC domain-containing protein kinase-like protein	primary metabolic process	BP	GO:0044238	https://www.orthodb.org/v10?query=135294at33208
135294at33208	TBC domain-containing protein kinase-like protein	macromolecule modification	BP	GO:0043412	https://www.orthodb.org/v10?query=135294at33208
135294at33208	TBC domain-containing protein kinase-like protein	cellular metabolic process	BP	GO:0044237	https://www.orthodb.org/v10?query=135294at33208
135294at33208	TBC domain-containing protein kinase-like protein	phosphate-containing compound metabolic process	BP	GO:0006796	https://www.orthodb.org/v10?query=135294at33208
135294at33208	TBC domain-containing protein kinase-like protein	cellular process	BP	GO:0009987	https://www.orthodb.org/v10?query=135294at33208
135294at33208	TBC domain-containing protein kinase-like protein	macromolecule metabolic process	BP	GO:0043170	https://www.orthodb.org/v10?query=135294at33208
135294at33208	TBC domain-containing protein kinase-like protein	phosphorylation	BP	GO:0016310	https://www.orthodb.org/v10?query=135294at33208
135294at33208	TBC domain-containing protein kinase-like protein	protein phosphorylation	BP	GO:0006468	https://www.orthodb.org/v10?query=135294at33208
13816at33208	Ubiquitin protein ligase E3 component n-recognin 5	biological_process	BP	GO:0008150	https://www.orthodb.org/v10?query=13816at33208
13816at33208	Ubiquitin protein ligase E3 component n-recognin 5	cellular response to stimulus	BP	GO:0051716	https://www.orthodb.org/v10?query=13816at33208
13816at33208	Ubiquitin protein ligase E3 component n-recognin 5	cellular response to stress	BP	GO:0033554	https://www.orthodb.org/v10?query=13816at33208
13816at33208	Ubiquitin protein ligase E3 component n-recognin 5	DNA damage response	BP	GO:0006974	https://www.orthodb.org/v10?query=13816at33208
13816at33208	Ubiquitin protein ligase E3 component n-recognin 5	cellular process	BP	GO:0009987	https://www.orthodb.org/v10?query=13816at33208
13816at33208	Ubiquitin protein ligase E3 component n-recognin 5	response to stress	BP	GO:0006950	https://www.orthodb.org/v10?query=13816at33208
13816at33208	Ubiquitin protein ligase E3 component n-recognin 5	response to stimulus	BP	GO:0050896	https://www.orthodb.org/v10?query=13816at33208
13816at33208	Ubiquitin protein ligase E3 component n-recognin 5	cell communication	BP	GO:0007154	https://www.orthodb.org/v10?query=13816at33208
13816at33208	Ubiquitin protein ligase E3 component n-recognin 5	positive regulation of biological process	BP	GO:0048518	https://www.orthodb.org/v10?query=13816at33208
13816at33208	Ubiquitin protein ligase E3 component n-recognin 5	positive regulation of response to stimulus	BP	GO:0048584	https://www.orthodb.org/v10?query=13816at33208
13816at33208	Ubiquitin protein ligase E3 component n-recognin 5	regulation of response to stimulus	BP	GO:0048583	https://www.orthodb.org/v10?query=13816at33208
13816at33208	Ubiquitin protein ligase E3 component n-recognin 5	regulation of cellular process	BP	GO:0050794	https://www.orthodb.org/v10?query=13816at33208
13816at33208	Ubiquitin protein ligase E3 component n-recognin 5	positive regulation of cellular process	BP	GO:0048522	https://www.orthodb.org/v10?query=13816at33208
13816at33208	Ubiquitin protein ligase E3 component n-recognin 5	regulation of canonical Wnt signaling pathway	BP	GO:0060828	https://www.orthodb.org/v10?query=13816at33208
13816at33208	Ubiquitin protein ligase E3 component n-recognin 5	canonical Wnt signaling pathway	BP	GO:0060070	https://www.orthodb.org/v10?query=13816at33208
13816at33208	Ubiquitin protein ligase E3 component n-recognin 5	Wnt signaling pathway	BP	GO:0016055	https://www.orthodb.org/v10?query=13816at33208
13816at33208	Ubiquitin protein ligase E3 component n-recognin 5	response to stimulus	BP	GO:0050896	https://www.orthodb.org/v10?query=13816at33208
13816at33208	Ubiquitin protein ligase E3 component n-recognin 5	biological regulation	BP	GO:0065007	https://www.orthodb.org/v10?query=13816at33208
13816at33208	Ubiquitin protein ligase E3 component n-recognin 5	biological_process	BP	GO:0008150	https://www.orthodb.org/v10?query=13816at33208
13816at33208	Ubiquitin protein ligase E3 component n-recognin 5	signal transduction	BP	GO:0007165	https://www.orthodb.org/v10?query=13816at33208
13816at33208	Ubiquitin protein ligase E3 component n-recognin 5	positive regulation of canonical Wnt signaling pathway	BP	GO:0090263	https://www.orthodb.org/v10?query=13816at33208
13816at33208	Ubiquitin protein ligase E3 component n-recognin 5	cell surface receptor signaling pathway	BP	GO:0007166	https://www.orthodb.org/v10?query=13816at33208
13816at33208	Ubiquitin protein ligase E3 component n-recognin 5	positive regulation of signal transduction	BP	GO:0009967	https://www.orthodb.org/v10?query=13816at33208
13816at33208	Ubiquitin protein ligase E3 component n-recognin 5	regulation of signal transduction	BP	GO:0009966	https://www.orthodb.org/v10?query=13816at33208
13816at33208	Ubiquitin protein ligase E3 component n-recognin 5	cellular process	BP	GO:0009987	https://www.orthodb.org/v10?query=13816at33208
13816at33208	Ubiquitin protein ligase E3 component n-recognin 5	positive regulation of signaling	BP	GO:0023056	https://www.orthodb.org/v10?query=13816at33208
13816at33208	Ubiquitin protein ligase E3 component n-recognin 5	regulation of signaling	BP	GO:0023051	https://www.orthodb.org/v10?query=13816at33208
13816at33208	Ubiquitin protein ligase E3 component n-recognin 5	positive regulation of cell communication	BP	GO:0010647	https://www.orthodb.org/v10?query=13816at33208
13816at33208	Ubiquitin protein ligase E3 component n-recognin 5	signaling	BP	GO:0023052	https://www.orthodb.org/v10?query=13816at33208
13816at33208	Ubiquitin protein ligase E3 component n-recognin 5	cellular response to stimulus	BP	GO:0051716	https://www.orthodb.org/v10?query=13816at33208
13816at33208	Ubiquitin protein ligase E3 component n-recognin 5	regulation of cell communication	BP	GO:0010646	https://www.orthodb.org/v10?query=13816at33208
13816at33208	Ubiquitin protein ligase E3 component n-recognin 5	regulation of Wnt signaling pathway	BP	GO:0030111	https://www.orthodb.org/v10?query=13816at33208
13816at33208	Ubiquitin protein ligase E3 component n-recognin 5	positive regulation of Wnt signaling pathway	BP	GO:0030177	https://www.orthodb.org/v10?query=13816at33208
13816at33208	Ubiquitin protein ligase E3 component n-recognin 5	regulation of biological process	BP	GO:0050789	https://www.orthodb.org/v10?query=13816at33208
13816at33208	Ubiquitin protein ligase E3 component n-recognin 5	DNA damage response	BP	GO:0006974	https://www.orthodb.org/v10?query=13816at33208
13816at33208	Ubiquitin protein ligase E3 component n-recognin 5	positive regulation of canonical Wnt signaling pathway	BP	GO:0090263	https://www.orthodb.org/v10?query=13816at33208
139188at33208	conserved oligomeric Golgi complex subunit 4	biological_process	BP	GO:0008150	https://www.orthodb.org/v10?query=139188at33208
139188at33208	conserved oligomeric Golgi complex subunit 4	Golgi organization	BP	GO:0007030	https://www.orthodb.org/v10?query=139188at33208
139188at33208	conserved oligomeric Golgi complex subunit 4	cellular component organization	BP	GO:0016043	https://www.orthodb.org/v10?query=139188at33208
139188at33208	conserved oligomeric Golgi complex subunit 4	cellular component organization or biogenesis	BP	GO:0071840	https://www.orthodb.org/v10?query=139188at33208
139188at33208	conserved oligomeric Golgi complex subunit 4	organelle organization	BP	GO:0006996	https://www.orthodb.org/v10?query=139188at33208
139188at33208	conserved oligomeric Golgi complex subunit 4	cellular process	BP	GO:0009987	https://www.orthodb.org/v10?query=139188at33208
139188at33208	conserved oligomeric Golgi complex subunit 4	endomembrane system organization	BP	GO:0010256	https://www.orthodb.org/v10?query=139188at33208
139188at33208	conserved oligomeric Golgi complex subunit 4	protein-containing complex organization	BP	GO:0043933	https://www.orthodb.org/v10?query=139188at33208
139188at33208	conserved oligomeric Golgi complex subunit 4	biological_process	BP	GO:0008150	https://www.orthodb.org/v10?query=139188at33208
139188at33208	conserved oligomeric Golgi complex subunit 4	protein-containing complex assembly	BP	GO:0065003	https://www.orthodb.org/v10?query=139188at33208
139188at33208	conserved oligomeric Golgi complex subunit 4	cellular component assembly	BP	GO:0022607	https://www.orthodb.org/v10?query=139188at33208
139188at33208	conserved oligomeric Golgi complex subunit 4	transport	BP	GO:0006810	https://www.orthodb.org/v10?query=139188at33208
139188at33208	conserved oligomeric Golgi complex subunit 4	cellular process	BP	GO:0009987	https://www.orthodb.org/v10?query=139188at33208
139188at33208	conserved oligomeric Golgi complex subunit 4	cellular component biogenesis	BP	GO:0044085	https://www.orthodb.org/v10?query=139188at33208
139188at33208	conserved oligomeric Golgi complex subunit 4	vesicle-mediated transport	BP	GO:0016192	https://www.orthodb.org/v10?query=139188at33208
139188at33208	conserved oligomeric Golgi complex subunit 4	localization	BP	GO:0051179	https://www.orthodb.org/v10?query=139188at33208
139188at33208	conserved oligomeric Golgi complex subunit 4	establishment of localization	BP	GO:0051234	https://www.orthodb.org/v10?query=139188at33208
139188at33208	conserved oligomeric Golgi complex subunit 4	cellular component organization	BP	GO:0016043	https://www.orthodb.org/v10?query=139188at33208
139188at33208	conserved oligomeric Golgi complex subunit 4	cellular component organization or biogenesis	BP	GO:0071840	https://www.orthodb.org/v10?query=139188at33208
139188at33208	conserved oligomeric Golgi complex subunit 4	Golgi vesicle transport	BP	GO:0048193	https://www.orthodb.org/v10?query=139188at33208
139188at33208	conserved oligomeric Golgi complex subunit 4	biological_process	BP	GO:0008150	https://www.orthodb.org/v10?query=139188at33208
139188at33208	conserved oligomeric Golgi complex subunit 4	localization	BP	GO:0051179	https://www.orthodb.org/v10?query=139188at33208
139188at33208	conserved oligomeric Golgi complex subunit 4	establishment of localization	BP	GO:0051234	https://www.orthodb.org/v10?query=139188at33208
139188at33208	conserved oligomeric Golgi complex subunit 4	vesicle-mediated transport	BP	GO:0016192	https://www.orthodb.org/v10?query=139188at33208
139188at33208	conserved oligomeric Golgi complex subunit 4	intra-Golgi vesicle-mediated transport	BP	GO:0006891	https://www.orthodb.org/v10?query=139188at33208
139188at33208	conserved oligomeric Golgi complex subunit 4	retrograde transport, vesicle recycling within Golgi	BP	GO:0000301	https://www.orthodb.org/v10?query=139188at33208
139188at33208	conserved oligomeric Golgi complex subunit 4	transport	BP	GO:0006810	https://www.orthodb.org/v10?query=139188at33208
139188at33208	conserved oligomeric Golgi complex subunit 4	Golgi vesicle transport	BP	GO:0048193	https://www.orthodb.org/v10?query=139188at33208
139188at33208	conserved oligomeric Golgi complex subunit 4	cellular process	BP	GO:0009987	https://www.orthodb.org/v10?query=139188at33208
139188at33208	conserved oligomeric Golgi complex subunit 4	biological_process	BP	GO:0008150	https://www.orthodb.org/v10?query=139188at33208
139188at33208	conserved oligomeric Golgi complex subunit 4	localization	BP	GO:0051179	https://www.orthodb.org/v10?query=139188at33208
139188at33208	conserved oligomeric Golgi complex subunit 4	establishment of localization	BP	GO:0051234	https://www.orthodb.org/v10?query=139188at33208
139188at33208	conserved oligomeric Golgi complex subunit 4	vesicle-mediated transport	BP	GO:0016192	https://www.orthodb.org/v10?query=139188at33208
139188at33208	conserved oligomeric Golgi complex subunit 4	retrograde vesicle-mediated transport, Golgi to endoplasmic reticulum	BP	GO:0006890	https://www.orthodb.org/v10?query=139188at33208
139188at33208	conserved oligomeric Golgi complex subunit 4	transport	BP	GO:0006810	https://www.orthodb.org/v10?query=139188at33208
139188at33208	conserved oligomeric Golgi complex subunit 4	Golgi vesicle transport	BP	GO:0048193	https://www.orthodb.org/v10?query=139188at33208
139188at33208	conserved oligomeric Golgi complex subunit 4	cellular process	BP	GO:0009987	https://www.orthodb.org/v10?query=139188at33208
139188at33208	conserved oligomeric Golgi complex subunit 4	Golgi organization	BP	GO:0007030	https://www.orthodb.org/v10?query=139188at33208
139188at33208	conserved oligomeric Golgi complex subunit 4	retrograde transport, vesicle recycling within Golgi	BP	GO:0000301	https://www.orthodb.org/v10?query=139188at33208
139188at33208	conserved oligomeric Golgi complex subunit 4	retrograde vesicle-mediated transport, Golgi to endoplasmic reticulum	BP	GO:0006890	https://www.orthodb.org/v10?query=139188at33208
143619at33208	GPI transamidase component PIG-T	protein modification process	BP	GO:0036211	https://www.orthodb.org/v10?query=143619at33208
143619at33208	GPI transamidase component PIG-T	protein metabolic process	BP	GO:0019538	https://www.orthodb.org/v10?query=143619at33208
143619at33208	GPI transamidase component PIG-T	organophosphate metabolic process	BP	GO:0019637	https://www.orthodb.org/v10?query=143619at33208
143619at33208	GPI transamidase component PIG-T	cellular lipid metabolic process	BP	GO:0044255	https://www.orthodb.org/v10?query=143619at33208
143619at33208	GPI transamidase component PIG-T	macromolecule biosynthetic process	BP	GO:0009059	https://www.orthodb.org/v10?query=143619at33208
143619at33208	GPI transamidase component PIG-T	lipoprotein metabolic process	BP	GO:0042157	https://www.orthodb.org/v10?query=143619at33208
143619at33208	GPI transamidase component PIG-T	biosynthetic process	BP	GO:0009058	https://www.orthodb.org/v10?query=143619at33208
143619at33208	GPI transamidase component PIG-T	phosphatidylinositol biosynthetic process	BP	GO:0006661	https://www.orthodb.org/v10?query=143619at33208
143619at33208	GPI transamidase component PIG-T	phospholipid metabolic process	BP	GO:0006644	https://www.orthodb.org/v10?query=143619at33208
143619at33208	GPI transamidase component PIG-T	primary metabolic process	BP	GO:0044238	https://www.orthodb.org/v10?query=143619at33208
143619at33208	GPI transamidase component PIG-T	lipoprotein biosynthetic process	BP	GO:0042158	https://www.orthodb.org/v10?query=143619at33208
143619at33208	GPI transamidase component PIG-T	cellular metabolic process	BP	GO:0044237	https://www.orthodb.org/v10?query=143619at33208
143619at33208	GPI transamidase component PIG-T	glycolipid metabolic process	BP	GO:0006664	https://www.orthodb.org/v10?query=143619at33208
143619at33208	GPI transamidase component PIG-T	membrane lipid metabolic process	BP	GO:0006643	https://www.orthodb.org/v10?query=143619at33208
143619at33208	GPI transamidase component PIG-T	macromolecule metabolic process	BP	GO:0043170	https://www.orthodb.org/v10?query=143619at33208
143619at33208	GPI transamidase component PIG-T	glycerolipid metabolic process	BP	GO:0046486	https://www.orthodb.org/v10?query=143619at33208
143619at33208	GPI transamidase component PIG-T	attachment of GPI anchor to protein	BP	GO:0016255	https://www.orthodb.org/v10?query=143619at33208
143619at33208	GPI transamidase component PIG-T	biological_process	BP	GO:0008150	https://www.orthodb.org/v10?query=143619at33208
143619at33208	GPI transamidase component PIG-T	metabolic process	BP	GO:0008152	https://www.orthodb.org/v10?query=143619at33208
143619at33208	GPI transamidase component PIG-T	protein lipidation	BP	GO:0006497	https://www.orthodb.org/v10?query=143619at33208
143619at33208	GPI transamidase component PIG-T	lipid biosynthetic process	BP	GO:0008610	https://www.orthodb.org/v10?query=143619at33208
143619at33208	GPI transamidase component PIG-T	phospholipid biosynthetic process	BP	GO:0008654	https://www.orthodb.org/v10?query=143619at33208
143619at33208	GPI transamidase component PIG-T	glycerolipid biosynthetic process	BP	GO:0045017	https://www.orthodb.org/v10?query=143619at33208
143619at33208	GPI transamidase component PIG-T	carbohydrate derivative metabolic process	BP	GO:1901135	https://www.orthodb.org/v10?query=143619at33208
143619at33208	GPI transamidase component PIG-T	glycolipid biosynthetic process	BP	GO:0009247	https://www.orthodb.org/v10?query=143619at33208
143619at33208	GPI transamidase component PIG-T	phosphatidylinositol metabolic process	BP	GO:0046488	https://www.orthodb.org/v10?query=143619at33208
143619at33208	GPI transamidase component PIG-T	phosphorus metabolic process	BP	GO:0006793	https://www.orthodb.org/v10?query=143619at33208
143619at33208	GPI transamidase component PIG-T	glycerophospholipid metabolic process	BP	GO:0006650	https://www.orthodb.org/v10?query=143619at33208
143619at33208	GPI transamidase component PIG-T	membrane lipid biosynthetic process	BP	GO:0046467	https://www.orthodb.org/v10?query=143619at33208
143619at33208	GPI transamidase component PIG-T	carbohydrate derivative biosynthetic process	BP	GO:1901137	https://www.orthodb.org/v10?query=143619at33208
143619at33208	GPI transamidase component PIG-T	cellular biosynthetic process	BP	GO:0044249	https://www.orthodb.org/v10?query=143619at33208
143619at33208	GPI transamidase component PIG-T	macromolecule modification	BP	GO:0043412	https://www.orthodb.org/v10?query=143619at33208
143619at33208	GPI transamidase component PIG-T	phosphate-containing compound metabolic process	BP	GO:0006796	https://www.orthodb.org/v10?query=143619at33208
143619at33208	GPI transamidase component PIG-T	cellular process	BP	GO:0009987	https://www.orthodb.org/v10?query=143619at33208
143619at33208	GPI transamidase component PIG-T	GPI anchor metabolic process	BP	GO:0006505	https://www.orthodb.org/v10?query=143619at33208
143619at33208	GPI transamidase component PIG-T	GPI anchor biosynthetic process	BP	GO:0006506	https://www.orthodb.org/v10?query=143619at33208
143619at33208	GPI transamidase component PIG-T	liposaccharide metabolic process	BP	GO:1903509	https://www.orthodb.org/v10?query=143619at33208
143619at33208	GPI transamidase component PIG-T	glycerophospholipid biosynthetic process	BP	GO:0046474	https://www.orthodb.org/v10?query=143619at33208
143619at33208	GPI transamidase component PIG-T	lipid metabolic process	BP	GO:0006629	https://www.orthodb.org/v10?query=143619at33208
143619at33208	GPI transamidase component PIG-T	organophosphate biosynthetic process	BP	GO:0090407	https://www.orthodb.org/v10?query=143619at33208
143619at33208	GPI transamidase component PIG-T	attachment of GPI anchor to protein	BP	GO:0016255	https://www.orthodb.org/v10?query=143619at33208
143997at33208	Cell division cycle 23	sister chromatid segregation	BP	GO:0000819	https://www.orthodb.org/v10?query=143997at33208
143997at33208	Cell division cycle 23	regulation of mitotic metaphase/anaphase transition	BP	GO:0030071	https://www.orthodb.org/v10?query=143997at33208
143997at33208	Cell division cycle 23	regulation of sister chromatid segregation	BP	GO:0033045	https://www.orthodb.org/v10?query=143997at33208
143997at33208	Cell division cycle 23	mitotic cell cycle process	BP	GO:1903047	https://www.orthodb.org/v10?query=143997at33208
143997at33208	Cell division cycle 23	regulation of chromosome organization	BP	GO:0033044	https://www.orthodb.org/v10?query=143997at33208
143997at33208	Cell division cycle 23	regulation of organelle organization	BP	GO:0033043	https://www.orthodb.org/v10?query=143997at33208
143997at33208	Cell division cycle 23	regulation of metaphase/anaphase transition of cell cycle	BP	GO:1902099	https://www.orthodb.org/v10?query=143997at33208
143997at33208	Cell division cycle 23	cell cycle process	BP	GO:0022402	https://www.orthodb.org/v10?query=143997at33208
143997at33208	Cell division cycle 23	chromosome segregation	BP	GO:0007059	https://www.orthodb.org/v10?query=143997at33208
143997at33208	Cell division cycle 23	mitotic cell cycle phase transition	BP	GO:0044772	https://www.orthodb.org/v10?query=143997at33208
143997at33208	Cell division cycle 23	regulation of cell cycle phase transition	BP	GO:1901987	https://www.orthodb.org/v10?query=143997at33208
143997at33208	Cell division cycle 23	mitotic cell cycle	BP	GO:0000278	https://www.orthodb.org/v10?query=143997at33208
143997at33208	Cell division cycle 23	regulation of chromosome segregation	BP	GO:0051983	https://www.orthodb.org/v10?query=143997at33208
143997at33208	Cell division cycle 23	regulation of cellular process	BP	GO:0050794	https://www.orthodb.org/v10?query=143997at33208
143997at33208	Cell division cycle 23	regulation of cell cycle	BP	GO:0051726	https://www.orthodb.org/v10?query=143997at33208
143997at33208	Cell division cycle 23	nuclear chromosome segregation	BP	GO:0098813	https://www.orthodb.org/v10?query=143997at33208
143997at33208	Cell division cycle 23	metaphase/anaphase transition of mitotic cell cycle	BP	GO:0007091	https://www.orthodb.org/v10?query=143997at33208
143997at33208	Cell division cycle 23	regulation of cellular component organization	BP	GO:0051128	https://www.orthodb.org/v10?query=143997at33208
143997at33208	Cell division cycle 23	biological regulation	BP	GO:0065007	https://www.orthodb.org/v10?query=143997at33208
143997at33208	Cell division cycle 23	biological_process	BP	GO:0008150	https://www.orthodb.org/v10?query=143997at33208
143997at33208	Cell division cycle 23	regulation of mitotic cell cycle phase transition	BP	GO:1901990	https://www.orthodb.org/v10?query=143997at33208
143997at33208	Cell division cycle 23	metaphase/anaphase transition of cell cycle	BP	GO:0044784	https://www.orthodb.org/v10?query=143997at33208
143997at33208	Cell division cycle 23	organelle organization	BP	GO:0006996	https://www.orthodb.org/v10?query=143997at33208
143997at33208	Cell division cycle 23	cell cycle	BP	GO:0007049	https://www.orthodb.org/v10?query=143997at33208
143997at33208	Cell division cycle 23	cellular process	BP	GO:0009987	https://www.orthodb.org/v10?query=143997at33208
143997at33208	Cell division cycle 23	regulation of mitotic cell cycle	BP	GO:0007346	https://www.orthodb.org/v10?query=143997at33208
143997at33208	Cell division cycle 23	chromosome organization	BP	GO:0051276	https://www.orthodb.org/v10?query=143997at33208
143997at33208	Cell division cycle 23	cell cycle phase transition	BP	GO:0044770	https://www.orthodb.org/v10?query=143997at33208
143997at33208	Cell division cycle 23	cellular component organization	BP	GO:0016043	https://www.orthodb.org/v10?query=143997at33208
143997at33208	Cell division cycle 23	cellular component organization or biogenesis	BP	GO:0071840	https://www.orthodb.org/v10?query=143997at33208
143997at33208	Cell division cycle 23	regulation of biological process	BP	GO:0050789	https://www.orthodb.org/v10?query=143997at33208
143997at33208	Cell division cycle 23	regulation of cell cycle process	BP	GO:0010564	https://www.orthodb.org/v10?query=143997at33208
143997at33208	Cell division cycle 23	sister chromatid segregation	BP	GO:0000819	https://www.orthodb.org/v10?query=143997at33208
143997at33208	Cell division cycle 23	mitotic cell cycle process	BP	GO:1903047	https://www.orthodb.org/v10?query=143997at33208
143997at33208	Cell division cycle 23	cell cycle process	BP	GO:0022402	https://www.orthodb.org/v10?query=143997at33208
143997at33208	Cell division cycle 23	chromosome segregation	BP	GO:0007059	https://www.orthodb.org/v10?query=143997at33208
143997at33208	Cell division cycle 23	mitotic cell cycle	BP	GO:0000278	https://www.orthodb.org/v10?query=143997at33208
143997at33208	Cell division cycle 23	organelle localization	BP	GO:0051640	https://www.orthodb.org/v10?query=143997at33208
143997at33208	Cell division cycle 23	organelle fission	BP	GO:0048285	https://www.orthodb.org/v10?query=143997at33208
143997at33208	Cell division cycle 23	cellular localization	BP	GO:0051641	https://www.orthodb.org/v10?query=143997at33208
143997at33208	Cell division cycle 23	nuclear division	BP	GO:0000280	https://www.orthodb.org/v10?query=143997at33208
143997at33208	Cell division cycle 23	mitotic nuclear division	BP	GO:0140014	https://www.orthodb.org/v10?query=143997at33208
143997at33208	Cell division cycle 23	establishment of localization in cell	BP	GO:0051649	https://www.orthodb.org/v10?query=143997at33208
143997at33208	Cell division cycle 23	nuclear chromosome segregation	BP	GO:0098813	https://www.orthodb.org/v10?query=143997at33208
143997at33208	Cell division cycle 23	establishment of chromosome localization	BP	GO:0051303	https://www.orthodb.org/v10?query=143997at33208
143997at33208	Cell division cycle 23	biological_process	BP	GO:0008150	https://www.orthodb.org/v10?query=143997at33208
143997at33208	Cell division cycle 23	organelle organization	BP	GO:0006996	https://www.orthodb.org/v10?query=143997at33208
143997at33208	Cell division cycle 23	cellular process	BP	GO:0009987	https://www.orthodb.org/v10?query=143997at33208
143997at33208	Cell division cycle 23	cell cycle	BP	GO:0007049	https://www.orthodb.org/v10?query=143997at33208
143997at33208	Cell division cycle 23	metaphase chromosome alignment	BP	GO:0051310	https://www.orthodb.org/v10?query=143997at33208
143997at33208	Cell division cycle 23	localization	BP	GO:0051179	https://www.orthodb.org/v10?query=143997at33208
143997at33208	Cell division cycle 23	establishment of localization	BP	GO:0051234	https://www.orthodb.org/v10?query=143997at33208
143997at33208	Cell division cycle 23	chromosome organization	BP	GO:0051276	https://www.orthodb.org/v10?query=143997at33208
143997at33208	Cell division cycle 23	chromosome localization	BP	GO:0050000	https://www.orthodb.org/v10?query=143997at33208
143997at33208	Cell division cycle 23	cellular component organization	BP	GO:0016043	https://www.orthodb.org/v10?query=143997at33208
143997at33208	Cell division cycle 23	mitotic sister chromatid segregation	BP	GO:0000070	https://www.orthodb.org/v10?query=143997at33208
143997at33208	Cell division cycle 23	cellular component organization or biogenesis	BP	GO:0071840	https://www.orthodb.org/v10?query=143997at33208
143997at33208	Cell division cycle 23	mitotic metaphase chromosome alignment	BP	GO:0007080	https://www.orthodb.org/v10?query=143997at33208
143997at33208	Cell division cycle 23	establishment of organelle localization	BP	GO:0051656	https://www.orthodb.org/v10?query=143997at33208
143997at33208	Cell division cycle 23	protein metabolic process	BP	GO:0019538	https://www.orthodb.org/v10?query=143997at33208
143997at33208	Cell division cycle 23	protein modification process	BP	GO:0036211	https://www.orthodb.org/v10?query=143997at33208
143997at33208	Cell division cycle 23	biological_process	BP	GO:0008150	https://www.orthodb.org/v10?query=143997at33208
143997at33208	Cell division cycle 23	protein K11-linked ubiquitination	BP	GO:0070979	https://www.orthodb.org/v10?query=143997at33208
143997at33208	Cell division cycle 23	protein polyubiquitination	BP	GO:0000209	https://www.orthodb.org/v10?query=143997at33208
143997at33208	Cell division cycle 23	metabolic process	BP	GO:0008152	https://www.orthodb.org/v10?query=143997at33208
143997at33208	Cell division cycle 23	primary metabolic process	BP	GO:0044238	https://www.orthodb.org/v10?query=143997at33208
143997at33208	Cell division cycle 23	post-translational protein modification	BP	GO:0043687	https://www.orthodb.org/v10?query=143997at33208
143997at33208	Cell division cycle 23	macromolecule modification	BP	GO:0043412	https://www.orthodb.org/v10?query=143997at33208
143997at33208	Cell division cycle 23	macromolecule metabolic process	BP	GO:0043170	https://www.orthodb.org/v10?query=143997at33208
143997at33208	Cell division cycle 23	protein modification by small protein conjugation or removal	BP	GO:0070647	https://www.orthodb.org/v10?query=143997at33208
143997at33208	Cell division cycle 23	protein modification by small protein conjugation	BP	GO:0032446	https://www.orthodb.org/v10?query=143997at33208
143997at33208	Cell division cycle 23	protein ubiquitination	BP	GO:0016567	https://www.orthodb.org/v10?query=143997at33208
143997at33208	Cell division cycle 23	biological_process	BP	GO:0008150	https://www.orthodb.org/v10?query=143997at33208
143997at33208	Cell division cycle 23	cellular process	BP	GO:0009987	https://www.orthodb.org/v10?query=143997at33208
143997at33208	Cell division cycle 23	cell cycle	BP	GO:0007049	https://www.orthodb.org/v10?query=143997at33208
143997at33208	Cell division cycle 23	mitotic cell cycle	BP	GO:0000278	https://www.orthodb.org/v10?query=143997at33208
143997at33208	Cell division cycle 23	regulation of mitotic metaphase/anaphase transition	BP	GO:0030071	https://www.orthodb.org/v10?query=143997at33208
143997at33208	Cell division cycle 23	mitotic metaphase chromosome alignment	BP	GO:0007080	https://www.orthodb.org/v10?query=143997at33208
143997at33208	Cell division cycle 23	protein K11-linked ubiquitination	BP	GO:0070979	https://www.orthodb.org/v10?query=143997at33208
143997at33208	Cell division cycle 23	mitotic cell cycle	BP	GO:0000278	https://www.orthodb.org/v10?query=143997at33208
146671at33208	nuclear export mediator factor NEMF	biological_process	BP	GO:0008150	https://www.orthodb.org/v10?query=146671at33208
146671at33208	nuclear export mediator factor NEMF	intracellular transport	BP	GO:0046907	https://www.orthodb.org/v10?query=146671at33208
146671at33208	nuclear export mediator factor NEMF	transport	BP	GO:0006810	https://www.orthodb.org/v10?query=146671at33208
146671at33208	nuclear export mediator factor NEMF	cellular process	BP	GO:0009987	https://www.orthodb.org/v10?query=146671at33208
146671at33208	nuclear export mediator factor NEMF	nuclear transport	BP	GO:0051169	https://www.orthodb.org/v10?query=146671at33208
146671at33208	nuclear export mediator factor NEMF	nucleocytoplasmic transport	BP	GO:0006913	https://www.orthodb.org/v10?query=146671at33208
146671at33208	nuclear export mediator factor NEMF	nuclear export	BP	GO:0051168	https://www.orthodb.org/v10?query=146671at33208
146671at33208	nuclear export mediator factor NEMF	localization	BP	GO:0051179	https://www.orthodb.org/v10?query=146671at33208
146671at33208	nuclear export mediator factor NEMF	cellular localization	BP	GO:0051641	https://www.orthodb.org/v10?query=146671at33208
146671at33208	nuclear export mediator factor NEMF	establishment of localization	BP	GO:0051234	https://www.orthodb.org/v10?query=146671at33208
146671at33208	nuclear export mediator factor NEMF	establishment of localization in cell	BP	GO:0051649	https://www.orthodb.org/v10?query=146671at33208
146671at33208	nuclear export mediator factor NEMF	nuclear export	BP	GO:0051168	https://www.orthodb.org/v10?query=146671at33208
14776at33208	eIF-2-alpha kinase activator GCN1	biological_process	BP	GO:0008150	https://www.orthodb.org/v10?query=14776at33208
14776at33208	eIF-2-alpha kinase activator GCN1	cellular response to stimulus	BP	GO:0051716	https://www.orthodb.org/v10?query=14776at33208
14776at33208	eIF-2-alpha kinase activator GCN1	cellular response to stress	BP	GO:0033554	https://www.orthodb.org/v10?query=14776at33208
14776at33208	eIF-2-alpha kinase activator GCN1	response to stress	BP	GO:0006950	https://www.orthodb.org/v10?query=14776at33208
14776at33208	eIF-2-alpha kinase activator GCN1	response to stimulus	BP	GO:0050896	https://www.orthodb.org/v10?query=14776at33208
14776at33208	eIF-2-alpha kinase activator GCN1	cellular process	BP	GO:0009987	https://www.orthodb.org/v10?query=14776at33208
14776at33208	eIF-2-alpha kinase activator GCN1	regulation of kinase activity	BP	GO:0043549	https://www.orthodb.org/v10?query=14776at33208
14776at33208	eIF-2-alpha kinase activator GCN1	positive regulation of metabolic process	BP	GO:0009893	https://www.orthodb.org/v10?query=14776at33208
14776at33208	eIF-2-alpha kinase activator GCN1	positive regulation of biological process	BP	GO:0048518	https://www.orthodb.org/v10?query=14776at33208
14776at33208	eIF-2-alpha kinase activator GCN1	cellular metabolic process	BP	GO:0044237	https://www.orthodb.org/v10?query=14776at33208
14776at33208	eIF-2-alpha kinase activator GCN1	regulation of cellular process	BP	GO:0050794	https://www.orthodb.org/v10?query=14776at33208
14776at33208	eIF-2-alpha kinase activator GCN1	positive regulation of cellular process	BP	GO:0048522	https://www.orthodb.org/v10?query=14776at33208
14776at33208	eIF-2-alpha kinase activator GCN1	regulation of catalytic activity	BP	GO:0050790	https://www.orthodb.org/v10?query=14776at33208
14776at33208	eIF-2-alpha kinase activator GCN1	regulation of phosphate metabolic process	BP	GO:0019220	https://www.orthodb.org/v10?query=14776at33208
14776at33208	eIF-2-alpha kinase activator GCN1	regulation of metabolic process	BP	GO:0019222	https://www.orthodb.org/v10?query=14776at33208
14776at33208	eIF-2-alpha kinase activator GCN1	positive regulation of kinase activity	BP	GO:0033674	https://www.orthodb.org/v10?query=14776at33208
14776at33208	eIF-2-alpha kinase activator GCN1	phosphorylation	BP	GO:0016310	https://www.orthodb.org/v10?query=14776at33208
14776at33208	eIF-2-alpha kinase activator GCN1	positive regulation of transferase activity	BP	GO:0051347	https://www.orthodb.org/v10?query=14776at33208
14776at33208	eIF-2-alpha kinase activator GCN1	biological regulation	BP	GO:0065007	https://www.orthodb.org/v10?query=14776at33208
14776at33208	eIF-2-alpha kinase activator GCN1	positive regulation of phosphate metabolic process	BP	GO:0045937	https://www.orthodb.org/v10?query=14776at33208
14776at33208	eIF-2-alpha kinase activator GCN1	positive regulation of phosphorylation	BP	GO:0042327	https://www.orthodb.org/v10?query=14776at33208
14776at33208	eIF-2-alpha kinase activator GCN1	biological_process	BP	GO:0008150	https://www.orthodb.org/v10?query=14776at33208
14776at33208	eIF-2-alpha kinase activator GCN1	metabolic process	BP	GO:0008152	https://www.orthodb.org/v10?query=14776at33208
14776at33208	eIF-2-alpha kinase activator GCN1	phosphorus metabolic process	BP	GO:0006793	https://www.orthodb.org/v10?query=14776at33208
14776at33208	eIF-2-alpha kinase activator GCN1	regulation of molecular function	BP	GO:0065009	https://www.orthodb.org/v10?query=14776at33208
14776at33208	eIF-2-alpha kinase activator GCN1	cellular process	BP	GO:0009987	https://www.orthodb.org/v10?query=14776at33208
14776at33208	eIF-2-alpha kinase activator GCN1	phosphate-containing compound metabolic process	BP	GO:0006796	https://www.orthodb.org/v10?query=14776at33208
14776at33208	eIF-2-alpha kinase activator GCN1	regulation of phosphorylation	BP	GO:0042325	https://www.orthodb.org/v10?query=14776at33208
14776at33208	eIF-2-alpha kinase activator GCN1	positive regulation of molecular function	BP	GO:0044093	https://www.orthodb.org/v10?query=14776at33208
14776at33208	eIF-2-alpha kinase activator GCN1	positive regulation of catalytic activity	BP	GO:0043085	https://www.orthodb.org/v10?query=14776at33208
14776at33208	eIF-2-alpha kinase activator GCN1	regulation of phosphorus metabolic process	BP	GO:0051174	https://www.orthodb.org/v10?query=14776at33208
14776at33208	eIF-2-alpha kinase activator GCN1	regulation of transferase activity	BP	GO:0051338	https://www.orthodb.org/v10?query=14776at33208
14776at33208	eIF-2-alpha kinase activator GCN1	positive regulation of cellular metabolic process	BP	GO:0031325	https://www.orthodb.org/v10?query=14776at33208
14776at33208	eIF-2-alpha kinase activator GCN1	regulation of biological process	BP	GO:0050789	https://www.orthodb.org/v10?query=14776at33208
14776at33208	eIF-2-alpha kinase activator GCN1	positive regulation of phosphorus metabolic process	BP	GO:0010562	https://www.orthodb.org/v10?query=14776at33208
14776at33208	eIF-2-alpha kinase activator GCN1	regulation of cellular metabolic process	BP	GO:0031323	https://www.orthodb.org/v10?query=14776at33208
14776at33208	eIF-2-alpha kinase activator GCN1	amide biosynthetic process	BP	GO:0043604	https://www.orthodb.org/v10?query=14776at33208
14776at33208	eIF-2-alpha kinase activator GCN1	protein metabolic process	BP	GO:0019538	https://www.orthodb.org/v10?query=14776at33208
14776at33208	eIF-2-alpha kinase activator GCN1	amide metabolic process	BP	GO:0043603	https://www.orthodb.org/v10?query=14776at33208
14776at33208	eIF-2-alpha kinase activator GCN1	macromolecule biosynthetic process	BP	GO:0009059	https://www.orthodb.org/v10?query=14776at33208
14776at33208	eIF-2-alpha kinase activator GCN1	biosynthetic process	BP	GO:0009058	https://www.orthodb.org/v10?query=14776at33208
14776at33208	eIF-2-alpha kinase activator GCN1	primary metabolic process	BP	GO:0044238	https://www.orthodb.org/v10?query=14776at33208
14776at33208	eIF-2-alpha kinase activator GCN1	cellular metabolic process	BP	GO:0044237	https://www.orthodb.org/v10?query=14776at33208
14776at33208	eIF-2-alpha kinase activator GCN1	regulation of protein metabolic process	BP	GO:0051246	https://www.orthodb.org/v10?query=14776at33208
14776at33208	eIF-2-alpha kinase activator GCN1	macromolecule metabolic process	BP	GO:0043170	https://www.orthodb.org/v10?query=14776at33208
14776at33208	eIF-2-alpha kinase activator GCN1	regulation of translation	BP	GO:0006417	https://www.orthodb.org/v10?query=14776at33208
14776at33208	eIF-2-alpha kinase activator GCN1	regulation of cellular process	BP	GO:0050794	https://www.orthodb.org/v10?query=14776at33208
14776at33208	eIF-2-alpha kinase activator GCN1	peptide metabolic process	BP	GO:0006518	https://www.orthodb.org/v10?query=14776at33208
14776at33208	eIF-2-alpha kinase activator GCN1	regulation of amide metabolic process	BP	GO:0034248	https://www.orthodb.org/v10?query=14776at33208
14776at33208	eIF-2-alpha kinase activator GCN1	regulation of macromolecule biosynthetic process	BP	GO:0010556	https://www.orthodb.org/v10?query=14776at33208
14776at33208	eIF-2-alpha kinase activator GCN1	regulation of metabolic process	BP	GO:0019222	https://www.orthodb.org/v10?query=14776at33208
14776at33208	eIF-2-alpha kinase activator GCN1	biological regulation	BP	GO:0065007	https://www.orthodb.org/v10?query=14776at33208
14776at33208	eIF-2-alpha kinase activator GCN1	biological_process	BP	GO:0008150	https://www.orthodb.org/v10?query=14776at33208
14776at33208	eIF-2-alpha kinase activator GCN1	regulation of macromolecule metabolic process	BP	GO:0060255	https://www.orthodb.org/v10?query=14776at33208
14776at33208	eIF-2-alpha kinase activator GCN1	metabolic process	BP	GO:0008152	https://www.orthodb.org/v10?query=14776at33208
14776at33208	eIF-2-alpha kinase activator GCN1	cellular biosynthetic process	BP	GO:0044249	https://www.orthodb.org/v10?query=14776at33208
14776at33208	eIF-2-alpha kinase activator GCN1	regulation of biosynthetic process	BP	GO:0009889	https://www.orthodb.org/v10?query=14776at33208
14776at33208	eIF-2-alpha kinase activator GCN1	cellular process	BP	GO:0009987	https://www.orthodb.org/v10?query=14776at33208
14776at33208	eIF-2-alpha kinase activator GCN1	translation	BP	GO:0006412	https://www.orthodb.org/v10?query=14776at33208
14776at33208	eIF-2-alpha kinase activator GCN1	post-transcriptional regulation of gene expression	BP	GO:0010608	https://www.orthodb.org/v10?query=14776at33208
14776at33208	eIF-2-alpha kinase activator GCN1	peptide biosynthetic process	BP	GO:0043043	https://www.orthodb.org/v10?query=14776at33208
14776at33208	eIF-2-alpha kinase activator GCN1	regulation of gene expression	BP	GO:0010468	https://www.orthodb.org/v10?query=14776at33208
14776at33208	eIF-2-alpha kinase activator GCN1	gene expression	BP	GO:0010467	https://www.orthodb.org/v10?query=14776at33208
14776at33208	eIF-2-alpha kinase activator GCN1	regulation of biological process	BP	GO:0050789	https://www.orthodb.org/v10?query=14776at33208
14776at33208	eIF-2-alpha kinase activator GCN1	regulation of cellular biosynthetic process	BP	GO:0031326	https://www.orthodb.org/v10?query=14776at33208
14776at33208	eIF-2-alpha kinase activator GCN1	regulation of primary metabolic process	BP	GO:0080090	https://www.orthodb.org/v10?query=14776at33208
14776at33208	eIF-2-alpha kinase activator GCN1	regulation of cellular metabolic process	BP	GO:0031323	https://www.orthodb.org/v10?query=14776at33208
14776at33208	eIF-2-alpha kinase activator GCN1	cellular response to stress	BP	GO:0033554	https://www.orthodb.org/v10?query=14776at33208
14776at33208	eIF-2-alpha kinase activator GCN1	positive regulation of kinase activity	BP	GO:0033674	https://www.orthodb.org/v10?query=14776at33208
14776at33208	eIF-2-alpha kinase activator GCN1	regulation of translation	BP	GO:0006417	https://www.orthodb.org/v10?query=14776at33208
147873at33208	Crooked neck pre-mRNA splicing factor 1	RNA splicing	BP	GO:0008380	https://www.orthodb.org/v10?query=147873at33208
147873at33208	Crooked neck pre-mRNA splicing factor 1	cellular component assembly	BP	GO:0022607	https://www.orthodb.org/v10?query=147873at33208
147873at33208	Crooked neck pre-mRNA splicing factor 1	macromolecule biosynthetic process	BP	GO:0009059	https://www.orthodb.org/v10?query=147873at33208
147873at33208	Crooked neck pre-mRNA splicing factor 1	biosynthetic process	BP	GO:0009058	https://www.orthodb.org/v10?query=147873at33208
147873at33208	Crooked neck pre-mRNA splicing factor 1	primary metabolic process	BP	GO:0044238	https://www.orthodb.org/v10?query=147873at33208
147873at33208	Crooked neck pre-mRNA splicing factor 1	cellular metabolic process	BP	GO:0044237	https://www.orthodb.org/v10?query=147873at33208
147873at33208	Crooked neck pre-mRNA splicing factor 1	RNA splicing, via transesterification reactions with bulged adenosine as nucleophile	BP	GO:0000377	https://www.orthodb.org/v10?query=147873at33208
147873at33208	Crooked neck pre-mRNA splicing factor 1	mRNA splicing, via spliceosome	BP	GO:0000398	https://www.orthodb.org/v10?query=147873at33208
147873at33208	Crooked neck pre-mRNA splicing factor 1	macromolecule metabolic process	BP	GO:0043170	https://www.orthodb.org/v10?query=147873at33208
147873at33208	Crooked neck pre-mRNA splicing factor 1	RNA metabolic process	BP	GO:0016070	https://www.orthodb.org/v10?query=147873at33208
147873at33208	Crooked neck pre-mRNA splicing factor 1	cellular component biogenesis	BP	GO:0044085	https://www.orthodb.org/v10?query=147873at33208
147873at33208	Crooked neck pre-mRNA splicing factor 1	mRNA metabolic process	BP	GO:0016071	https://www.orthodb.org/v10?query=147873at33208
147873at33208	Crooked neck pre-mRNA splicing factor 1	nucleic acid metabolic process	BP	GO:0090304	https://www.orthodb.org/v10?query=147873at33208
147873at33208	Crooked neck pre-mRNA splicing factor 1	biological_process	BP	GO:0008150	https://www.orthodb.org/v10?query=147873at33208
147873at33208	Crooked neck pre-mRNA splicing factor 1	protein-containing complex organization	BP	GO:0043933	https://www.orthodb.org/v10?query=147873at33208
147873at33208	Crooked neck pre-mRNA splicing factor 1	protein-RNA complex organization	BP	GO:0071826	https://www.orthodb.org/v10?query=147873at33208
147873at33208	Crooked neck pre-mRNA splicing factor 1	protein-containing complex assembly	BP	GO:0065003	https://www.orthodb.org/v10?query=147873at33208
147873at33208	Crooked neck pre-mRNA splicing factor 1	protein-RNA complex assembly	BP	GO:0022618	https://www.orthodb.org/v10?query=147873at33208
147873at33208	Crooked neck pre-mRNA splicing factor 1	metabolic process	BP	GO:0008152	https://www.orthodb.org/v10?query=147873at33208
147873at33208	Crooked neck pre-mRNA splicing factor 1	ribonucleoprotein complex biogenesis	BP	GO:0022613	https://www.orthodb.org/v10?query=147873at33208
147873at33208	Crooked neck pre-mRNA splicing factor 1	RNA processing	BP	GO:0006396	https://www.orthodb.org/v10?query=147873at33208
147873at33208	Crooked neck pre-mRNA splicing factor 1	mRNA processing	BP	GO:0006397	https://www.orthodb.org/v10?query=147873at33208
147873at33208	Crooked neck pre-mRNA splicing factor 1	cellular biosynthetic process	BP	GO:0044249	https://www.orthodb.org/v10?query=147873at33208
147873at33208	Crooked neck pre-mRNA splicing factor 1	nucleobase-containing compound metabolic process	BP	GO:0006139	https://www.orthodb.org/v10?query=147873at33208
147873at33208	Crooked neck pre-mRNA splicing factor 1	cellular process	BP	GO:0009987	https://www.orthodb.org/v10?query=147873at33208
147873at33208	Crooked neck pre-mRNA splicing factor 1	spliceosomal complex assembly	BP	GO:0000245	https://www.orthodb.org/v10?query=147873at33208
147873at33208	Crooked neck pre-mRNA splicing factor 1	RNA splicing, via transesterification reactions	BP	GO:0000375	https://www.orthodb.org/v10?query=147873at33208
147873at33208	Crooked neck pre-mRNA splicing factor 1	cellular component organization	BP	GO:0016043	https://www.orthodb.org/v10?query=147873at33208
147873at33208	Crooked neck pre-mRNA splicing factor 1	gene expression	BP	GO:0010467	https://www.orthodb.org/v10?query=147873at33208
147873at33208	Crooked neck pre-mRNA splicing factor 1	cellular component organization or biogenesis	BP	GO:0071840	https://www.orthodb.org/v10?query=147873at33208
147873at33208	Crooked neck pre-mRNA splicing factor 1	nucleic acid metabolic process	BP	GO:0090304	https://www.orthodb.org/v10?query=147873at33208
147873at33208	Crooked neck pre-mRNA splicing factor 1	biological_process	BP	GO:0008150	https://www.orthodb.org/v10?query=147873at33208
147873at33208	Crooked neck pre-mRNA splicing factor 1	metabolic process	BP	GO:0008152	https://www.orthodb.org/v10?query=147873at33208
147873at33208	Crooked neck pre-mRNA splicing factor 1	macromolecule biosynthetic process	BP	GO:0009059	https://www.orthodb.org/v10?query=147873at33208
147873at33208	Crooked neck pre-mRNA splicing factor 1	RNA processing	BP	GO:0006396	https://www.orthodb.org/v10?query=147873at33208
147873at33208	Crooked neck pre-mRNA splicing factor 1	biosynthetic process	BP	GO:0009058	https://www.orthodb.org/v10?query=147873at33208
147873at33208	Crooked neck pre-mRNA splicing factor 1	primary metabolic process	BP	GO:0044238	https://www.orthodb.org/v10?query=147873at33208
147873at33208	Crooked neck pre-mRNA splicing factor 1	cellular biosynthetic process	BP	GO:0044249	https://www.orthodb.org/v10?query=147873at33208
147873at33208	Crooked neck pre-mRNA splicing factor 1	cellular metabolic process	BP	GO:0044237	https://www.orthodb.org/v10?query=147873at33208
147873at33208	Crooked neck pre-mRNA splicing factor 1	nucleobase-containing compound metabolic process	BP	GO:0006139	https://www.orthodb.org/v10?query=147873at33208
147873at33208	Crooked neck pre-mRNA splicing factor 1	cellular process	BP	GO:0009987	https://www.orthodb.org/v10?query=147873at33208
147873at33208	Crooked neck pre-mRNA splicing factor 1	macromolecule metabolic process	BP	GO:0043170	https://www.orthodb.org/v10?query=147873at33208
147873at33208	Crooked neck pre-mRNA splicing factor 1	RNA metabolic process	BP	GO:0016070	https://www.orthodb.org/v10?query=147873at33208
147873at33208	Crooked neck pre-mRNA splicing factor 1	gene expression	BP	GO:0010467	https://www.orthodb.org/v10?query=147873at33208
147873at33208	Crooked neck pre-mRNA splicing factor 1	spliceosomal complex assembly	BP	GO:0000245	https://www.orthodb.org/v10?query=147873at33208
147873at33208	Crooked neck pre-mRNA splicing factor 1	RNA processing	BP	GO:0006396	https://www.orthodb.org/v10?query=147873at33208
148325at33208	THO complex subunit 1	biological regulation	BP	GO:0065007	https://www.orthodb.org/v10?query=148325at33208
148325at33208	THO complex subunit 1	biological_process	BP	GO:0008150	https://www.orthodb.org/v10?query=148325at33208
148325at33208	THO complex subunit 1	regulation of cellular process	BP	GO:0050794	https://www.orthodb.org/v10?query=148325at33208
148325at33208	THO complex subunit 1	signal transduction	BP	GO:0007165	https://www.orthodb.org/v10?query=148325at33208
148325at33208	THO complex subunit 1	cell communication	BP	GO:0007154	https://www.orthodb.org/v10?query=148325at33208
148325at33208	THO complex subunit 1	signaling	BP	GO:0023052	https://www.orthodb.org/v10?query=148325at33208
148325at33208	THO complex subunit 1	cellular response to stimulus	BP	GO:0051716	https://www.orthodb.org/v10?query=148325at33208
148325at33208	THO complex subunit 1	regulation of biological process	BP	GO:0050789	https://www.orthodb.org/v10?query=148325at33208
148325at33208	THO complex subunit 1	cellular process	BP	GO:0009987	https://www.orthodb.org/v10?query=148325at33208
148325at33208	THO complex subunit 1	response to stimulus	BP	GO:0050896	https://www.orthodb.org/v10?query=148325at33208
148325at33208	THO complex subunit 1	signal transduction	BP	GO:0007165	https://www.orthodb.org/v10?query=148325at33208
152977at33208	dymeclin	biological_process	BP	GO:0008150	https://www.orthodb.org/v10?query=152977at33208
152977at33208	dymeclin	Golgi organization	BP	GO:0007030	https://www.orthodb.org/v10?query=152977at33208
152977at33208	dymeclin	cellular component organization	BP	GO:0016043	https://www.orthodb.org/v10?query=152977at33208
152977at33208	dymeclin	cellular component organization or biogenesis	BP	GO:0071840	https://www.orthodb.org/v10?query=152977at33208
152977at33208	dymeclin	organelle organization	BP	GO:0006996	https://www.orthodb.org/v10?query=152977at33208
152977at33208	dymeclin	cellular process	BP	GO:0009987	https://www.orthodb.org/v10?query=152977at33208
152977at33208	dymeclin	endomembrane system organization	BP	GO:0010256	https://www.orthodb.org/v10?query=152977at33208
152977at33208	dymeclin	biological_process	BP	GO:0008150	https://www.orthodb.org/v10?query=152977at33208
152977at33208	dymeclin	skeletal system development	BP	GO:0001501	https://www.orthodb.org/v10?query=152977at33208
152977at33208	dymeclin	system development	BP	GO:0048731	https://www.orthodb.org/v10?query=152977at33208
152977at33208	dymeclin	multicellular organism development	BP	GO:0007275	https://www.orthodb.org/v10?query=152977at33208
152977at33208	dymeclin	anatomical structure development	BP	GO:0048856	https://www.orthodb.org/v10?query=152977at33208
152977at33208	dymeclin	animal organ development	BP	GO:0048513	https://www.orthodb.org/v10?query=152977at33208
152977at33208	dymeclin	developmental process	BP	GO:0032502	https://www.orthodb.org/v10?query=152977at33208
152977at33208	dymeclin	bone development	BP	GO:0060348	https://www.orthodb.org/v10?query=152977at33208
152977at33208	dymeclin	multicellular organismal process	BP	GO:0032501	https://www.orthodb.org/v10?query=152977at33208
152977at33208	dymeclin	Golgi organization	BP	GO:0007030	https://www.orthodb.org/v10?query=152977at33208
152977at33208	dymeclin	bone development	BP	GO:0060348	https://www.orthodb.org/v10?query=152977at33208
153034at33208	Peptidylprolyl isomerase domain and WD repeat containing 1	peptidyl-proline modification	BP	GO:0018208	https://www.orthodb.org/v10?query=153034at33208
153034at33208	Peptidylprolyl isomerase domain and WD repeat containing 1	protein metabolic process	BP	GO:0019538	https://www.orthodb.org/v10?query=153034at33208
153034at33208	Peptidylprolyl isomerase domain and WD repeat containing 1	protein modification process	BP	GO:0036211	https://www.orthodb.org/v10?query=153034at33208
153034at33208	Peptidylprolyl isomerase domain and WD repeat containing 1	biological_process	BP	GO:0008150	https://www.orthodb.org/v10?query=153034at33208
153034at33208	Peptidylprolyl isomerase domain and WD repeat containing 1	metabolic process	BP	GO:0008152	https://www.orthodb.org/v10?query=153034at33208
153034at33208	Peptidylprolyl isomerase domain and WD repeat containing 1	protein peptidyl-prolyl isomerization	BP	GO:0000413	https://www.orthodb.org/v10?query=153034at33208
153034at33208	Peptidylprolyl isomerase domain and WD repeat containing 1	primary metabolic process	BP	GO:0044238	https://www.orthodb.org/v10?query=153034at33208
153034at33208	Peptidylprolyl isomerase domain and WD repeat containing 1	macromolecule modification	BP	GO:0043412	https://www.orthodb.org/v10?query=153034at33208
153034at33208	Peptidylprolyl isomerase domain and WD repeat containing 1	macromolecule metabolic process	BP	GO:0043170	https://www.orthodb.org/v10?query=153034at33208
153034at33208	Peptidylprolyl isomerase domain and WD repeat containing 1	peptidyl-amino acid modification	BP	GO:0018193	https://www.orthodb.org/v10?query=153034at33208
153034at33208	Peptidylprolyl isomerase domain and WD repeat containing 1	protein peptidyl-prolyl isomerization	BP	GO:0000413	https://www.orthodb.org/v10?query=153034at33208
157138at33208	neurochondrin	tissue homeostasis	BP	GO:0001894	https://www.orthodb.org/v10?query=157138at33208
157138at33208	neurochondrin	tissue remodeling	BP	GO:0048771	https://www.orthodb.org/v10?query=157138at33208
157138at33208	neurochondrin	biological_process	BP	GO:0008150	https://www.orthodb.org/v10?query=157138at33208
157138at33208	neurochondrin	bone remodeling	BP	GO:0046849	https://www.orthodb.org/v10?query=157138at33208
157138at33208	neurochondrin	bone resorption	BP	GO:0045453	https://www.orthodb.org/v10?query=157138at33208
157138at33208	neurochondrin	homeostatic process	BP	GO:0042592	https://www.orthodb.org/v10?query=157138at33208
157138at33208	neurochondrin	multicellular organismal-level homeostasis	BP	GO:0048871	https://www.orthodb.org/v10?query=157138at33208
157138at33208	neurochondrin	anatomical structure homeostasis	BP	GO:0060249	https://www.orthodb.org/v10?query=157138at33208
157138at33208	neurochondrin	multicellular organismal process	BP	GO:0032501	https://www.orthodb.org/v10?query=157138at33208
157138at33208	neurochondrin	biological_process	BP	GO:0008150	https://www.orthodb.org/v10?query=157138at33208
157138at33208	neurochondrin	plasma membrane bounded cell projection organization	BP	GO:0120036	https://www.orthodb.org/v10?query=157138at33208
157138at33208	neurochondrin	neuron differentiation	BP	GO:0030182	https://www.orthodb.org/v10?query=157138at33208
157138at33208	neurochondrin	neuron projection development	BP	GO:0031175	https://www.orthodb.org/v10?query=157138at33208
157138at33208	neurochondrin	multicellular organism development	BP	GO:0007275	https://www.orthodb.org/v10?query=157138at33208
157138at33208	neurochondrin	cell projection organization	BP	GO:0030030	https://www.orthodb.org/v10?query=157138at33208
157138at33208	neurochondrin	anatomical structure development	BP	GO:0048856	https://www.orthodb.org/v10?query=157138at33208
157138at33208	neurochondrin	nervous system development	BP	GO:0007399	https://www.orthodb.org/v10?query=157138at33208
157138at33208	neurochondrin	neurogenesis	BP	GO:0022008	https://www.orthodb.org/v10?query=157138at33208
157138at33208	neurochondrin	neuron development	BP	GO:0048666	https://www.orthodb.org/v10?query=157138at33208
157138at33208	neurochondrin	generation of neurons	BP	GO:0048699	https://www.orthodb.org/v10?query=157138at33208
157138at33208	neurochondrin	cell development	BP	GO:0048468	https://www.orthodb.org/v10?query=157138at33208
157138at33208	neurochondrin	cellular developmental process	BP	GO:0048869	https://www.orthodb.org/v10?query=157138at33208
157138at33208	neurochondrin	cellular process	BP	GO:0009987	https://www.orthodb.org/v10?query=157138at33208
157138at33208	neurochondrin	system development	BP	GO:0048731	https://www.orthodb.org/v10?query=157138at33208
157138at33208	neurochondrin	cell differentiation	BP	GO:0030154	https://www.orthodb.org/v10?query=157138at33208
157138at33208	neurochondrin	cellular component organization	BP	GO:0016043	https://www.orthodb.org/v10?query=157138at33208
157138at33208	neurochondrin	cellular component organization or biogenesis	BP	GO:0071840	https://www.orthodb.org/v10?query=157138at33208
157138at33208	neurochondrin	developmental process	BP	GO:0032502	https://www.orthodb.org/v10?query=157138at33208
157138at33208	neurochondrin	multicellular organismal process	BP	GO:0032501	https://www.orthodb.org/v10?query=157138at33208
157138at33208	neurochondrin	bone resorption	BP	GO:0045453	https://www.orthodb.org/v10?query=157138at33208
157138at33208	neurochondrin	neuron projection development	BP	GO:0031175	https://www.orthodb.org/v10?query=157138at33208
158845at33208	exocyst complex component 8	biological_process	BP	GO:0008150	https://www.orthodb.org/v10?query=158845at33208
158845at33208	exocyst complex component 8	secretion	BP	GO:0046903	https://www.orthodb.org/v10?query=158845at33208
158845at33208	exocyst complex component 8	vesicle-mediated transport	BP	GO:0016192	https://www.orthodb.org/v10?query=158845at33208
158845at33208	exocyst complex component 8	localization	BP	GO:0051179	https://www.orthodb.org/v10?query=158845at33208
158845at33208	exocyst complex component 8	establishment of localization	BP	GO:0051234	https://www.orthodb.org/v10?query=158845at33208
158845at33208	exocyst complex component 8	export from cell	BP	GO:0140352	https://www.orthodb.org/v10?query=158845at33208
158845at33208	exocyst complex component 8	transport	BP	GO:0006810	https://www.orthodb.org/v10?query=158845at33208
158845at33208	exocyst complex component 8	exocytosis	BP	GO:0006887	https://www.orthodb.org/v10?query=158845at33208
158845at33208	exocyst complex component 8	cellular process	BP	GO:0009987	https://www.orthodb.org/v10?query=158845at33208
158845at33208	exocyst complex component 8	secretion by cell	BP	GO:0032940	https://www.orthodb.org/v10?query=158845at33208
158845at33208	exocyst complex component 8	exocytosis	BP	GO:0006887	https://www.orthodb.org/v10?query=158845at33208
158962at33208	DNA mismatch repair protein Mlh1	male gamete generation	BP	GO:0048232	https://www.orthodb.org/v10?query=158962at33208
158962at33208	DNA mismatch repair protein Mlh1	developmental process involved in reproduction	BP	GO:0003006	https://www.orthodb.org/v10?query=158962at33208
158962at33208	DNA mismatch repair protein Mlh1	biological_process	BP	GO:0008150	https://www.orthodb.org/v10?query=158962at33208
158962at33208	DNA mismatch repair protein Mlh1	multicellular organismal reproductive process	BP	GO:0048609	https://www.orthodb.org/v10?query=158962at33208
158962at33208	DNA mismatch repair protein Mlh1	spermatogenesis	BP	GO:0007283	https://www.orthodb.org/v10?query=158962at33208
158962at33208	DNA mismatch repair protein Mlh1	reproductive process	BP	GO:0022414	https://www.orthodb.org/v10?query=158962at33208
158962at33208	DNA mismatch repair protein Mlh1	gamete generation	BP	GO:0007276	https://www.orthodb.org/v10?query=158962at33208
158962at33208	DNA mismatch repair protein Mlh1	sexual reproduction	BP	GO:0019953	https://www.orthodb.org/v10?query=158962at33208
158962at33208	DNA mismatch repair protein Mlh1	developmental process	BP	GO:0032502	https://www.orthodb.org/v10?query=158962at33208
158962at33208	DNA mismatch repair protein Mlh1	multicellular organismal process	BP	GO:0032501	https://www.orthodb.org/v10?query=158962at33208
158962at33208	DNA mismatch repair protein Mlh1	meiotic cell cycle process	BP	GO:1903046	https://www.orthodb.org/v10?query=158962at33208
158962at33208	DNA mismatch repair protein Mlh1	cell cycle process	BP	GO:0022402	https://www.orthodb.org/v10?query=158962at33208
158962at33208	DNA mismatch repair protein Mlh1	chromosome segregation	BP	GO:0007059	https://www.orthodb.org/v10?query=158962at33208
158962at33208	DNA mismatch repair protein Mlh1	organelle localization	BP	GO:0051640	https://www.orthodb.org/v10?query=158962at33208
158962at33208	DNA mismatch repair protein Mlh1	organelle fission	BP	GO:0048285	https://www.orthodb.org/v10?query=158962at33208
158962at33208	DNA mismatch repair protein Mlh1	meiotic cell cycle	BP	GO:0051321	https://www.orthodb.org/v10?query=158962at33208
158962at33208	DNA mismatch repair protein Mlh1	cellular localization	BP	GO:0051641	https://www.orthodb.org/v10?query=158962at33208
158962at33208	DNA mismatch repair protein Mlh1	nuclear division	BP	GO:0000280	https://www.orthodb.org/v10?query=158962at33208
158962at33208	DNA mismatch repair protein Mlh1	meiotic chromosome segregation	BP	GO:0045132	https://www.orthodb.org/v10?query=158962at33208
158962at33208	DNA mismatch repair protein Mlh1	nuclear chromosome segregation	BP	GO:0098813	https://www.orthodb.org/v10?query=158962at33208
158962at33208	DNA mismatch repair protein Mlh1	establishment of localization in cell	BP	GO:0051649	https://www.orthodb.org/v10?query=158962at33208
158962at33208	DNA mismatch repair protein Mlh1	establishment of chromosome localization	BP	GO:0051303	https://www.orthodb.org/v10?query=158962at33208
158962at33208	DNA mismatch repair protein Mlh1	meiotic nuclear division	BP	GO:0140013	https://www.orthodb.org/v10?query=158962at33208
158962at33208	DNA mismatch repair protein Mlh1	biological_process	BP	GO:0008150	https://www.orthodb.org/v10?query=158962at33208
158962at33208	DNA mismatch repair protein Mlh1	meiosis I cell cycle process	BP	GO:0061982	https://www.orthodb.org/v10?query=158962at33208
158962at33208	DNA mismatch repair protein Mlh1	reproductive process	BP	GO:0022414	https://www.orthodb.org/v10?query=158962at33208
158962at33208	DNA mismatch repair protein Mlh1	organelle organization	BP	GO:0006996	https://www.orthodb.org/v10?query=158962at33208
158962at33208	DNA mismatch repair protein Mlh1	cellular process	BP	GO:0009987	https://www.orthodb.org/v10?query=158962at33208
158962at33208	DNA mismatch repair protein Mlh1	cell cycle	BP	GO:0007049	https://www.orthodb.org/v10?query=158962at33208
158962at33208	DNA mismatch repair protein Mlh1	meiosis I	BP	GO:0007127	https://www.orthodb.org/v10?query=158962at33208
158962at33208	DNA mismatch repair protein Mlh1	meiotic metaphase I homologous chromosome alignment	BP	GO:0043060	https://www.orthodb.org/v10?query=158962at33208
158962at33208	DNA mismatch repair protein Mlh1	metaphase chromosome alignment	BP	GO:0051310	https://www.orthodb.org/v10?query=158962at33208
158962at33208	DNA mismatch repair protein Mlh1	meiotic metaphase chromosome alignment	BP	GO:0051311	https://www.orthodb.org/v10?query=158962at33208
158962at33208	DNA mismatch repair protein Mlh1	establishment of localization	BP	GO:0051234	https://www.orthodb.org/v10?query=158962at33208
158962at33208	DNA mismatch repair protein Mlh1	localization	BP	GO:0051179	https://www.orthodb.org/v10?query=158962at33208
158962at33208	DNA mismatch repair protein Mlh1	chromosome localization	BP	GO:0050000	https://www.orthodb.org/v10?query=158962at33208
158962at33208	DNA mismatch repair protein Mlh1	homologous chromosome segregation	BP	GO:0045143	https://www.orthodb.org/v10?query=158962at33208
158962at33208	DNA mismatch repair protein Mlh1	cellular component organization	BP	GO:0016043	https://www.orthodb.org/v10?query=158962at33208
158962at33208	DNA mismatch repair protein Mlh1	cellular component organization or biogenesis	BP	GO:0071840	https://www.orthodb.org/v10?query=158962at33208
158962at33208	DNA mismatch repair protein Mlh1	sexual reproduction	BP	GO:0019953	https://www.orthodb.org/v10?query=158962at33208
158962at33208	DNA mismatch repair protein Mlh1	establishment of organelle localization	BP	GO:0051656	https://www.orthodb.org/v10?query=158962at33208
158962at33208	DNA mismatch repair protein Mlh1	nucleic acid metabolic process	BP	GO:0090304	https://www.orthodb.org/v10?query=158962at33208
158962at33208	DNA mismatch repair protein Mlh1	DNA repair	BP	GO:0006281	https://www.orthodb.org/v10?query=158962at33208
158962at33208	DNA mismatch repair protein Mlh1	biological_process	BP	GO:0008150	https://www.orthodb.org/v10?query=158962at33208
158962at33208	DNA mismatch repair protein Mlh1	metabolic process	BP	GO:0008152	https://www.orthodb.org/v10?query=158962at33208
158962at33208	DNA mismatch repair protein Mlh1	mismatch repair	BP	GO:0006298	https://www.orthodb.org/v10?query=158962at33208
158962at33208	DNA mismatch repair protein Mlh1	DNA metabolic process	BP	GO:0006259	https://www.orthodb.org/v10?query=158962at33208
158962at33208	DNA mismatch repair protein Mlh1	DNA damage response	BP	GO:0006974	https://www.orthodb.org/v10?query=158962at33208
158962at33208	DNA mismatch repair protein Mlh1	primary metabolic process	BP	GO:0044238	https://www.orthodb.org/v10?query=158962at33208
158962at33208	DNA mismatch repair protein Mlh1	nucleobase-containing compound metabolic process	BP	GO:0006139	https://www.orthodb.org/v10?query=158962at33208
158962at33208	DNA mismatch repair protein Mlh1	cellular metabolic process	BP	GO:0044237	https://www.orthodb.org/v10?query=158962at33208
158962at33208	DNA mismatch repair protein Mlh1	response to stress	BP	GO:0006950	https://www.orthodb.org/v10?query=158962at33208
158962at33208	DNA mismatch repair protein Mlh1	cellular process	BP	GO:0009987	https://www.orthodb.org/v10?query=158962at33208
158962at33208	DNA mismatch repair protein Mlh1	macromolecule metabolic process	BP	GO:0043170	https://www.orthodb.org/v10?query=158962at33208
158962at33208	DNA mismatch repair protein Mlh1	cellular response to stimulus	BP	GO:0051716	https://www.orthodb.org/v10?query=158962at33208
158962at33208	DNA mismatch repair protein Mlh1	cellular response to stress	BP	GO:0033554	https://www.orthodb.org/v10?query=158962at33208
158962at33208	DNA mismatch repair protein Mlh1	response to stimulus	BP	GO:0050896	https://www.orthodb.org/v10?query=158962at33208
158962at33208	DNA mismatch repair protein Mlh1	spermatogenesis	BP	GO:0007283	https://www.orthodb.org/v10?query=158962at33208
158962at33208	DNA mismatch repair protein Mlh1	meiotic metaphase I homologous chromosome alignment	BP	GO:0043060	https://www.orthodb.org/v10?query=158962at33208
158962at33208	DNA mismatch repair protein Mlh1	mismatch repair	BP	GO:0006298	https://www.orthodb.org/v10?query=158962at33208
16244at33208	DNA polymerase epsilon catalytic subunit A	nucleic acid metabolic process	BP	GO:0090304	https://www.orthodb.org/v10?query=16244at33208
16244at33208	DNA polymerase epsilon catalytic subunit A	DNA repair	BP	GO:0006281	https://www.orthodb.org/v10?query=16244at33208
16244at33208	DNA polymerase epsilon catalytic subunit A	biological_process	BP	GO:0008150	https://www.orthodb.org/v10?query=16244at33208
16244at33208	DNA polymerase epsilon catalytic subunit A	metabolic process	BP	GO:0008152	https://www.orthodb.org/v10?query=16244at33208
16244at33208	DNA polymerase epsilon catalytic subunit A	DNA damage response	BP	GO:0006974	https://www.orthodb.org/v10?query=16244at33208
16244at33208	DNA polymerase epsilon catalytic subunit A	DNA metabolic process	BP	GO:0006259	https://www.orthodb.org/v10?query=16244at33208
16244at33208	DNA polymerase epsilon catalytic subunit A	primary metabolic process	BP	GO:0044238	https://www.orthodb.org/v10?query=16244at33208
16244at33208	DNA polymerase epsilon catalytic subunit A	nucleobase-containing compound metabolic process	BP	GO:0006139	https://www.orthodb.org/v10?query=16244at33208
16244at33208	DNA polymerase epsilon catalytic subunit A	cellular metabolic process	BP	GO:0044237	https://www.orthodb.org/v10?query=16244at33208
16244at33208	DNA polymerase epsilon catalytic subunit A	cellular process	BP	GO:0009987	https://www.orthodb.org/v10?query=16244at33208
16244at33208	DNA polymerase epsilon catalytic subunit A	response to stress	BP	GO:0006950	https://www.orthodb.org/v10?query=16244at33208
16244at33208	DNA polymerase epsilon catalytic subunit A	macromolecule metabolic process	BP	GO:0043170	https://www.orthodb.org/v10?query=16244at33208
16244at33208	DNA polymerase epsilon catalytic subunit A	cellular response to stimulus	BP	GO:0051716	https://www.orthodb.org/v10?query=16244at33208
16244at33208	DNA polymerase epsilon catalytic subunit A	cellular response to stress	BP	GO:0033554	https://www.orthodb.org/v10?query=16244at33208
16244at33208	DNA polymerase epsilon catalytic subunit A	response to stimulus	BP	GO:0050896	https://www.orthodb.org/v10?query=16244at33208
16244at33208	DNA polymerase epsilon catalytic subunit A	nucleic acid metabolic process	BP	GO:0090304	https://www.orthodb.org/v10?query=16244at33208
16244at33208	DNA polymerase epsilon catalytic subunit A	biological_process	BP	GO:0008150	https://www.orthodb.org/v10?query=16244at33208
16244at33208	DNA polymerase epsilon catalytic subunit A	DNA repair	BP	GO:0006281	https://www.orthodb.org/v10?query=16244at33208
16244at33208	DNA polymerase epsilon catalytic subunit A	base-excision repair	BP	GO:0006284	https://www.orthodb.org/v10?query=16244at33208
16244at33208	DNA polymerase epsilon catalytic subunit A	metabolic process	BP	GO:0008152	https://www.orthodb.org/v10?query=16244at33208
16244at33208	DNA polymerase epsilon catalytic subunit A	base-excision repair, gap-filling	BP	GO:0006287	https://www.orthodb.org/v10?query=16244at33208
16244at33208	DNA polymerase epsilon catalytic subunit A	primary metabolic process	BP	GO:0044238	https://www.orthodb.org/v10?query=16244at33208
16244at33208	DNA polymerase epsilon catalytic subunit A	DNA metabolic process	BP	GO:0006259	https://www.orthodb.org/v10?query=16244at33208
16244at33208	DNA polymerase epsilon catalytic subunit A	DNA damage response	BP	GO:0006974	https://www.orthodb.org/v10?query=16244at33208
16244at33208	DNA polymerase epsilon catalytic subunit A	nucleobase-containing compound metabolic process	BP	GO:0006139	https://www.orthodb.org/v10?query=16244at33208
16244at33208	DNA polymerase epsilon catalytic subunit A	cellular metabolic process	BP	GO:0044237	https://www.orthodb.org/v10?query=16244at33208
16244at33208	DNA polymerase epsilon catalytic subunit A	cellular process	BP	GO:0009987	https://www.orthodb.org/v10?query=16244at33208
16244at33208	DNA polymerase epsilon catalytic subunit A	response to stress	BP	GO:0006950	https://www.orthodb.org/v10?query=16244at33208
16244at33208	DNA polymerase epsilon catalytic subunit A	macromolecule metabolic process	BP	GO:0043170	https://www.orthodb.org/v10?query=16244at33208
16244at33208	DNA polymerase epsilon catalytic subunit A	cellular response to stimulus	BP	GO:0051716	https://www.orthodb.org/v10?query=16244at33208
16244at33208	DNA polymerase epsilon catalytic subunit A	cellular response to stress	BP	GO:0033554	https://www.orthodb.org/v10?query=16244at33208
16244at33208	DNA polymerase epsilon catalytic subunit A	response to stimulus	BP	GO:0050896	https://www.orthodb.org/v10?query=16244at33208
16244at33208	DNA polymerase epsilon catalytic subunit A	nucleic acid metabolic process	BP	GO:0090304	https://www.orthodb.org/v10?query=16244at33208
16244at33208	DNA polymerase epsilon catalytic subunit A	DNA repair	BP	GO:0006281	https://www.orthodb.org/v10?query=16244at33208
16244at33208	DNA polymerase epsilon catalytic subunit A	biological_process	BP	GO:0008150	https://www.orthodb.org/v10?query=16244at33208
16244at33208	DNA polymerase epsilon catalytic subunit A	metabolic process	BP	GO:0008152	https://www.orthodb.org/v10?query=16244at33208
16244at33208	DNA polymerase epsilon catalytic subunit A	nucleotide-excision repair	BP	GO:0006289	https://www.orthodb.org/v10?query=16244at33208
16244at33208	DNA polymerase epsilon catalytic subunit A	nucleotide-excision repair, DNA gap filling	BP	GO:0006297	https://www.orthodb.org/v10?query=16244at33208
16244at33208	DNA polymerase epsilon catalytic subunit A	DNA damage response	BP	GO:0006974	https://www.orthodb.org/v10?query=16244at33208
16244at33208	DNA polymerase epsilon catalytic subunit A	DNA metabolic process	BP	GO:0006259	https://www.orthodb.org/v10?query=16244at33208
16244at33208	DNA polymerase epsilon catalytic subunit A	primary metabolic process	BP	GO:0044238	https://www.orthodb.org/v10?query=16244at33208
16244at33208	DNA polymerase epsilon catalytic subunit A	cellular metabolic process	BP	GO:0044237	https://www.orthodb.org/v10?query=16244at33208
16244at33208	DNA polymerase epsilon catalytic subunit A	nucleobase-containing compound metabolic process	BP	GO:0006139	https://www.orthodb.org/v10?query=16244at33208
16244at33208	DNA polymerase epsilon catalytic subunit A	response to stress	BP	GO:0006950	https://www.orthodb.org/v10?query=16244at33208
16244at33208	DNA polymerase epsilon catalytic subunit A	cellular process	BP	GO:0009987	https://www.orthodb.org/v10?query=16244at33208
16244at33208	DNA polymerase epsilon catalytic subunit A	macromolecule metabolic process	BP	GO:0043170	https://www.orthodb.org/v10?query=16244at33208
16244at33208	DNA polymerase epsilon catalytic subunit A	cellular response to stimulus	BP	GO:0051716	https://www.orthodb.org/v10?query=16244at33208
16244at33208	DNA polymerase epsilon catalytic subunit A	cellular response to stress	BP	GO:0033554	https://www.orthodb.org/v10?query=16244at33208
16244at33208	DNA polymerase epsilon catalytic subunit A	response to stimulus	BP	GO:0050896	https://www.orthodb.org/v10?query=16244at33208
16244at33208	DNA polymerase epsilon catalytic subunit A	macromolecule biosynthetic process	BP	GO:0009059	https://www.orthodb.org/v10?query=16244at33208
16244at33208	DNA polymerase epsilon catalytic subunit A	biosynthetic process	BP	GO:0009058	https://www.orthodb.org/v10?query=16244at33208
16244at33208	DNA polymerase epsilon catalytic subunit A	primary metabolic process	BP	GO:0044238	https://www.orthodb.org/v10?query=16244at33208
16244at33208	DNA polymerase epsilon catalytic subunit A	cellular metabolic process	BP	GO:0044237	https://www.orthodb.org/v10?query=16244at33208
16244at33208	DNA polymerase epsilon catalytic subunit A	macromolecule metabolic process	BP	GO:0043170	https://www.orthodb.org/v10?query=16244at33208
16244at33208	DNA polymerase epsilon catalytic subunit A	DNA biosynthetic process	BP	GO:0071897	https://www.orthodb.org/v10?query=16244at33208
16244at33208	DNA polymerase epsilon catalytic subunit A	nucleic acid metabolic process	BP	GO:0090304	https://www.orthodb.org/v10?query=16244at33208
16244at33208	DNA polymerase epsilon catalytic subunit A	biological_process	BP	GO:0008150	https://www.orthodb.org/v10?query=16244at33208
16244at33208	DNA polymerase epsilon catalytic subunit A	metabolic process	BP	GO:0008152	https://www.orthodb.org/v10?query=16244at33208
16244at33208	DNA polymerase epsilon catalytic subunit A	cellular biosynthetic process	BP	GO:0044249	https://www.orthodb.org/v10?query=16244at33208
16244at33208	DNA polymerase epsilon catalytic subunit A	DNA metabolic process	BP	GO:0006259	https://www.orthodb.org/v10?query=16244at33208
16244at33208	DNA polymerase epsilon catalytic subunit A	nucleobase-containing compound metabolic process	BP	GO:0006139	https://www.orthodb.org/v10?query=16244at33208
16244at33208	DNA polymerase epsilon catalytic subunit A	cellular process	BP	GO:0009987	https://www.orthodb.org/v10?query=16244at33208
16244at33208	DNA polymerase epsilon catalytic subunit A	nucleobase-containing compound biosynthetic process	BP	GO:0034654	https://www.orthodb.org/v10?query=16244at33208
16244at33208	DNA polymerase epsilon catalytic subunit A	nucleic acid metabolic process	BP	GO:0090304	https://www.orthodb.org/v10?query=16244at33208
16244at33208	DNA polymerase epsilon catalytic subunit A	biological_process	BP	GO:0008150	https://www.orthodb.org/v10?query=16244at33208
16244at33208	DNA polymerase epsilon catalytic subunit A	DNA replication	BP	GO:0006260	https://www.orthodb.org/v10?query=16244at33208
16244at33208	DNA polymerase epsilon catalytic subunit A	metabolic process	BP	GO:0008152	https://www.orthodb.org/v10?query=16244at33208
16244at33208	DNA polymerase epsilon catalytic subunit A	primary metabolic process	BP	GO:0044238	https://www.orthodb.org/v10?query=16244at33208
16244at33208	DNA polymerase epsilon catalytic subunit A	DNA metabolic process	BP	GO:0006259	https://www.orthodb.org/v10?query=16244at33208
16244at33208	DNA polymerase epsilon catalytic subunit A	cellular metabolic process	BP	GO:0044237	https://www.orthodb.org/v10?query=16244at33208
16244at33208	DNA polymerase epsilon catalytic subunit A	nucleobase-containing compound metabolic process	BP	GO:0006139	https://www.orthodb.org/v10?query=16244at33208
16244at33208	DNA polymerase epsilon catalytic subunit A	cellular process	BP	GO:0009987	https://www.orthodb.org/v10?query=16244at33208
16244at33208	DNA polymerase epsilon catalytic subunit A	macromolecule metabolic process	BP	GO:0043170	https://www.orthodb.org/v10?query=16244at33208
16244at33208	DNA polymerase epsilon catalytic subunit A	DNA repair	BP	GO:0006281	https://www.orthodb.org/v10?query=16244at33208
16244at33208	DNA polymerase epsilon catalytic subunit A	base-excision repair, gap-filling	BP	GO:0006287	https://www.orthodb.org/v10?query=16244at33208
16244at33208	DNA polymerase epsilon catalytic subunit A	nucleotide-excision repair, DNA gap filling	BP	GO:0006297	https://www.orthodb.org/v10?query=16244at33208
16244at33208	DNA polymerase epsilon catalytic subunit A	DNA replication	BP	GO:0006260	https://www.orthodb.org/v10?query=16244at33208
162821at33208	mannosyl-oligosaccharide glucosidase	biological_process	BP	GO:0008150	https://www.orthodb.org/v10?query=162821at33208
162821at33208	mannosyl-oligosaccharide glucosidase	carbohydrate metabolic process	BP	GO:0005975	https://www.orthodb.org/v10?query=162821at33208
162821at33208	mannosyl-oligosaccharide glucosidase	metabolic process	BP	GO:0008152	https://www.orthodb.org/v10?query=162821at33208
162821at33208	mannosyl-oligosaccharide glucosidase	oligosaccharide metabolic process	BP	GO:0009311	https://www.orthodb.org/v10?query=162821at33208
162821at33208	mannosyl-oligosaccharide glucosidase	primary metabolic process	BP	GO:0044238	https://www.orthodb.org/v10?query=162821at33208
162821at33208	mannosyl-oligosaccharide glucosidase	oligosaccharide metabolic process	BP	GO:0009311	https://www.orthodb.org/v10?query=162821at33208
164767at33208	WD repeat-containing protein 36	ribosome biogenesis	BP	GO:0042254	https://www.orthodb.org/v10?query=164767at33208
164767at33208	WD repeat-containing protein 36	macromolecule biosynthetic process	BP	GO:0009059	https://www.orthodb.org/v10?query=164767at33208
164767at33208	WD repeat-containing protein 36	rRNA processing	BP	GO:0006364	https://www.orthodb.org/v10?query=164767at33208
164767at33208	WD repeat-containing protein 36	biosynthetic process	BP	GO:0009058	https://www.orthodb.org/v10?query=164767at33208
164767at33208	WD repeat-containing protein 36	primary metabolic process	BP	GO:0044238	https://www.orthodb.org/v10?query=164767at33208
164767at33208	WD repeat-containing protein 36	cellular metabolic process	BP	GO:0044237	https://www.orthodb.org/v10?query=164767at33208
164767at33208	WD repeat-containing protein 36	macromolecule metabolic process	BP	GO:0043170	https://www.orthodb.org/v10?query=164767at33208
164767at33208	WD repeat-containing protein 36	RNA metabolic process	BP	GO:0016070	https://www.orthodb.org/v10?query=164767at33208
164767at33208	WD repeat-containing protein 36	cellular component biogenesis	BP	GO:0044085	https://www.orthodb.org/v10?query=164767at33208
164767at33208	WD repeat-containing protein 36	rRNA metabolic process	BP	GO:0016072	https://www.orthodb.org/v10?query=164767at33208
164767at33208	WD repeat-containing protein 36	nucleic acid metabolic process	BP	GO:0090304	https://www.orthodb.org/v10?query=164767at33208
164767at33208	WD repeat-containing protein 36	biological_process	BP	GO:0008150	https://www.orthodb.org/v10?query=164767at33208
164767at33208	WD repeat-containing protein 36	metabolic process	BP	GO:0008152	https://www.orthodb.org/v10?query=164767at33208
164767at33208	WD repeat-containing protein 36	RNA processing	BP	GO:0006396	https://www.orthodb.org/v10?query=164767at33208
164767at33208	WD repeat-containing protein 36	ribonucleoprotein complex biogenesis	BP	GO:0022613	https://www.orthodb.org/v10?query=164767at33208
164767at33208	WD repeat-containing protein 36	cellular biosynthetic process	BP	GO:0044249	https://www.orthodb.org/v10?query=164767at33208
164767at33208	WD repeat-containing protein 36	nucleobase-containing compound metabolic process	BP	GO:0006139	https://www.orthodb.org/v10?query=164767at33208
164767at33208	WD repeat-containing protein 36	cellular process	BP	GO:0009987	https://www.orthodb.org/v10?query=164767at33208
164767at33208	WD repeat-containing protein 36	gene expression	BP	GO:0010467	https://www.orthodb.org/v10?query=164767at33208
164767at33208	WD repeat-containing protein 36	cellular component organization or biogenesis	BP	GO:0071840	https://www.orthodb.org/v10?query=164767at33208
164767at33208	WD repeat-containing protein 36	rRNA processing	BP	GO:0006364	https://www.orthodb.org/v10?query=164767at33208
166097at33208	bifunctional purine biosynthesis protein PURH	organophosphate metabolic process	BP	GO:0019637	https://www.orthodb.org/v10?query=166097at33208
166097at33208	bifunctional purine biosynthesis protein PURH	purine nucleotide metabolic process	BP	GO:0006163	https://www.orthodb.org/v10?query=166097at33208
166097at33208	bifunctional purine biosynthesis protein PURH	purine nucleotide biosynthetic process	BP	GO:0006164	https://www.orthodb.org/v10?query=166097at33208
166097at33208	bifunctional purine biosynthesis protein PURH	biosynthetic process	BP	GO:0009058	https://www.orthodb.org/v10?query=166097at33208
166097at33208	bifunctional purine biosynthesis protein PURH	primary metabolic process	BP	GO:0044238	https://www.orthodb.org/v10?query=166097at33208
166097at33208	bifunctional purine biosynthesis protein PURH	cellular metabolic process	BP	GO:0044237	https://www.orthodb.org/v10?query=166097at33208
166097at33208	bifunctional purine biosynthesis protein PURH	nucleotide metabolic process	BP	GO:0009117	https://www.orthodb.org/v10?query=166097at33208
166097at33208	bifunctional purine biosynthesis protein PURH	small molecule metabolic process	BP	GO:0044281	https://www.orthodb.org/v10?query=166097at33208
166097at33208	bifunctional purine biosynthesis protein PURH	purine-containing compound metabolic process	BP	GO:0072521	https://www.orthodb.org/v10?query=166097at33208
166097at33208	bifunctional purine biosynthesis protein PURH	purine-containing compound biosynthetic process	BP	GO:0072522	https://www.orthodb.org/v10?query=166097at33208
166097at33208	bifunctional purine biosynthesis protein PURH	nucleoside phosphate biosynthetic process	BP	GO:1901293	https://www.orthodb.org/v10?query=166097at33208
166097at33208	bifunctional purine biosynthesis protein PURH	biological_process	BP	GO:0008150	https://www.orthodb.org/v10?query=166097at33208
166097at33208	bifunctional purine biosynthesis protein PURH	nucleobase-containing small molecule metabolic process	BP	GO:0055086	https://www.orthodb.org/v10?query=166097at33208
166097at33208	bifunctional purine biosynthesis protein PURH	nucleotide biosynthetic process	BP	GO:0009165	https://www.orthodb.org/v10?query=166097at33208
166097at33208	bifunctional purine biosynthesis protein PURH	metabolic process	BP	GO:0008152	https://www.orthodb.org/v10?query=166097at33208
166097at33208	bifunctional purine biosynthesis protein PURH	phosphorus metabolic process	BP	GO:0006793	https://www.orthodb.org/v10?query=166097at33208
166097at33208	bifunctional purine biosynthesis protein PURH	cellular biosynthetic process	BP	GO:0044249	https://www.orthodb.org/v10?query=166097at33208
166097at33208	bifunctional purine biosynthesis protein PURH	nucleobase-containing compound metabolic process	BP	GO:0006139	https://www.orthodb.org/v10?query=166097at33208
166097at33208	bifunctional purine biosynthesis protein PURH	cellular process	BP	GO:0009987	https://www.orthodb.org/v10?query=166097at33208
166097at33208	bifunctional purine biosynthesis protein PURH	phosphate-containing compound metabolic process	BP	GO:0006796	https://www.orthodb.org/v10?query=166097at33208
166097at33208	bifunctional purine biosynthesis protein PURH	nucleoside phosphate metabolic process	BP	GO:0006753	https://www.orthodb.org/v10?query=166097at33208
166097at33208	bifunctional purine biosynthesis protein PURH	nucleobase-containing compound biosynthetic process	BP	GO:0034654	https://www.orthodb.org/v10?query=166097at33208
166097at33208	bifunctional purine biosynthesis protein PURH	organophosphate biosynthetic process	BP	GO:0090407	https://www.orthodb.org/v10?query=166097at33208
166097at33208	bifunctional purine biosynthesis protein PURH	purine nucleotide biosynthetic process	BP	GO:0006164	https://www.orthodb.org/v10?query=166097at33208
168850at33208	sec1 family domain-containing protein 1	biological_process	BP	GO:0008150	https://www.orthodb.org/v10?query=168850at33208
168850at33208	sec1 family domain-containing protein 1	secretion	BP	GO:0046903	https://www.orthodb.org/v10?query=168850at33208
168850at33208	sec1 family domain-containing protein 1	membrane docking	BP	GO:0022406	https://www.orthodb.org/v10?query=168850at33208
168850at33208	sec1 family domain-containing protein 1	exocytosis	BP	GO:0006887	https://www.orthodb.org/v10?query=168850at33208
168850at33208	sec1 family domain-containing protein 1	transport	BP	GO:0006810	https://www.orthodb.org/v10?query=168850at33208
168850at33208	sec1 family domain-containing protein 1	cellular process	BP	GO:0009987	https://www.orthodb.org/v10?query=168850at33208
168850at33208	sec1 family domain-containing protein 1	organelle localization	BP	GO:0051640	https://www.orthodb.org/v10?query=168850at33208
168850at33208	sec1 family domain-containing protein 1	localization	BP	GO:0051179	https://www.orthodb.org/v10?query=168850at33208
168850at33208	sec1 family domain-containing protein 1	vesicle-mediated transport	BP	GO:0016192	https://www.orthodb.org/v10?query=168850at33208
168850at33208	sec1 family domain-containing protein 1	establishment of localization	BP	GO:0051234	https://www.orthodb.org/v10?query=168850at33208
168850at33208	sec1 family domain-containing protein 1	exocytic process	BP	GO:0140029	https://www.orthodb.org/v10?query=168850at33208
168850at33208	sec1 family domain-containing protein 1	vesicle docking	BP	GO:0048278	https://www.orthodb.org/v10?query=168850at33208
168850at33208	sec1 family domain-containing protein 1	vesicle docking involved in exocytosis	BP	GO:0006904	https://www.orthodb.org/v10?query=168850at33208
168850at33208	sec1 family domain-containing protein 1	export from cell	BP	GO:0140352	https://www.orthodb.org/v10?query=168850at33208
168850at33208	sec1 family domain-containing protein 1	organelle localization by membrane tethering	BP	GO:0140056	https://www.orthodb.org/v10?query=168850at33208
168850at33208	sec1 family domain-containing protein 1	secretion by cell	BP	GO:0032940	https://www.orthodb.org/v10?query=168850at33208
168850at33208	sec1 family domain-containing protein 1	biological_process	BP	GO:0008150	https://www.orthodb.org/v10?query=168850at33208
168850at33208	sec1 family domain-containing protein 1	localization	BP	GO:0051179	https://www.orthodb.org/v10?query=168850at33208
168850at33208	sec1 family domain-containing protein 1	vesicle-mediated transport	BP	GO:0016192	https://www.orthodb.org/v10?query=168850at33208
168850at33208	sec1 family domain-containing protein 1	establishment of localization	BP	GO:0051234	https://www.orthodb.org/v10?query=168850at33208
168850at33208	sec1 family domain-containing protein 1	transport	BP	GO:0006810	https://www.orthodb.org/v10?query=168850at33208
168850at33208	sec1 family domain-containing protein 1	cellular process	BP	GO:0009987	https://www.orthodb.org/v10?query=168850at33208
168850at33208	sec1 family domain-containing protein 1	vesicle docking involved in exocytosis	BP	GO:0006904	https://www.orthodb.org/v10?query=168850at33208
168850at33208	sec1 family domain-containing protein 1	vesicle-mediated transport	BP	GO:0016192	https://www.orthodb.org/v10?query=168850at33208
169864at33208	nucleolar complex protein 3 homolog	biological_process	BP	GO:0008150	https://www.orthodb.org/v10?query=169864at33208
169864at33208	nucleolar complex protein 3 homolog	cell differentiation	BP	GO:0030154	https://www.orthodb.org/v10?query=169864at33208
169864at33208	nucleolar complex protein 3 homolog	fat cell differentiation	BP	GO:0045444	https://www.orthodb.org/v10?query=169864at33208
169864at33208	nucleolar complex protein 3 homolog	developmental process	BP	GO:0032502	https://www.orthodb.org/v10?query=169864at33208
169864at33208	nucleolar complex protein 3 homolog	cellular process	BP	GO:0009987	https://www.orthodb.org/v10?query=169864at33208
169864at33208	nucleolar complex protein 3 homolog	cellular developmental process	BP	GO:0048869	https://www.orthodb.org/v10?query=169864at33208
169864at33208	nucleolar complex protein 3 homolog	fat cell differentiation	BP	GO:0045444	https://www.orthodb.org/v10?query=169864at33208
176247at33208	Tyrosyl-DNA phosphodiesterase 1	nucleic acid metabolic process	BP	GO:0090304	https://www.orthodb.org/v10?query=176247at33208
176247at33208	Tyrosyl-DNA phosphodiesterase 1	DNA repair	BP	GO:0006281	https://www.orthodb.org/v10?query=176247at33208
176247at33208	Tyrosyl-DNA phosphodiesterase 1	biological_process	BP	GO:0008150	https://www.orthodb.org/v10?query=176247at33208
176247at33208	Tyrosyl-DNA phosphodiesterase 1	metabolic process	BP	GO:0008152	https://www.orthodb.org/v10?query=176247at33208
176247at33208	Tyrosyl-DNA phosphodiesterase 1	DNA damage response	BP	GO:0006974	https://www.orthodb.org/v10?query=176247at33208
176247at33208	Tyrosyl-DNA phosphodiesterase 1	DNA metabolic process	BP	GO:0006259	https://www.orthodb.org/v10?query=176247at33208
176247at33208	Tyrosyl-DNA phosphodiesterase 1	primary metabolic process	BP	GO:0044238	https://www.orthodb.org/v10?query=176247at33208
176247at33208	Tyrosyl-DNA phosphodiesterase 1	nucleobase-containing compound metabolic process	BP	GO:0006139	https://www.orthodb.org/v10?query=176247at33208
176247at33208	Tyrosyl-DNA phosphodiesterase 1	cellular metabolic process	BP	GO:0044237	https://www.orthodb.org/v10?query=176247at33208
176247at33208	Tyrosyl-DNA phosphodiesterase 1	cellular process	BP	GO:0009987	https://www.orthodb.org/v10?query=176247at33208
176247at33208	Tyrosyl-DNA phosphodiesterase 1	response to stress	BP	GO:0006950	https://www.orthodb.org/v10?query=176247at33208
176247at33208	Tyrosyl-DNA phosphodiesterase 1	macromolecule metabolic process	BP	GO:0043170	https://www.orthodb.org/v10?query=176247at33208
176247at33208	Tyrosyl-DNA phosphodiesterase 1	cellular response to stimulus	BP	GO:0051716	https://www.orthodb.org/v10?query=176247at33208
176247at33208	Tyrosyl-DNA phosphodiesterase 1	cellular response to stress	BP	GO:0033554	https://www.orthodb.org/v10?query=176247at33208
176247at33208	Tyrosyl-DNA phosphodiesterase 1	response to stimulus	BP	GO:0050896	https://www.orthodb.org/v10?query=176247at33208
176247at33208	Tyrosyl-DNA phosphodiesterase 1	nucleic acid metabolic process	BP	GO:0090304	https://www.orthodb.org/v10?query=176247at33208
176247at33208	Tyrosyl-DNA phosphodiesterase 1	DNA repair	BP	GO:0006281	https://www.orthodb.org/v10?query=176247at33208
176247at33208	Tyrosyl-DNA phosphodiesterase 1	biological_process	BP	GO:0008150	https://www.orthodb.org/v10?query=176247at33208
176247at33208	Tyrosyl-DNA phosphodiesterase 1	metabolic process	BP	GO:0008152	https://www.orthodb.org/v10?query=176247at33208
176247at33208	Tyrosyl-DNA phosphodiesterase 1	primary metabolic process	BP	GO:0044238	https://www.orthodb.org/v10?query=176247at33208
176247at33208	Tyrosyl-DNA phosphodiesterase 1	DNA damage response	BP	GO:0006974	https://www.orthodb.org/v10?query=176247at33208
176247at33208	Tyrosyl-DNA phosphodiesterase 1	DNA metabolic process	BP	GO:0006259	https://www.orthodb.org/v10?query=176247at33208
176247at33208	Tyrosyl-DNA phosphodiesterase 1	cellular metabolic process	BP	GO:0044237	https://www.orthodb.org/v10?query=176247at33208
176247at33208	Tyrosyl-DNA phosphodiesterase 1	nucleobase-containing compound metabolic process	BP	GO:0006139	https://www.orthodb.org/v10?query=176247at33208
176247at33208	Tyrosyl-DNA phosphodiesterase 1	cellular process	BP	GO:0009987	https://www.orthodb.org/v10?query=176247at33208
176247at33208	Tyrosyl-DNA phosphodiesterase 1	response to stress	BP	GO:0006950	https://www.orthodb.org/v10?query=176247at33208
176247at33208	Tyrosyl-DNA phosphodiesterase 1	double-strand break repair	BP	GO:0006302	https://www.orthodb.org/v10?query=176247at33208
176247at33208	Tyrosyl-DNA phosphodiesterase 1	macromolecule metabolic process	BP	GO:0043170	https://www.orthodb.org/v10?query=176247at33208
176247at33208	Tyrosyl-DNA phosphodiesterase 1	cellular response to stimulus	BP	GO:0051716	https://www.orthodb.org/v10?query=176247at33208
176247at33208	Tyrosyl-DNA phosphodiesterase 1	cellular response to stress	BP	GO:0033554	https://www.orthodb.org/v10?query=176247at33208
176247at33208	Tyrosyl-DNA phosphodiesterase 1	response to stimulus	BP	GO:0050896	https://www.orthodb.org/v10?query=176247at33208
176247at33208	Tyrosyl-DNA phosphodiesterase 1	nucleic acid metabolic process	BP	GO:0090304	https://www.orthodb.org/v10?query=176247at33208
176247at33208	Tyrosyl-DNA phosphodiesterase 1	DNA repair	BP	GO:0006281	https://www.orthodb.org/v10?query=176247at33208
176247at33208	Tyrosyl-DNA phosphodiesterase 1	biological_process	BP	GO:0008150	https://www.orthodb.org/v10?query=176247at33208
176247at33208	Tyrosyl-DNA phosphodiesterase 1	metabolic process	BP	GO:0008152	https://www.orthodb.org/v10?query=176247at33208
176247at33208	Tyrosyl-DNA phosphodiesterase 1	primary metabolic process	BP	GO:0044238	https://www.orthodb.org/v10?query=176247at33208
176247at33208	Tyrosyl-DNA phosphodiesterase 1	DNA metabolic process	BP	GO:0006259	https://www.orthodb.org/v10?query=176247at33208
176247at33208	Tyrosyl-DNA phosphodiesterase 1	DNA damage response	BP	GO:0006974	https://www.orthodb.org/v10?query=176247at33208
176247at33208	Tyrosyl-DNA phosphodiesterase 1	cellular metabolic process	BP	GO:0044237	https://www.orthodb.org/v10?query=176247at33208
176247at33208	Tyrosyl-DNA phosphodiesterase 1	nucleobase-containing compound metabolic process	BP	GO:0006139	https://www.orthodb.org/v10?query=176247at33208
176247at33208	Tyrosyl-DNA phosphodiesterase 1	response to stress	BP	GO:0006950	https://www.orthodb.org/v10?query=176247at33208
176247at33208	Tyrosyl-DNA phosphodiesterase 1	cellular process	BP	GO:0009987	https://www.orthodb.org/v10?query=176247at33208
176247at33208	Tyrosyl-DNA phosphodiesterase 1	single strand break repair	BP	GO:0000012	https://www.orthodb.org/v10?query=176247at33208
176247at33208	Tyrosyl-DNA phosphodiesterase 1	macromolecule metabolic process	BP	GO:0043170	https://www.orthodb.org/v10?query=176247at33208
176247at33208	Tyrosyl-DNA phosphodiesterase 1	cellular response to stimulus	BP	GO:0051716	https://www.orthodb.org/v10?query=176247at33208
176247at33208	Tyrosyl-DNA phosphodiesterase 1	cellular response to stress	BP	GO:0033554	https://www.orthodb.org/v10?query=176247at33208
176247at33208	Tyrosyl-DNA phosphodiesterase 1	response to stimulus	BP	GO:0050896	https://www.orthodb.org/v10?query=176247at33208
176247at33208	Tyrosyl-DNA phosphodiesterase 1	DNA repair	BP	GO:0006281	https://www.orthodb.org/v10?query=176247at33208
176247at33208	Tyrosyl-DNA phosphodiesterase 1	double-strand break repair	BP	GO:0006302	https://www.orthodb.org/v10?query=176247at33208
176247at33208	Tyrosyl-DNA phosphodiesterase 1	single strand break repair	BP	GO:0000012	https://www.orthodb.org/v10?query=176247at33208
178537at33208	Elongator complex protein 3	biological_process	BP	GO:0008150	https://www.orthodb.org/v10?query=178537at33208
178537at33208	Elongator complex protein 3	protein-containing complex organization	BP	GO:0043933	https://www.orthodb.org/v10?query=178537at33208
178537at33208	Elongator complex protein 3	chromatin organization	BP	GO:0006325	https://www.orthodb.org/v10?query=178537at33208
178537at33208	Elongator complex protein 3	cellular process	BP	GO:0009987	https://www.orthodb.org/v10?query=178537at33208
178537at33208	Elongator complex protein 3	chromatin remodeling	BP	GO:0006338	https://www.orthodb.org/v10?query=178537at33208
178537at33208	Elongator complex protein 3	cellular component organization	BP	GO:0016043	https://www.orthodb.org/v10?query=178537at33208
178537at33208	Elongator complex protein 3	cellular component organization or biogenesis	BP	GO:0071840	https://www.orthodb.org/v10?query=178537at33208
178537at33208	Elongator complex protein 3	protein-DNA complex organization	BP	GO:0071824	https://www.orthodb.org/v10?query=178537at33208
178537at33208	Elongator complex protein 3	regulation of nucleobase-containing compound metabolic process	BP	GO:0019219	https://www.orthodb.org/v10?query=178537at33208
178537at33208	Elongator complex protein 3	transcription by RNA polymerase II	BP	GO:0006366	https://www.orthodb.org/v10?query=178537at33208
178537at33208	Elongator complex protein 3	macromolecule biosynthetic process	BP	GO:0009059	https://www.orthodb.org/v10?query=178537at33208
178537at33208	Elongator complex protein 3	biosynthetic process	BP	GO:0009058	https://www.orthodb.org/v10?query=178537at33208
178537at33208	Elongator complex protein 3	primary metabolic process	BP	GO:0044238	https://www.orthodb.org/v10?query=178537at33208
178537at33208	Elongator complex protein 3	cellular metabolic process	BP	GO:0044237	https://www.orthodb.org/v10?query=178537at33208
178537at33208	Elongator complex protein 3	macromolecule metabolic process	BP	GO:0043170	https://www.orthodb.org/v10?query=178537at33208
178537at33208	Elongator complex protein 3	RNA metabolic process	BP	GO:0016070	https://www.orthodb.org/v10?query=178537at33208
178537at33208	Elongator complex protein 3	regulation of cellular process	BP	GO:0050794	https://www.orthodb.org/v10?query=178537at33208
178537at33208	Elongator complex protein 3	regulation of macromolecule biosynthetic process	BP	GO:0010556	https://www.orthodb.org/v10?query=178537at33208
178537at33208	Elongator complex protein 3	regulation of metabolic process	BP	GO:0019222	https://www.orthodb.org/v10?query=178537at33208
178537at33208	Elongator complex protein 3	nucleic acid metabolic process	BP	GO:0090304	https://www.orthodb.org/v10?query=178537at33208
178537at33208	Elongator complex protein 3	biological regulation	BP	GO:0065007	https://www.orthodb.org/v10?query=178537at33208
178537at33208	Elongator complex protein 3	biological_process	BP	GO:0008150	https://www.orthodb.org/v10?query=178537at33208
178537at33208	Elongator complex protein 3	regulation of RNA biosynthetic process	BP	GO:2001141	https://www.orthodb.org/v10?query=178537at33208
178537at33208	Elongator complex protein 3	regulation of macromolecule metabolic process	BP	GO:0060255	https://www.orthodb.org/v10?query=178537at33208
178537at33208	Elongator complex protein 3	DNA-templated transcription	BP	GO:0006351	https://www.orthodb.org/v10?query=178537at33208
178537at33208	Elongator complex protein 3	metabolic process	BP	GO:0008152	https://www.orthodb.org/v10?query=178537at33208
178537at33208	Elongator complex protein 3	regulation of DNA-templated transcription	BP	GO:0006355	https://www.orthodb.org/v10?query=178537at33208
178537at33208	Elongator complex protein 3	cellular biosynthetic process	BP	GO:0044249	https://www.orthodb.org/v10?query=178537at33208
178537at33208	Elongator complex protein 3	nucleobase-containing compound metabolic process	BP	GO:0006139	https://www.orthodb.org/v10?query=178537at33208
178537at33208	Elongator complex protein 3	regulation of biosynthetic process	BP	GO:0009889	https://www.orthodb.org/v10?query=178537at33208
178537at33208	Elongator complex protein 3	cellular process	BP	GO:0009987	https://www.orthodb.org/v10?query=178537at33208
178537at33208	Elongator complex protein 3	regulation of transcription by RNA polymerase II	BP	GO:0006357	https://www.orthodb.org/v10?query=178537at33208
178537at33208	Elongator complex protein 3	regulation of RNA metabolic process	BP	GO:0051252	https://www.orthodb.org/v10?query=178537at33208
178537at33208	Elongator complex protein 3	regulation of gene expression	BP	GO:0010468	https://www.orthodb.org/v10?query=178537at33208
178537at33208	Elongator complex protein 3	RNA biosynthetic process	BP	GO:0032774	https://www.orthodb.org/v10?query=178537at33208
178537at33208	Elongator complex protein 3	nucleobase-containing compound biosynthetic process	BP	GO:0034654	https://www.orthodb.org/v10?query=178537at33208
178537at33208	Elongator complex protein 3	gene expression	BP	GO:0010467	https://www.orthodb.org/v10?query=178537at33208
178537at33208	Elongator complex protein 3	regulation of primary metabolic process	BP	GO:0080090	https://www.orthodb.org/v10?query=178537at33208
178537at33208	Elongator complex protein 3	regulation of cellular biosynthetic process	BP	GO:0031326	https://www.orthodb.org/v10?query=178537at33208
178537at33208	Elongator complex protein 3	regulation of biological process	BP	GO:0050789	https://www.orthodb.org/v10?query=178537at33208
178537at33208	Elongator complex protein 3	regulation of cellular metabolic process	BP	GO:0031323	https://www.orthodb.org/v10?query=178537at33208
178537at33208	Elongator complex protein 3	macromolecule biosynthetic process	BP	GO:0009059	https://www.orthodb.org/v10?query=178537at33208
178537at33208	Elongator complex protein 3	biosynthetic process	BP	GO:0009058	https://www.orthodb.org/v10?query=178537at33208
178537at33208	Elongator complex protein 3	primary metabolic process	BP	GO:0044238	https://www.orthodb.org/v10?query=178537at33208
178537at33208	Elongator complex protein 3	cellular metabolic process	BP	GO:0044237	https://www.orthodb.org/v10?query=178537at33208
178537at33208	Elongator complex protein 3	macromolecule metabolic process	BP	GO:0043170	https://www.orthodb.org/v10?query=178537at33208
178537at33208	Elongator complex protein 3	RNA metabolic process	BP	GO:0016070	https://www.orthodb.org/v10?query=178537at33208
178537at33208	Elongator complex protein 3	nucleic acid metabolic process	BP	GO:0090304	https://www.orthodb.org/v10?query=178537at33208
178537at33208	Elongator complex protein 3	biological_process	BP	GO:0008150	https://www.orthodb.org/v10?query=178537at33208
178537at33208	Elongator complex protein 3	DNA-templated transcription	BP	GO:0006351	https://www.orthodb.org/v10?query=178537at33208
178537at33208	Elongator complex protein 3	metabolic process	BP	GO:0008152	https://www.orthodb.org/v10?query=178537at33208
178537at33208	Elongator complex protein 3	cellular biosynthetic process	BP	GO:0044249	https://www.orthodb.org/v10?query=178537at33208
178537at33208	Elongator complex protein 3	nucleobase-containing compound metabolic process	BP	GO:0006139	https://www.orthodb.org/v10?query=178537at33208
178537at33208	Elongator complex protein 3	cellular process	BP	GO:0009987	https://www.orthodb.org/v10?query=178537at33208
178537at33208	Elongator complex protein 3	RNA biosynthetic process	BP	GO:0032774	https://www.orthodb.org/v10?query=178537at33208
178537at33208	Elongator complex protein 3	nucleobase-containing compound biosynthetic process	BP	GO:0034654	https://www.orthodb.org/v10?query=178537at33208
178537at33208	Elongator complex protein 3	gene expression	BP	GO:0010467	https://www.orthodb.org/v10?query=178537at33208
178537at33208	Elongator complex protein 3	regulation of nucleobase-containing compound metabolic process	BP	GO:0019219	https://www.orthodb.org/v10?query=178537at33208
178537at33208	Elongator complex protein 3	macromolecule biosynthetic process	BP	GO:0009059	https://www.orthodb.org/v10?query=178537at33208
178537at33208	Elongator complex protein 3	biosynthetic process	BP	GO:0009058	https://www.orthodb.org/v10?query=178537at33208
178537at33208	Elongator complex protein 3	primary metabolic process	BP	GO:0044238	https://www.orthodb.org/v10?query=178537at33208
178537at33208	Elongator complex protein 3	cellular metabolic process	BP	GO:0044237	https://www.orthodb.org/v10?query=178537at33208
178537at33208	Elongator complex protein 3	macromolecule metabolic process	BP	GO:0043170	https://www.orthodb.org/v10?query=178537at33208
178537at33208	Elongator complex protein 3	RNA metabolic process	BP	GO:0016070	https://www.orthodb.org/v10?query=178537at33208
178537at33208	Elongator complex protein 3	regulation of cellular process	BP	GO:0050794	https://www.orthodb.org/v10?query=178537at33208
178537at33208	Elongator complex protein 3	regulation of macromolecule biosynthetic process	BP	GO:0010556	https://www.orthodb.org/v10?query=178537at33208
178537at33208	Elongator complex protein 3	regulation of metabolic process	BP	GO:0019222	https://www.orthodb.org/v10?query=178537at33208
178537at33208	Elongator complex protein 3	nucleic acid metabolic process	BP	GO:0090304	https://www.orthodb.org/v10?query=178537at33208
178537at33208	Elongator complex protein 3	biological regulation	BP	GO:0065007	https://www.orthodb.org/v10?query=178537at33208
178537at33208	Elongator complex protein 3	biological_process	BP	GO:0008150	https://www.orthodb.org/v10?query=178537at33208
178537at33208	Elongator complex protein 3	regulation of RNA biosynthetic process	BP	GO:2001141	https://www.orthodb.org/v10?query=178537at33208
178537at33208	Elongator complex protein 3	regulation of macromolecule metabolic process	BP	GO:0060255	https://www.orthodb.org/v10?query=178537at33208
178537at33208	Elongator complex protein 3	DNA-templated transcription	BP	GO:0006351	https://www.orthodb.org/v10?query=178537at33208
178537at33208	Elongator complex protein 3	metabolic process	BP	GO:0008152	https://www.orthodb.org/v10?query=178537at33208
178537at33208	Elongator complex protein 3	regulation of DNA-templated transcription	BP	GO:0006355	https://www.orthodb.org/v10?query=178537at33208
178537at33208	Elongator complex protein 3	cellular biosynthetic process	BP	GO:0044249	https://www.orthodb.org/v10?query=178537at33208
178537at33208	Elongator complex protein 3	nucleobase-containing compound metabolic process	BP	GO:0006139	https://www.orthodb.org/v10?query=178537at33208
178537at33208	Elongator complex protein 3	regulation of biosynthetic process	BP	GO:0009889	https://www.orthodb.org/v10?query=178537at33208
178537at33208	Elongator complex protein 3	cellular process	BP	GO:0009987	https://www.orthodb.org/v10?query=178537at33208
178537at33208	Elongator complex protein 3	regulation of RNA metabolic process	BP	GO:0051252	https://www.orthodb.org/v10?query=178537at33208
178537at33208	Elongator complex protein 3	regulation of gene expression	BP	GO:0010468	https://www.orthodb.org/v10?query=178537at33208
178537at33208	Elongator complex protein 3	RNA biosynthetic process	BP	GO:0032774	https://www.orthodb.org/v10?query=178537at33208
178537at33208	Elongator complex protein 3	gene expression	BP	GO:0010467	https://www.orthodb.org/v10?query=178537at33208
178537at33208	Elongator complex protein 3	nucleobase-containing compound biosynthetic process	BP	GO:0034654	https://www.orthodb.org/v10?query=178537at33208
178537at33208	Elongator complex protein 3	regulation of primary metabolic process	BP	GO:0080090	https://www.orthodb.org/v10?query=178537at33208
178537at33208	Elongator complex protein 3	regulation of cellular biosynthetic process	BP	GO:0031326	https://www.orthodb.org/v10?query=178537at33208
178537at33208	Elongator complex protein 3	regulation of biological process	BP	GO:0050789	https://www.orthodb.org/v10?query=178537at33208
178537at33208	Elongator complex protein 3	regulation of cellular metabolic process	BP	GO:0031323	https://www.orthodb.org/v10?query=178537at33208
178537at33208	Elongator complex protein 3	regulation of transcription by RNA polymerase II	BP	GO:0006357	https://www.orthodb.org/v10?query=178537at33208
178537at33208	Elongator complex protein 3	DNA-templated transcription	BP	GO:0006351	https://www.orthodb.org/v10?query=178537at33208
178537at33208	Elongator complex protein 3	regulation of DNA-templated transcription	BP	GO:0006355	https://www.orthodb.org/v10?query=178537at33208
179485at33208	WD repeat-containing protein 1	cytoskeleton organization	BP	GO:0007010	https://www.orthodb.org/v10?query=179485at33208
179485at33208	WD repeat-containing protein 1	regulation of organelle organization	BP	GO:0033043	https://www.orthodb.org/v10?query=179485at33208
179485at33208	WD repeat-containing protein 1	regulation of actin polymerization or depolymerization	BP	GO:0008064	https://www.orthodb.org/v10?query=179485at33208
179485at33208	WD repeat-containing protein 1	regulation of protein-containing complex disassembly	BP	GO:0043244	https://www.orthodb.org/v10?query=179485at33208
179485at33208	WD repeat-containing protein 1	actin filament organization	BP	GO:0007015	https://www.orthodb.org/v10?query=179485at33208
179485at33208	WD repeat-containing protein 1	regulation of actin filament organization	BP	GO:0110053	https://www.orthodb.org/v10?query=179485at33208
179485at33208	WD repeat-containing protein 1	actin filament-based process	BP	GO:0030029	https://www.orthodb.org/v10?query=179485at33208
179485at33208	WD repeat-containing protein 1	regulation of supramolecular fiber organization	BP	GO:1902903	https://www.orthodb.org/v10?query=179485at33208
179485at33208	WD repeat-containing protein 1	regulation of cellular process	BP	GO:0050794	https://www.orthodb.org/v10?query=179485at33208
179485at33208	WD repeat-containing protein 1	protein-containing complex disassembly	BP	GO:0032984	https://www.orthodb.org/v10?query=179485at33208
179485at33208	WD repeat-containing protein 1	regulation of cellular component organization	BP	GO:0051128	https://www.orthodb.org/v10?query=179485at33208
179485at33208	WD repeat-containing protein 1	biological regulation	BP	GO:0065007	https://www.orthodb.org/v10?query=179485at33208
179485at33208	WD repeat-containing protein 1	regulation of biological quality	BP	GO:0065008	https://www.orthodb.org/v10?query=179485at33208
179485at33208	WD repeat-containing protein 1	protein-containing complex organization	BP	GO:0043933	https://www.orthodb.org/v10?query=179485at33208
179485at33208	WD repeat-containing protein 1	biological_process	BP	GO:0008150	https://www.orthodb.org/v10?query=179485at33208
179485at33208	WD repeat-containing protein 1	actin polymerization or depolymerization	BP	GO:0008154	https://www.orthodb.org/v10?query=179485at33208
179485at33208	WD repeat-containing protein 1	actin filament depolymerization	BP	GO:0030042	https://www.orthodb.org/v10?query=179485at33208
179485at33208	WD repeat-containing protein 1	regulation of anatomical structure size	BP	GO:0090066	https://www.orthodb.org/v10?query=179485at33208
179485at33208	WD repeat-containing protein 1	protein depolymerization	BP	GO:0051261	https://www.orthodb.org/v10?query=179485at33208
179485at33208	WD repeat-containing protein 1	organelle organization	BP	GO:0006996	https://www.orthodb.org/v10?query=179485at33208
179485at33208	WD repeat-containing protein 1	cellular component disassembly	BP	GO:0022411	https://www.orthodb.org/v10?query=179485at33208
179485at33208	WD repeat-containing protein 1	cellular process	BP	GO:0009987	https://www.orthodb.org/v10?query=179485at33208
179485at33208	WD repeat-containing protein 1	regulation of protein depolymerization	BP	GO:1901879	https://www.orthodb.org/v10?query=179485at33208
179485at33208	WD repeat-containing protein 1	regulation of actin filament length	BP	GO:0030832	https://www.orthodb.org/v10?query=179485at33208
179485at33208	WD repeat-containing protein 1	regulation of actin cytoskeleton organization	BP	GO:0032956	https://www.orthodb.org/v10?query=179485at33208
179485at33208	WD repeat-containing protein 1	regulation of actin filament depolymerization	BP	GO:0030834	https://www.orthodb.org/v10?query=179485at33208
179485at33208	WD repeat-containing protein 1	regulation of cytoskeleton organization	BP	GO:0051493	https://www.orthodb.org/v10?query=179485at33208
179485at33208	WD repeat-containing protein 1	supramolecular fiber organization	BP	GO:0097435	https://www.orthodb.org/v10?query=179485at33208
179485at33208	WD repeat-containing protein 1	cellular component organization	BP	GO:0016043	https://www.orthodb.org/v10?query=179485at33208
179485at33208	WD repeat-containing protein 1	cellular component organization or biogenesis	BP	GO:0071840	https://www.orthodb.org/v10?query=179485at33208
179485at33208	WD repeat-containing protein 1	regulation of actin filament-based process	BP	GO:0032970	https://www.orthodb.org/v10?query=179485at33208
179485at33208	WD repeat-containing protein 1	regulation of cellular component size	BP	GO:0032535	https://www.orthodb.org/v10?query=179485at33208
179485at33208	WD repeat-containing protein 1	actin cytoskeleton organization	BP	GO:0030036	https://www.orthodb.org/v10?query=179485at33208
179485at33208	WD repeat-containing protein 1	regulation of biological process	BP	GO:0050789	https://www.orthodb.org/v10?query=179485at33208
179485at33208	WD repeat-containing protein 1	organelle assembly	BP	GO:0070925	https://www.orthodb.org/v10?query=179485at33208
179485at33208	WD repeat-containing protein 1	cytoskeleton organization	BP	GO:0007010	https://www.orthodb.org/v10?query=179485at33208
179485at33208	WD repeat-containing protein 1	cellular component assembly	BP	GO:0022607	https://www.orthodb.org/v10?query=179485at33208
179485at33208	WD repeat-containing protein 1	anatomical structure development	BP	GO:0048856	https://www.orthodb.org/v10?query=179485at33208
179485at33208	WD repeat-containing protein 1	anatomical structure morphogenesis	BP	GO:0009653	https://www.orthodb.org/v10?query=179485at33208
179485at33208	WD repeat-containing protein 1	actin filament-based process	BP	GO:0030029	https://www.orthodb.org/v10?query=179485at33208
179485at33208	WD repeat-containing protein 1	cellular component biogenesis	BP	GO:0044085	https://www.orthodb.org/v10?query=179485at33208
179485at33208	WD repeat-containing protein 1	cellular anatomical entity morphogenesis	BP	GO:0032989	https://www.orthodb.org/v10?query=179485at33208
179485at33208	WD repeat-containing protein 1	striated muscle cell differentiation	BP	GO:0051146	https://www.orthodb.org/v10?query=179485at33208
179485at33208	WD repeat-containing protein 1	striated muscle cell development	BP	GO:0055002	https://www.orthodb.org/v10?query=179485at33208
179485at33208	WD repeat-containing protein 1	muscle structure development	BP	GO:0061061	https://www.orthodb.org/v10?query=179485at33208
179485at33208	WD repeat-containing protein 1	developmental process	BP	GO:0032502	https://www.orthodb.org/v10?query=179485at33208
179485at33208	WD repeat-containing protein 1	non-membrane-bounded organelle assembly	BP	GO:0140694	https://www.orthodb.org/v10?query=179485at33208
179485at33208	WD repeat-containing protein 1	biological_process	BP	GO:0008150	https://www.orthodb.org/v10?query=179485at33208
179485at33208	WD repeat-containing protein 1	actomyosin structure organization	BP	GO:0031032	https://www.orthodb.org/v10?query=179485at33208
179485at33208	WD repeat-containing protein 1	muscle cell development	BP	GO:0055001	https://www.orthodb.org/v10?query=179485at33208
179485at33208	WD repeat-containing protein 1	sarcomere organization	BP	GO:0045214	https://www.orthodb.org/v10?query=179485at33208
179485at33208	WD repeat-containing protein 1	anatomical structure formation involved in morphogenesis	BP	GO:0048646	https://www.orthodb.org/v10?query=179485at33208
179485at33208	WD repeat-containing protein 1	cell development	BP	GO:0048468	https://www.orthodb.org/v10?query=179485at33208
179485at33208	WD repeat-containing protein 1	organelle organization	BP	GO:0006996	https://www.orthodb.org/v10?query=179485at33208
179485at33208	WD repeat-containing protein 1	cellular developmental process	BP	GO:0048869	https://www.orthodb.org/v10?query=179485at33208
179485at33208	WD repeat-containing protein 1	cellular process	BP	GO:0009987	https://www.orthodb.org/v10?query=179485at33208
179485at33208	WD repeat-containing protein 1	myofibril assembly	BP	GO:0030239	https://www.orthodb.org/v10?query=179485at33208
179485at33208	WD repeat-containing protein 1	cellular component assembly involved in morphogenesis	BP	GO:0010927	https://www.orthodb.org/v10?query=179485at33208
179485at33208	WD repeat-containing protein 1	muscle cell differentiation	BP	GO:0042692	https://www.orthodb.org/v10?query=179485at33208
179485at33208	WD repeat-containing protein 1	supramolecular fiber organization	BP	GO:0097435	https://www.orthodb.org/v10?query=179485at33208
179485at33208	WD repeat-containing protein 1	cell differentiation	BP	GO:0030154	https://www.orthodb.org/v10?query=179485at33208
179485at33208	WD repeat-containing protein 1	cellular component organization	BP	GO:0016043	https://www.orthodb.org/v10?query=179485at33208
179485at33208	WD repeat-containing protein 1	cellular component organization or biogenesis	BP	GO:0071840	https://www.orthodb.org/v10?query=179485at33208
179485at33208	WD repeat-containing protein 1	actin cytoskeleton organization	BP	GO:0030036	https://www.orthodb.org/v10?query=179485at33208
179485at33208	WD repeat-containing protein 1	regulation of actin filament depolymerization	BP	GO:0030834	https://www.orthodb.org/v10?query=179485at33208
179485at33208	WD repeat-containing protein 1	sarcomere organization	BP	GO:0045214	https://www.orthodb.org/v10?query=179485at33208
180808at33208	electron transfer flavoprotein-ubiquinone oxidoreductase, mitochondrial	biological_process	BP	GO:0008150	https://www.orthodb.org/v10?query=180808at33208
180808at33208	electron transfer flavoprotein-ubiquinone oxidoreductase, mitochondrial	generation of precursor metabolites and energy	BP	GO:0006091	https://www.orthodb.org/v10?query=180808at33208
180808at33208	electron transfer flavoprotein-ubiquinone oxidoreductase, mitochondrial	metabolic process	BP	GO:0008152	https://www.orthodb.org/v10?query=180808at33208
180808at33208	electron transfer flavoprotein-ubiquinone oxidoreductase, mitochondrial	electron transport chain	BP	GO:0022900	https://www.orthodb.org/v10?query=180808at33208
180808at33208	electron transfer flavoprotein-ubiquinone oxidoreductase, mitochondrial	cellular metabolic process	BP	GO:0044237	https://www.orthodb.org/v10?query=180808at33208
180808at33208	electron transfer flavoprotein-ubiquinone oxidoreductase, mitochondrial	cellular process	BP	GO:0009987	https://www.orthodb.org/v10?query=180808at33208
180808at33208	electron transfer flavoprotein-ubiquinone oxidoreductase, mitochondrial	organic acid metabolic process	BP	GO:0006082	https://www.orthodb.org/v10?query=180808at33208
180808at33208	electron transfer flavoprotein-ubiquinone oxidoreductase, mitochondrial	catabolic process	BP	GO:0009056	https://www.orthodb.org/v10?query=180808at33208
180808at33208	electron transfer flavoprotein-ubiquinone oxidoreductase, mitochondrial	cellular lipid metabolic process	BP	GO:0044255	https://www.orthodb.org/v10?query=180808at33208
180808at33208	electron transfer flavoprotein-ubiquinone oxidoreductase, mitochondrial	primary metabolic process	BP	GO:0044238	https://www.orthodb.org/v10?query=180808at33208
180808at33208	electron transfer flavoprotein-ubiquinone oxidoreductase, mitochondrial	cellular metabolic process	BP	GO:0044237	https://www.orthodb.org/v10?query=180808at33208
180808at33208	electron transfer flavoprotein-ubiquinone oxidoreductase, mitochondrial	small molecule metabolic process	BP	GO:0044281	https://www.orthodb.org/v10?query=180808at33208
180808at33208	electron transfer flavoprotein-ubiquinone oxidoreductase, mitochondrial	fatty acid beta-oxidation using acyl-CoA dehydrogenase	BP	GO:0033539	https://www.orthodb.org/v10?query=180808at33208
180808at33208	electron transfer flavoprotein-ubiquinone oxidoreductase, mitochondrial	fatty acid beta-oxidation	BP	GO:0006635	https://www.orthodb.org/v10?query=180808at33208
180808at33208	electron transfer flavoprotein-ubiquinone oxidoreductase, mitochondrial	small molecule catabolic process	BP	GO:0044282	https://www.orthodb.org/v10?query=180808at33208
180808at33208	electron transfer flavoprotein-ubiquinone oxidoreductase, mitochondrial	cellular lipid catabolic process	BP	GO:0044242	https://www.orthodb.org/v10?query=180808at33208
180808at33208	electron transfer flavoprotein-ubiquinone oxidoreductase, mitochondrial	organic acid catabolic process	BP	GO:0016054	https://www.orthodb.org/v10?query=180808at33208
180808at33208	electron transfer flavoprotein-ubiquinone oxidoreductase, mitochondrial	monocarboxylic acid catabolic process	BP	GO:0072329	https://www.orthodb.org/v10?query=180808at33208
180808at33208	electron transfer flavoprotein-ubiquinone oxidoreductase, mitochondrial	monocarboxylic acid metabolic process	BP	GO:0032787	https://www.orthodb.org/v10?query=180808at33208
180808at33208	electron transfer flavoprotein-ubiquinone oxidoreductase, mitochondrial	biological_process	BP	GO:0008150	https://www.orthodb.org/v10?query=180808at33208
180808at33208	electron transfer flavoprotein-ubiquinone oxidoreductase, mitochondrial	fatty acid catabolic process	BP	GO:0009062	https://www.orthodb.org/v10?query=180808at33208
180808at33208	electron transfer flavoprotein-ubiquinone oxidoreductase, mitochondrial	lipid oxidation	BP	GO:0034440	https://www.orthodb.org/v10?query=180808at33208
180808at33208	electron transfer flavoprotein-ubiquinone oxidoreductase, mitochondrial	metabolic process	BP	GO:0008152	https://www.orthodb.org/v10?query=180808at33208
180808at33208	electron transfer flavoprotein-ubiquinone oxidoreductase, mitochondrial	cellular catabolic process	BP	GO:0044248	https://www.orthodb.org/v10?query=180808at33208
180808at33208	electron transfer flavoprotein-ubiquinone oxidoreductase, mitochondrial	cellular process	BP	GO:0009987	https://www.orthodb.org/v10?query=180808at33208
180808at33208	electron transfer flavoprotein-ubiquinone oxidoreductase, mitochondrial	fatty acid metabolic process	BP	GO:0006631	https://www.orthodb.org/v10?query=180808at33208
180808at33208	electron transfer flavoprotein-ubiquinone oxidoreductase, mitochondrial	oxoacid metabolic process	BP	GO:0043436	https://www.orthodb.org/v10?query=180808at33208
180808at33208	electron transfer flavoprotein-ubiquinone oxidoreductase, mitochondrial	carboxylic acid catabolic process	BP	GO:0046395	https://www.orthodb.org/v10?query=180808at33208
[truncated: 28,146 more rows]

## Sheet: Cellular component
Busco_ID	Busco_gene	GO_term	GO_category	GOID	ODB_link
102804at33208	FACT complex subunit SPT16	intracellular organelle	CC	GO:0043229	https://www.orthodb.org/v10?query=102804at33208
102804at33208	FACT complex subunit SPT16	nucleus	CC	GO:0005634	https://www.orthodb.org/v10?query=102804at33208
102804at33208	FACT complex subunit SPT16	intracellular membrane-bounded organelle	CC	GO:0043231	https://www.orthodb.org/v10?query=102804at33208
102804at33208	FACT complex subunit SPT16	organelle	CC	GO:0043226	https://www.orthodb.org/v10?query=102804at33208
102804at33208	FACT complex subunit SPT16	cellular anatomical entity	CC	GO:0110165	https://www.orthodb.org/v10?query=102804at33208
102804at33208	FACT complex subunit SPT16	cellular_component	CC	GO:0005575	https://www.orthodb.org/v10?query=102804at33208
102804at33208	FACT complex subunit SPT16	intracellular anatomical structure	CC	GO:0005622	https://www.orthodb.org/v10?query=102804at33208
102804at33208	FACT complex subunit SPT16	membrane-bounded organelle	CC	GO:0043227	https://www.orthodb.org/v10?query=102804at33208
102804at33208	FACT complex subunit SPT16	nucleus	CC	GO:0005634	https://www.orthodb.org/v10?query=102804at33208
103854at33208	Vacuolar protein sorting-associated protein 41 homolog	membrane protein complex	CC	GO:0098796	https://www.orthodb.org/v10?query=103854at33208
103854at33208	Vacuolar protein sorting-associated protein 41 homolog	membrane	CC	GO:0016020	https://www.orthodb.org/v10?query=103854at33208
103854at33208	Vacuolar protein sorting-associated protein 41 homolog	protein-containing complex	CC	GO:0032991	https://www.orthodb.org/v10?query=103854at33208
103854at33208	Vacuolar protein sorting-associated protein 41 homolog	cellular anatomical entity	CC	GO:0110165	https://www.orthodb.org/v10?query=103854at33208
103854at33208	Vacuolar protein sorting-associated protein 41 homolog	vesicle tethering complex	CC	GO:0099023	https://www.orthodb.org/v10?query=103854at33208
103854at33208	Vacuolar protein sorting-associated protein 41 homolog	cellular_component	CC	GO:0005575	https://www.orthodb.org/v10?query=103854at33208
103854at33208	Vacuolar protein sorting-associated protein 41 homolog	HOPS complex	CC	GO:0030897	https://www.orthodb.org/v10?query=103854at33208
103854at33208	Vacuolar protein sorting-associated protein 41 homolog	intracellular organelle	CC	GO:0043229	https://www.orthodb.org/v10?query=103854at33208
103854at33208	Vacuolar protein sorting-associated protein 41 homolog	late endosome	CC	GO:0005770	https://www.orthodb.org/v10?query=103854at33208
103854at33208	Vacuolar protein sorting-associated protein 41 homolog	cellular anatomical entity	CC	GO:0110165	https://www.orthodb.org/v10?query=103854at33208
103854at33208	Vacuolar protein sorting-associated protein 41 homolog	organelle	CC	GO:0043226	https://www.orthodb.org/v10?query=103854at33208
103854at33208	Vacuolar protein sorting-associated protein 41 homolog	cellular_component	CC	GO:0005575	https://www.orthodb.org/v10?query=103854at33208
103854at33208	Vacuolar protein sorting-associated protein 41 homolog	intracellular anatomical structure	CC	GO:0005622	https://www.orthodb.org/v10?query=103854at33208
103854at33208	Vacuolar protein sorting-associated protein 41 homolog	membrane-bounded organelle	CC	GO:0043227	https://www.orthodb.org/v10?query=103854at33208
103854at33208	Vacuolar protein sorting-associated protein 41 homolog	endosome	CC	GO:0005768	https://www.orthodb.org/v10?query=103854at33208
103854at33208	Vacuolar protein sorting-associated protein 41 homolog	cytoplasm	CC	GO:0005737	https://www.orthodb.org/v10?query=103854at33208
103854at33208	Vacuolar protein sorting-associated protein 41 homolog	intracellular membrane-bounded organelle	CC	GO:0043231	https://www.orthodb.org/v10?query=103854at33208
103854at33208	Vacuolar protein sorting-associated protein 41 homolog	endomembrane system	CC	GO:0012505	https://www.orthodb.org/v10?query=103854at33208
103854at33208	Vacuolar protein sorting-associated protein 41 homolog	vesicle	CC	GO:0031982	https://www.orthodb.org/v10?query=103854at33208
103854at33208	Vacuolar protein sorting-associated protein 41 homolog	cytoplasmic vesicle	CC	GO:0031410	https://www.orthodb.org/v10?query=103854at33208
103854at33208	Vacuolar protein sorting-associated protein 41 homolog	intracellular vesicle	CC	GO:0097708	https://www.orthodb.org/v10?query=103854at33208
103854at33208	Vacuolar protein sorting-associated protein 41 homolog	cellular anatomical entity	CC	GO:0110165	https://www.orthodb.org/v10?query=103854at33208
103854at33208	Vacuolar protein sorting-associated protein 41 homolog	cellular_component	CC	GO:0005575	https://www.orthodb.org/v10?query=103854at33208
103854at33208	Vacuolar protein sorting-associated protein 41 homolog	intracellular anatomical structure	CC	GO:0005622	https://www.orthodb.org/v10?query=103854at33208
103854at33208	Vacuolar protein sorting-associated protein 41 homolog	cellular anatomical entity	CC	GO:0110165	https://www.orthodb.org/v10?query=103854at33208
103854at33208	Vacuolar protein sorting-associated protein 41 homolog	cellular_component	CC	GO:0005575	https://www.orthodb.org/v10?query=103854at33208
103854at33208	Vacuolar protein sorting-associated protein 41 homolog	intracellular anatomical structure	CC	GO:0005622	https://www.orthodb.org/v10?query=103854at33208
103854at33208	Vacuolar protein sorting-associated protein 41 homolog	HOPS complex	CC	GO:0030897	https://www.orthodb.org/v10?query=103854at33208
103854at33208	Vacuolar protein sorting-associated protein 41 homolog	late endosome	CC	GO:0005770	https://www.orthodb.org/v10?query=103854at33208
107151at33208	pre-mRNA-processing factor 6	intracellular organelle	CC	GO:0043229	https://www.orthodb.org/v10?query=107151at33208
107151at33208	pre-mRNA-processing factor 6	nucleus	CC	GO:0005634	https://www.orthodb.org/v10?query=107151at33208
107151at33208	pre-mRNA-processing factor 6	intracellular membrane-bounded organelle	CC	GO:0043231	https://www.orthodb.org/v10?query=107151at33208
107151at33208	pre-mRNA-processing factor 6	organelle	CC	GO:0043226	https://www.orthodb.org/v10?query=107151at33208
107151at33208	pre-mRNA-processing factor 6	cellular anatomical entity	CC	GO:0110165	https://www.orthodb.org/v10?query=107151at33208
107151at33208	pre-mRNA-processing factor 6	cellular_component	CC	GO:0005575	https://www.orthodb.org/v10?query=107151at33208
107151at33208	pre-mRNA-processing factor 6	intracellular anatomical structure	CC	GO:0005622	https://www.orthodb.org/v10?query=107151at33208
107151at33208	pre-mRNA-processing factor 6	membrane-bounded organelle	CC	GO:0043227	https://www.orthodb.org/v10?query=107151at33208
107151at33208	pre-mRNA-processing factor 6	catalytic complex	CC	GO:1902494	https://www.orthodb.org/v10?query=107151at33208
107151at33208	pre-mRNA-processing factor 6	intracellular organelle	CC	GO:0043229	https://www.orthodb.org/v10?query=107151at33208
107151at33208	pre-mRNA-processing factor 6	spliceosomal complex	CC	GO:0005681	https://www.orthodb.org/v10?query=107151at33208
107151at33208	pre-mRNA-processing factor 6	organelle	CC	GO:0043226	https://www.orthodb.org/v10?query=107151at33208
107151at33208	pre-mRNA-processing factor 6	cellular anatomical entity	CC	GO:0110165	https://www.orthodb.org/v10?query=107151at33208
107151at33208	pre-mRNA-processing factor 6	cellular_component	CC	GO:0005575	https://www.orthodb.org/v10?query=107151at33208
107151at33208	pre-mRNA-processing factor 6	intracellular anatomical structure	CC	GO:0005622	https://www.orthodb.org/v10?query=107151at33208
107151at33208	pre-mRNA-processing factor 6	membrane-bounded organelle	CC	GO:0043227	https://www.orthodb.org/v10?query=107151at33208
107151at33208	pre-mRNA-processing factor 6	nucleus	CC	GO:0005634	https://www.orthodb.org/v10?query=107151at33208
107151at33208	pre-mRNA-processing factor 6	catalytic step 2 spliceosome	CC	GO:0071013	https://www.orthodb.org/v10?query=107151at33208
107151at33208	pre-mRNA-processing factor 6	nuclear protein-containing complex	CC	GO:0140513	https://www.orthodb.org/v10?query=107151at33208
107151at33208	pre-mRNA-processing factor 6	intracellular membrane-bounded organelle	CC	GO:0043231	https://www.orthodb.org/v10?query=107151at33208
107151at33208	pre-mRNA-processing factor 6	protein-containing complex	CC	GO:0032991	https://www.orthodb.org/v10?query=107151at33208
107151at33208	pre-mRNA-processing factor 6	ribonucleoprotein complex	CC	GO:1990904	https://www.orthodb.org/v10?query=107151at33208
107151at33208	pre-mRNA-processing factor 6	intracellular organelle	CC	GO:0043229	https://www.orthodb.org/v10?query=107151at33208
107151at33208	pre-mRNA-processing factor 6	Sm-like protein family complex	CC	GO:0120114	https://www.orthodb.org/v10?query=107151at33208
107151at33208	pre-mRNA-processing factor 6	cellular anatomical entity	CC	GO:0110165	https://www.orthodb.org/v10?query=107151at33208
107151at33208	pre-mRNA-processing factor 6	organelle	CC	GO:0043226	https://www.orthodb.org/v10?query=107151at33208
107151at33208	pre-mRNA-processing factor 6	cellular_component	CC	GO:0005575	https://www.orthodb.org/v10?query=107151at33208
107151at33208	pre-mRNA-processing factor 6	intracellular anatomical structure	CC	GO:0005622	https://www.orthodb.org/v10?query=107151at33208
107151at33208	pre-mRNA-processing factor 6	membrane-bounded organelle	CC	GO:0043227	https://www.orthodb.org/v10?query=107151at33208
107151at33208	pre-mRNA-processing factor 6	nucleus	CC	GO:0005634	https://www.orthodb.org/v10?query=107151at33208
107151at33208	pre-mRNA-processing factor 6	nuclear protein-containing complex	CC	GO:0140513	https://www.orthodb.org/v10?query=107151at33208
107151at33208	pre-mRNA-processing factor 6	intracellular membrane-bounded organelle	CC	GO:0043231	https://www.orthodb.org/v10?query=107151at33208
107151at33208	pre-mRNA-processing factor 6	U4/U6 x U5 tri-snRNP complex	CC	GO:0046540	https://www.orthodb.org/v10?query=107151at33208
107151at33208	pre-mRNA-processing factor 6	spliceosomal tri-snRNP complex	CC	GO:0097526	https://www.orthodb.org/v10?query=107151at33208
107151at33208	pre-mRNA-processing factor 6	spliceosomal snRNP complex	CC	GO:0097525	https://www.orthodb.org/v10?query=107151at33208
107151at33208	pre-mRNA-processing factor 6	protein-containing complex	CC	GO:0032991	https://www.orthodb.org/v10?query=107151at33208
107151at33208	pre-mRNA-processing factor 6	ribonucleoprotein complex	CC	GO:1990904	https://www.orthodb.org/v10?query=107151at33208
107151at33208	pre-mRNA-processing factor 6	small nuclear ribonucleoprotein complex	CC	GO:0030532	https://www.orthodb.org/v10?query=107151at33208
107151at33208	pre-mRNA-processing factor 6	nucleus	CC	GO:0005634	https://www.orthodb.org/v10?query=107151at33208
107151at33208	pre-mRNA-processing factor 6	catalytic step 2 spliceosome	CC	GO:0071013	https://www.orthodb.org/v10?query=107151at33208
107151at33208	pre-mRNA-processing factor 6	U4/U6 x U5 tri-snRNP complex	CC	GO:0046540	https://www.orthodb.org/v10?query=107151at33208
107574at33208	trafficking protein particle complex subunit 10	cellular anatomical entity	CC	GO:0110165	https://www.orthodb.org/v10?query=107574at33208
107574at33208	trafficking protein particle complex subunit 10	cellular_component	CC	GO:0005575	https://www.orthodb.org/v10?query=107574at33208
107574at33208	trafficking protein particle complex subunit 10	intracellular anatomical structure	CC	GO:0005622	https://www.orthodb.org/v10?query=107574at33208
107574at33208	trafficking protein particle complex subunit 10	cytoplasm	CC	GO:0005737	https://www.orthodb.org/v10?query=107574at33208
107574at33208	trafficking protein particle complex subunit 10	cytosol	CC	GO:0005829	https://www.orthodb.org/v10?query=107574at33208
107574at33208	trafficking protein particle complex subunit 10	intracellular organelle	CC	GO:0043229	https://www.orthodb.org/v10?query=107574at33208
107574at33208	trafficking protein particle complex subunit 10	TRAPPII protein complex	CC	GO:1990071	https://www.orthodb.org/v10?query=107574at33208
107574at33208	trafficking protein particle complex subunit 10	Golgi apparatus	CC	GO:0005794	https://www.orthodb.org/v10?query=107574at33208
107574at33208	trafficking protein particle complex subunit 10	cellular anatomical entity	CC	GO:0110165	https://www.orthodb.org/v10?query=107574at33208
107574at33208	trafficking protein particle complex subunit 10	organelle	CC	GO:0043226	https://www.orthodb.org/v10?query=107574at33208
107574at33208	trafficking protein particle complex subunit 10	cellular_component	CC	GO:0005575	https://www.orthodb.org/v10?query=107574at33208
107574at33208	trafficking protein particle complex subunit 10	vesicle tethering complex	CC	GO:0099023	https://www.orthodb.org/v10?query=107574at33208
107574at33208	trafficking protein particle complex subunit 10	intracellular anatomical structure	CC	GO:0005622	https://www.orthodb.org/v10?query=107574at33208
107574at33208	trafficking protein particle complex subunit 10	membrane-bounded organelle	CC	GO:0043227	https://www.orthodb.org/v10?query=107574at33208
107574at33208	trafficking protein particle complex subunit 10	TRAPP complex	CC	GO:0030008	https://www.orthodb.org/v10?query=107574at33208
107574at33208	trafficking protein particle complex subunit 10	endosome	CC	GO:0005768	https://www.orthodb.org/v10?query=107574at33208
107574at33208	trafficking protein particle complex subunit 10	intracellular protein-containing complex	CC	GO:0140535	https://www.orthodb.org/v10?query=107574at33208
107574at33208	trafficking protein particle complex subunit 10	cytoplasm	CC	GO:0005737	https://www.orthodb.org/v10?query=107574at33208
107574at33208	trafficking protein particle complex subunit 10	intracellular membrane-bounded organelle	CC	GO:0043231	https://www.orthodb.org/v10?query=107574at33208
107574at33208	trafficking protein particle complex subunit 10	endomembrane system	CC	GO:0012505	https://www.orthodb.org/v10?query=107574at33208
107574at33208	trafficking protein particle complex subunit 10	vesicle	CC	GO:0031982	https://www.orthodb.org/v10?query=107574at33208
107574at33208	trafficking protein particle complex subunit 10	cytoplasmic vesicle	CC	GO:0031410	https://www.orthodb.org/v10?query=107574at33208
107574at33208	trafficking protein particle complex subunit 10	protein-containing complex	CC	GO:0032991	https://www.orthodb.org/v10?query=107574at33208
107574at33208	trafficking protein particle complex subunit 10	intracellular vesicle	CC	GO:0097708	https://www.orthodb.org/v10?query=107574at33208
107574at33208	trafficking protein particle complex subunit 10	cytoplasm	CC	GO:0005737	https://www.orthodb.org/v10?query=107574at33208
107574at33208	trafficking protein particle complex subunit 10	cytosol	CC	GO:0005829	https://www.orthodb.org/v10?query=107574at33208
107574at33208	trafficking protein particle complex subunit 10	cellular anatomical entity	CC	GO:0110165	https://www.orthodb.org/v10?query=107574at33208
107574at33208	trafficking protein particle complex subunit 10	cellular_component	CC	GO:0005575	https://www.orthodb.org/v10?query=107574at33208
107574at33208	trafficking protein particle complex subunit 10	intracellular anatomical structure	CC	GO:0005622	https://www.orthodb.org/v10?query=107574at33208
107574at33208	trafficking protein particle complex subunit 10	TRAPPII protein complex	CC	GO:1990071	https://www.orthodb.org/v10?query=107574at33208
107574at33208	trafficking protein particle complex subunit 10	cytosol	CC	GO:0005829	https://www.orthodb.org/v10?query=107574at33208
108764at33208	general transcription factor 3C polypeptide 3	transcription regulator complex	CC	GO:0005667	https://www.orthodb.org/v10?query=108764at33208
108764at33208	general transcription factor 3C polypeptide 3	RNA polymerase III transcription regulator complex	CC	GO:0090576	https://www.orthodb.org/v10?query=108764at33208
108764at33208	general transcription factor 3C polypeptide 3	protein-containing complex	CC	GO:0032991	https://www.orthodb.org/v10?query=108764at33208
108764at33208	general transcription factor 3C polypeptide 3	transcription factor TFIIIC complex	CC	GO:0000127	https://www.orthodb.org/v10?query=108764at33208
108764at33208	general transcription factor 3C polypeptide 3	cellular_component	CC	GO:0005575	https://www.orthodb.org/v10?query=108764at33208
108764at33208	general transcription factor 3C polypeptide 3	transcription factor TFIIIC complex	CC	GO:0000127	https://www.orthodb.org/v10?query=108764at33208
109109at33208	TFIIH basal transcription factor complex helicase XPB subunit	catalytic complex	CC	GO:1902494	https://www.orthodb.org/v10?query=109109at33208
109109at33208	TFIIH basal transcription factor complex helicase XPB subunit	intracellular organelle	CC	GO:0043229	https://www.orthodb.org/v10?query=109109at33208
109109at33208	TFIIH basal transcription factor complex helicase XPB subunit	transferase complex, transferring phosphorus-containing groups	CC	GO:0061695	https://www.orthodb.org/v10?query=109109at33208
109109at33208	TFIIH basal transcription factor complex helicase XPB subunit	RNA polymerase II transcription regulator complex	CC	GO:0090575	https://www.orthodb.org/v10?query=109109at33208
109109at33208	TFIIH basal transcription factor complex helicase XPB subunit	serine/threonine protein kinase complex	CC	GO:1902554	https://www.orthodb.org/v10?query=109109at33208
109109at33208	TFIIH basal transcription factor complex helicase XPB subunit	transcription factor TFIIH holo complex	CC	GO:0005675	https://www.orthodb.org/v10?query=109109at33208
109109at33208	TFIIH basal transcription factor complex helicase XPB subunit	organelle	CC	GO:0043226	https://www.orthodb.org/v10?query=109109at33208
109109at33208	TFIIH basal transcription factor complex helicase XPB subunit	cellular_component	CC	GO:0005575	https://www.orthodb.org/v10?query=109109at33208
109109at33208	TFIIH basal transcription factor complex helicase XPB subunit	protein kinase complex	CC	GO:1902911	https://www.orthodb.org/v10?query=109109at33208
109109at33208	TFIIH basal transcription factor complex helicase XPB subunit	nucleoplasm	CC	GO:0005654	https://www.orthodb.org/v10?query=109109at33208
109109at33208	TFIIH basal transcription factor complex helicase XPB subunit	membrane-bounded organelle	CC	GO:0043227	https://www.orthodb.org/v10?query=109109at33208
109109at33208	TFIIH basal transcription factor complex helicase XPB subunit	transcription regulator complex	CC	GO:0005667	https://www.orthodb.org/v10?query=109109at33208
109109at33208	TFIIH basal transcription factor complex helicase XPB subunit	intracellular protein-containing complex	CC	GO:0140535	https://www.orthodb.org/v10?query=109109at33208
109109at33208	TFIIH basal transcription factor complex helicase XPB subunit	nuclear protein-containing complex	CC	GO:0140513	https://www.orthodb.org/v10?query=109109at33208
109109at33208	TFIIH basal transcription factor complex helicase XPB subunit	RNA polymerase II, holoenzyme	CC	GO:0016591	https://www.orthodb.org/v10?query=109109at33208
109109at33208	TFIIH basal transcription factor complex helicase XPB subunit	intracellular membrane-bounded organelle	CC	GO:0043231	https://www.orthodb.org/v10?query=109109at33208
109109at33208	TFIIH basal transcription factor complex helicase XPB subunit	carboxy-terminal domain protein kinase complex	CC	GO:0032806	https://www.orthodb.org/v10?query=109109at33208
109109at33208	TFIIH basal transcription factor complex helicase XPB subunit	RNA polymerase complex	CC	GO:0030880	https://www.orthodb.org/v10?query=109109at33208
109109at33208	TFIIH basal transcription factor complex helicase XPB subunit	membrane-enclosed lumen	CC	GO:0031974	https://www.orthodb.org/v10?query=109109at33208
109109at33208	TFIIH basal transcription factor complex helicase XPB subunit	nuclear DNA-directed RNA polymerase complex	CC	GO:0055029	https://www.orthodb.org/v10?query=109109at33208
109109at33208	TFIIH basal transcription factor complex helicase XPB subunit	DNA-directed RNA polymerase complex	CC	GO:0000428	https://www.orthodb.org/v10?query=109109at33208
109109at33208	TFIIH basal transcription factor complex helicase XPB subunit	organelle lumen	CC	GO:0043233	https://www.orthodb.org/v10?query=109109at33208
109109at33208	TFIIH basal transcription factor complex helicase XPB subunit	cellular anatomical entity	CC	GO:0110165	https://www.orthodb.org/v10?query=109109at33208
109109at33208	TFIIH basal transcription factor complex helicase XPB subunit	intracellular anatomical structure	CC	GO:0005622	https://www.orthodb.org/v10?query=109109at33208
109109at33208	TFIIH basal transcription factor complex helicase XPB subunit	nucleus	CC	GO:0005634	https://www.orthodb.org/v10?query=109109at33208
109109at33208	TFIIH basal transcription factor complex helicase XPB subunit	transferase complex	CC	GO:1990234	https://www.orthodb.org/v10?query=109109at33208
109109at33208	TFIIH basal transcription factor complex helicase XPB subunit	intracellular organelle lumen	CC	GO:0070013	https://www.orthodb.org/v10?query=109109at33208
109109at33208	TFIIH basal transcription factor complex helicase XPB subunit	nuclear lumen	CC	GO:0031981	https://www.orthodb.org/v10?query=109109at33208
109109at33208	TFIIH basal transcription factor complex helicase XPB subunit	protein-containing complex	CC	GO:0032991	https://www.orthodb.org/v10?query=109109at33208
109109at33208	TFIIH basal transcription factor complex helicase XPB subunit	intracellular organelle	CC	GO:0043229	https://www.orthodb.org/v10?query=109109at33208
109109at33208	TFIIH basal transcription factor complex helicase XPB subunit	organelle lumen	CC	GO:0043233	https://www.orthodb.org/v10?query=109109at33208
109109at33208	TFIIH basal transcription factor complex helicase XPB subunit	organelle	CC	GO:0043226	https://www.orthodb.org/v10?query=109109at33208
109109at33208	TFIIH basal transcription factor complex helicase XPB subunit	cellular anatomical entity	CC	GO:0110165	https://www.orthodb.org/v10?query=109109at33208
109109at33208	TFIIH basal transcription factor complex helicase XPB subunit	cellular_component	CC	GO:0005575	https://www.orthodb.org/v10?query=109109at33208
109109at33208	TFIIH basal transcription factor complex helicase XPB subunit	intracellular anatomical structure	CC	GO:0005622	https://www.orthodb.org/v10?query=109109at33208
109109at33208	TFIIH basal transcription factor complex helicase XPB subunit	membrane-bounded organelle	CC	GO:0043227	https://www.orthodb.org/v10?query=109109at33208
109109at33208	TFIIH basal transcription factor complex helicase XPB subunit	nucleoplasm	CC	GO:0005654	https://www.orthodb.org/v10?query=109109at33208
109109at33208	TFIIH basal transcription factor complex helicase XPB subunit	nucleus	CC	GO:0005634	https://www.orthodb.org/v10?query=109109at33208
109109at33208	TFIIH basal transcription factor complex helicase XPB subunit	intracellular organelle lumen	CC	GO:0070013	https://www.orthodb.org/v10?query=109109at33208
109109at33208	TFIIH basal transcription factor complex helicase XPB subunit	intracellular membrane-bounded organelle	CC	GO:0043231	https://www.orthodb.org/v10?query=109109at33208
109109at33208	TFIIH basal transcription factor complex helicase XPB subunit	nuclear lumen	CC	GO:0031981	https://www.orthodb.org/v10?query=109109at33208
109109at33208	TFIIH basal transcription factor complex helicase XPB subunit	membrane-enclosed lumen	CC	GO:0031974	https://www.orthodb.org/v10?query=109109at33208
109109at33208	TFIIH basal transcription factor complex helicase XPB subunit	transferase complex, transferring phosphorus-containing groups	CC	GO:0061695	https://www.orthodb.org/v10?query=109109at33208
109109at33208	TFIIH basal transcription factor complex helicase XPB subunit	intracellular organelle	CC	GO:0043229	https://www.orthodb.org/v10?query=109109at33208
109109at33208	TFIIH basal transcription factor complex helicase XPB subunit	catalytic complex	CC	GO:1902494	https://www.orthodb.org/v10?query=109109at33208
109109at33208	TFIIH basal transcription factor complex helicase XPB subunit	RNA polymerase II transcription regulator complex	CC	GO:0090575	https://www.orthodb.org/v10?query=109109at33208
109109at33208	TFIIH basal transcription factor complex helicase XPB subunit	organelle	CC	GO:0043226	https://www.orthodb.org/v10?query=109109at33208
109109at33208	TFIIH basal transcription factor complex helicase XPB subunit	cellular_component	CC	GO:0005575	https://www.orthodb.org/v10?query=109109at33208
109109at33208	TFIIH basal transcription factor complex helicase XPB subunit	membrane-bounded organelle	CC	GO:0043227	https://www.orthodb.org/v10?query=109109at33208
109109at33208	TFIIH basal transcription factor complex helicase XPB subunit	nucleoplasm	CC	GO:0005654	https://www.orthodb.org/v10?query=109109at33208
109109at33208	TFIIH basal transcription factor complex helicase XPB subunit	transcription regulator complex	CC	GO:0005667	https://www.orthodb.org/v10?query=109109at33208
109109at33208	TFIIH basal transcription factor complex helicase XPB subunit	transcription factor TFIID complex	CC	GO:0005669	https://www.orthodb.org/v10?query=109109at33208
109109at33208	TFIIH basal transcription factor complex helicase XPB subunit	nuclear protein-containing complex	CC	GO:0140513	https://www.orthodb.org/v10?query=109109at33208
109109at33208	TFIIH basal transcription factor complex helicase XPB subunit	intracellular protein-containing complex	CC	GO:0140535	https://www.orthodb.org/v10?query=109109at33208
109109at33208	TFIIH basal transcription factor complex helicase XPB subunit	intracellular membrane-bounded organelle	CC	GO:0043231	https://www.orthodb.org/v10?query=109109at33208
109109at33208	TFIIH basal transcription factor complex helicase XPB subunit	RNA polymerase II, holoenzyme	CC	GO:0016591	https://www.orthodb.org/v10?query=109109at33208
109109at33208	TFIIH basal transcription factor complex helicase XPB subunit	RNA polymerase complex	CC	GO:0030880	https://www.orthodb.org/v10?query=109109at33208
109109at33208	TFIIH basal transcription factor complex helicase XPB subunit	membrane-enclosed lumen	CC	GO:0031974	https://www.orthodb.org/v10?query=109109at33208
109109at33208	TFIIH basal transcription factor complex helicase XPB subunit	nuclear DNA-directed RNA polymerase complex	CC	GO:0055029	https://www.orthodb.org/v10?query=109109at33208
109109at33208	TFIIH basal transcription factor complex helicase XPB subunit	DNA-directed RNA polymerase complex	CC	GO:0000428	https://www.orthodb.org/v10?query=109109at33208
109109at33208	TFIIH basal transcription factor complex helicase XPB subunit	organelle lumen	CC	GO:0043233	https://www.orthodb.org/v10?query=109109at33208
109109at33208	TFIIH basal transcription factor complex helicase XPB subunit	cellular anatomical entity	CC	GO:0110165	https://www.orthodb.org/v10?query=109109at33208
109109at33208	TFIIH basal transcription factor complex helicase XPB subunit	intracellular anatomical structure	CC	GO:0005622	https://www.orthodb.org/v10?query=109109at33208
109109at33208	TFIIH basal transcription factor complex helicase XPB subunit	nucleus	CC	GO:0005634	https://www.orthodb.org/v10?query=109109at33208
109109at33208	TFIIH basal transcription factor complex helicase XPB subunit	transferase complex	CC	GO:1990234	https://www.orthodb.org/v10?query=109109at33208
109109at33208	TFIIH basal transcription factor complex helicase XPB subunit	intracellular organelle lumen	CC	GO:0070013	https://www.orthodb.org/v10?query=109109at33208
109109at33208	TFIIH basal transcription factor complex helicase XPB subunit	nuclear lumen	CC	GO:0031981	https://www.orthodb.org/v10?query=109109at33208
109109at33208	TFIIH basal transcription factor complex helicase XPB subunit	protein-containing complex	CC	GO:0032991	https://www.orthodb.org/v10?query=109109at33208
109109at33208	TFIIH basal transcription factor complex helicase XPB subunit	transcription factor TFIIH holo complex	CC	GO:0005675	https://www.orthodb.org/v10?query=109109at33208
109109at33208	TFIIH basal transcription factor complex helicase XPB subunit	nucleoplasm	CC	GO:0005654	https://www.orthodb.org/v10?query=109109at33208
109109at33208	TFIIH basal transcription factor complex helicase XPB subunit	transcription factor TFIID complex	CC	GO:0005669	https://www.orthodb.org/v10?query=109109at33208
111730at33208	intraflagellar transport protein 80 homolog	intracellular organelle	CC	GO:0043229	https://www.orthodb.org/v10?query=111730at33208
111730at33208	intraflagellar transport protein 80 homolog	microtubule cytoskeleton	CC	GO:0015630	https://www.orthodb.org/v10?query=111730at33208
111730at33208	intraflagellar transport protein 80 homolog	centrosome	CC	GO:0005813	https://www.orthodb.org/v10?query=111730at33208
111730at33208	intraflagellar transport protein 80 homolog	cytoskeleton	CC	GO:0005856	https://www.orthodb.org/v10?query=111730at33208
111730at33208	intraflagellar transport protein 80 homolog	microtubule organizing center	CC	GO:0005815	https://www.orthodb.org/v10?query=111730at33208
111730at33208	intraflagellar transport protein 80 homolog	intracellular non-membrane-bounded organelle	CC	GO:0043232	https://www.orthodb.org/v10?query=111730at33208
111730at33208	intraflagellar transport protein 80 homolog	cellular anatomical entity	CC	GO:0110165	https://www.orthodb.org/v10?query=111730at33208
111730at33208	intraflagellar transport protein 80 homolog	organelle	CC	GO:0043226	https://www.orthodb.org/v10?query=111730at33208
111730at33208	intraflagellar transport protein 80 homolog	cellular_component	CC	GO:0005575	https://www.orthodb.org/v10?query=111730at33208
111730at33208	intraflagellar transport protein 80 homolog	non-membrane-bounded organelle	CC	GO:0043228	https://www.orthodb.org/v10?query=111730at33208
111730at33208	intraflagellar transport protein 80 homolog	intracellular anatomical structure	CC	GO:0005622	https://www.orthodb.org/v10?query=111730at33208
111730at33208	intraflagellar transport protein 80 homolog	intraciliary transport particle	CC	GO:0030990	https://www.orthodb.org/v10?query=111730at33208
111730at33208	intraflagellar transport protein 80 homolog	protein-containing complex	CC	GO:0032991	https://www.orthodb.org/v10?query=111730at33208
111730at33208	intraflagellar transport protein 80 homolog	intraciliary transport particle B	CC	GO:0030992	https://www.orthodb.org/v10?query=111730at33208
111730at33208	intraflagellar transport protein 80 homolog	cellular_component	CC	GO:0005575	https://www.orthodb.org/v10?query=111730at33208
111730at33208	intraflagellar transport protein 80 homolog	plasma membrane bounded cell projection	CC	GO:0120025	https://www.orthodb.org/v10?query=111730at33208
111730at33208	intraflagellar transport protein 80 homolog	cilium	CC	GO:0005929	https://www.orthodb.org/v10?query=111730at33208
111730at33208	intraflagellar transport protein 80 homolog	organelle	CC	GO:0043226	https://www.orthodb.org/v10?query=111730at33208
111730at33208	intraflagellar transport protein 80 homolog	cellular anatomical entity	CC	GO:0110165	https://www.orthodb.org/v10?query=111730at33208
111730at33208	intraflagellar transport protein 80 homolog	cellular_component	CC	GO:0005575	https://www.orthodb.org/v10?query=111730at33208
111730at33208	intraflagellar transport protein 80 homolog	cell projection	CC	GO:0042995	https://www.orthodb.org/v10?query=111730at33208
111730at33208	intraflagellar transport protein 80 homolog	membrane-bounded organelle	CC	GO:0043227	https://www.orthodb.org/v10?query=111730at33208
111730at33208	intraflagellar transport protein 80 homolog	centrosome	CC	GO:0005813	https://www.orthodb.org/v10?query=111730at33208
111730at33208	intraflagellar transport protein 80 homolog	intraciliary transport particle B	CC	GO:0030992	https://www.orthodb.org/v10?query=111730at33208
111730at33208	intraflagellar transport protein 80 homolog	cilium	CC	GO:0005929	https://www.orthodb.org/v10?query=111730at33208
111746at33208	transducin beta-like protein 3	small-subunit processome	CC	GO:0032040	https://www.orthodb.org/v10?query=111746at33208
111746at33208	transducin beta-like protein 3	protein-containing complex	CC	GO:0032991	https://www.orthodb.org/v10?query=111746at33208
111746at33208	transducin beta-like protein 3	preribosome	CC	GO:0030684	https://www.orthodb.org/v10?query=111746at33208
111746at33208	transducin beta-like protein 3	ribonucleoprotein complex	CC	GO:1990904	https://www.orthodb.org/v10?query=111746at33208
111746at33208	transducin beta-like protein 3	cellular_component	CC	GO:0005575	https://www.orthodb.org/v10?query=111746at33208
111746at33208	transducin beta-like protein 3	small-subunit processome	CC	GO:0032040	https://www.orthodb.org/v10?query=111746at33208
114954at33208	phosphorylated CTD-interacting factor 1	intercellular bridge	CC	GO:0045171	https://www.orthodb.org/v10?query=114954at33208
114954at33208	phosphorylated CTD-interacting factor 1	cellular anatomical entity	CC	GO:0110165	https://www.orthodb.org/v10?query=114954at33208
114954at33208	phosphorylated CTD-interacting factor 1	cellular_component	CC	GO:0005575	https://www.orthodb.org/v10?query=114954at33208
114954at33208	phosphorylated CTD-interacting factor 1	intracellular organelle	CC	GO:0043229	https://www.orthodb.org/v10?query=114954at33208
114954at33208	phosphorylated CTD-interacting factor 1	microtubule cytoskeleton	CC	GO:0015630	https://www.orthodb.org/v10?query=114954at33208
114954at33208	phosphorylated CTD-interacting factor 1	cytoskeleton	CC	GO:0005856	https://www.orthodb.org/v10?query=114954at33208
114954at33208	phosphorylated CTD-interacting factor 1	intracellular non-membrane-bounded organelle	CC	GO:0043232	https://www.orthodb.org/v10?query=114954at33208
114954at33208	phosphorylated CTD-interacting factor 1	cellular anatomical entity	CC	GO:0110165	https://www.orthodb.org/v10?query=114954at33208
114954at33208	phosphorylated CTD-interacting factor 1	organelle	CC	GO:0043226	https://www.orthodb.org/v10?query=114954at33208
114954at33208	phosphorylated CTD-interacting factor 1	cellular_component	CC	GO:0005575	https://www.orthodb.org/v10?query=114954at33208
114954at33208	phosphorylated CTD-interacting factor 1	intracellular anatomical structure	CC	GO:0005622	https://www.orthodb.org/v10?query=114954at33208
114954at33208	phosphorylated CTD-interacting factor 1	non-membrane-bounded organelle	CC	GO:0043228	https://www.orthodb.org/v10?query=114954at33208
114954at33208	phosphorylated CTD-interacting factor 1	intracellular organelle	CC	GO:0043229	https://www.orthodb.org/v10?query=114954at33208
114954at33208	phosphorylated CTD-interacting factor 1	organelle lumen	CC	GO:0043233	https://www.orthodb.org/v10?query=114954at33208
114954at33208	phosphorylated CTD-interacting factor 1	organelle	CC	GO:0043226	https://www.orthodb.org/v10?query=114954at33208
114954at33208	phosphorylated CTD-interacting factor 1	cellular anatomical entity	CC	GO:0110165	https://www.orthodb.org/v10?query=114954at33208
114954at33208	phosphorylated CTD-interacting factor 1	cellular_component	CC	GO:0005575	https://www.orthodb.org/v10?query=114954at33208
114954at33208	phosphorylated CTD-interacting factor 1	intracellular anatomical structure	CC	GO:0005622	https://www.orthodb.org/v10?query=114954at33208
114954at33208	phosphorylated CTD-interacting factor 1	membrane-bounded organelle	CC	GO:0043227	https://www.orthodb.org/v10?query=114954at33208
114954at33208	phosphorylated CTD-interacting factor 1	nucleoplasm	CC	GO:0005654	https://www.orthodb.org/v10?query=114954at33208
114954at33208	phosphorylated CTD-interacting factor 1	nucleus	CC	GO:0005634	https://www.orthodb.org/v10?query=114954at33208
114954at33208	phosphorylated CTD-interacting factor 1	intracellular organelle lumen	CC	GO:0070013	https://www.orthodb.org/v10?query=114954at33208
114954at33208	phosphorylated CTD-interacting factor 1	intracellular membrane-bounded organelle	CC	GO:0043231	https://www.orthodb.org/v10?query=114954at33208
114954at33208	phosphorylated CTD-interacting factor 1	nuclear lumen	CC	GO:0031981	https://www.orthodb.org/v10?query=114954at33208
114954at33208	phosphorylated CTD-interacting factor 1	membrane-enclosed lumen	CC	GO:0031974	https://www.orthodb.org/v10?query=114954at33208
114954at33208	phosphorylated CTD-interacting factor 1	intercellular bridge	CC	GO:0045171	https://www.orthodb.org/v10?query=114954at33208
114954at33208	phosphorylated CTD-interacting factor 1	microtubule cytoskeleton	CC	GO:0015630	https://www.orthodb.org/v10?query=114954at33208
114954at33208	phosphorylated CTD-interacting factor 1	nucleoplasm	CC	GO:0005654	https://www.orthodb.org/v10?query=114954at33208
115878at33208	Twinkle mtDNA helicase	intracellular organelle	CC	GO:0043229	https://www.orthodb.org/v10?query=115878at33208
115878at33208	Twinkle mtDNA helicase	organelle	CC	GO:0043226	https://www.orthodb.org/v10?query=115878at33208
115878at33208	Twinkle mtDNA helicase	cellular_component	CC	GO:0005575	https://www.orthodb.org/v10?query=115878at33208
115878at33208	Twinkle mtDNA helicase	membrane-bounded organelle	CC	GO:0043227	https://www.orthodb.org/v10?query=115878at33208
115878at33208	Twinkle mtDNA helicase	intracellular membrane-bounded organelle	CC	GO:0043231	https://www.orthodb.org/v10?query=115878at33208
115878at33208	Twinkle mtDNA helicase	cellular anatomical entity	CC	GO:0110165	https://www.orthodb.org/v10?query=115878at33208
115878at33208	Twinkle mtDNA helicase	intracellular anatomical structure	CC	GO:0005622	https://www.orthodb.org/v10?query=115878at33208
115878at33208	Twinkle mtDNA helicase	cytoplasm	CC	GO:0005737	https://www.orthodb.org/v10?query=115878at33208
115878at33208	Twinkle mtDNA helicase	mitochondrion	CC	GO:0005739	https://www.orthodb.org/v10?query=115878at33208
115878at33208	Twinkle mtDNA helicase	nucleoid	CC	GO:0009295	https://www.orthodb.org/v10?query=115878at33208
115878at33208	Twinkle mtDNA helicase	intracellular organelle	CC	GO:0043229	https://www.orthodb.org/v10?query=115878at33208
115878at33208	Twinkle mtDNA helicase	organelle lumen	CC	GO:0043233	https://www.orthodb.org/v10?query=115878at33208
115878at33208	Twinkle mtDNA helicase	intracellular non-membrane-bounded organelle	CC	GO:0043232	https://www.orthodb.org/v10?query=115878at33208
115878at33208	Twinkle mtDNA helicase	organelle	CC	GO:0043226	https://www.orthodb.org/v10?query=115878at33208
115878at33208	Twinkle mtDNA helicase	cellular anatomical entity	CC	GO:0110165	https://www.orthodb.org/v10?query=115878at33208
115878at33208	Twinkle mtDNA helicase	cellular_component	CC	GO:0005575	https://www.orthodb.org/v10?query=115878at33208
115878at33208	Twinkle mtDNA helicase	non-membrane-bounded organelle	CC	GO:0043228	https://www.orthodb.org/v10?query=115878at33208
115878at33208	Twinkle mtDNA helicase	intracellular anatomical structure	CC	GO:0005622	https://www.orthodb.org/v10?query=115878at33208
115878at33208	Twinkle mtDNA helicase	membrane-bounded organelle	CC	GO:0043227	https://www.orthodb.org/v10?query=115878at33208
115878at33208	Twinkle mtDNA helicase	mitochondrial nucleoid	CC	GO:0042645	https://www.orthodb.org/v10?query=115878at33208
115878at33208	Twinkle mtDNA helicase	intracellular organelle lumen	CC	GO:0070013	https://www.orthodb.org/v10?query=115878at33208
115878at33208	Twinkle mtDNA helicase	cytoplasm	CC	GO:0005737	https://www.orthodb.org/v10?query=115878at33208
115878at33208	Twinkle mtDNA helicase	mitochondrial matrix	CC	GO:0005759	https://www.orthodb.org/v10?query=115878at33208
115878at33208	Twinkle mtDNA helicase	intracellular membrane-bounded organelle	CC	GO:0043231	https://www.orthodb.org/v10?query=115878at33208
115878at33208	Twinkle mtDNA helicase	mitochondrion	CC	GO:0005739	https://www.orthodb.org/v10?query=115878at33208
115878at33208	Twinkle mtDNA helicase	membrane-enclosed lumen	CC	GO:0031974	https://www.orthodb.org/v10?query=115878at33208
115878at33208	Twinkle mtDNA helicase	intracellular organelle	CC	GO:0043229	https://www.orthodb.org/v10?query=115878at33208
115878at33208	Twinkle mtDNA helicase	cytoplasm	CC	GO:0005737	https://www.orthodb.org/v10?query=115878at33208
115878at33208	Twinkle mtDNA helicase	intracellular membrane-bounded organelle	CC	GO:0043231	https://www.orthodb.org/v10?query=115878at33208
115878at33208	Twinkle mtDNA helicase	mitochondrion	CC	GO:0005739	https://www.orthodb.org/v10?query=115878at33208
115878at33208	Twinkle mtDNA helicase	cellular anatomical entity	CC	GO:0110165	https://www.orthodb.org/v10?query=115878at33208
115878at33208	Twinkle mtDNA helicase	organelle	CC	GO:0043226	https://www.orthodb.org/v10?query=115878at33208
115878at33208	Twinkle mtDNA helicase	cellular_component	CC	GO:0005575	https://www.orthodb.org/v10?query=115878at33208
115878at33208	Twinkle mtDNA helicase	intracellular anatomical structure	CC	GO:0005622	https://www.orthodb.org/v10?query=115878at33208
115878at33208	Twinkle mtDNA helicase	membrane-bounded organelle	CC	GO:0043227	https://www.orthodb.org/v10?query=115878at33208
115878at33208	Twinkle mtDNA helicase	mitochondrial nucleoid	CC	GO:0042645	https://www.orthodb.org/v10?query=115878at33208
115878at33208	Twinkle mtDNA helicase	mitochondrion	CC	GO:0005739	https://www.orthodb.org/v10?query=115878at33208
119252at33208	glycine--tRNA ligase	cytoplasm	CC	GO:0005737	https://www.orthodb.org/v10?query=119252at33208
119252at33208	glycine--tRNA ligase	cellular anatomical entity	CC	GO:0110165	https://www.orthodb.org/v10?query=119252at33208
119252at33208	glycine--tRNA ligase	cellular_component	CC	GO:0005575	https://www.orthodb.org/v10?query=119252at33208
119252at33208	glycine--tRNA ligase	intracellular anatomical structure	CC	GO:0005622	https://www.orthodb.org/v10?query=119252at33208
119252at33208	glycine--tRNA ligase	intracellular organelle	CC	GO:0043229	https://www.orthodb.org/v10?query=119252at33208
119252at33208	glycine--tRNA ligase	cytoplasm	CC	GO:0005737	https://www.orthodb.org/v10?query=119252at33208
119252at33208	glycine--tRNA ligase	intracellular membrane-bounded organelle	CC	GO:0043231	https://www.orthodb.org/v10?query=119252at33208
119252at33208	glycine--tRNA ligase	mitochondrion	CC	GO:0005739	https://www.orthodb.org/v10?query=119252at33208
119252at33208	glycine--tRNA ligase	cellular anatomical entity	CC	GO:0110165	https://www.orthodb.org/v10?query=119252at33208
119252at33208	glycine--tRNA ligase	organelle	CC	GO:0043226	https://www.orthodb.org/v10?query=119252at33208
119252at33208	glycine--tRNA ligase	cellular_component	CC	GO:0005575	https://www.orthodb.org/v10?query=119252at33208
119252at33208	glycine--tRNA ligase	intracellular anatomical structure	CC	GO:0005622	https://www.orthodb.org/v10?query=119252at33208
119252at33208	glycine--tRNA ligase	membrane-bounded organelle	CC	GO:0043227	https://www.orthodb.org/v10?query=119252at33208
119252at33208	glycine--tRNA ligase	cytoplasm	CC	GO:0005737	https://www.orthodb.org/v10?query=119252at33208
119252at33208	glycine--tRNA ligase	mitochondrion	CC	GO:0005739	https://www.orthodb.org/v10?query=119252at33208
119591at33208	intraflagellar transport 122	organelle	CC	GO:0043226	https://www.orthodb.org/v10?query=119591at33208
119591at33208	intraflagellar transport 122	cell projection	CC	GO:0042995	https://www.orthodb.org/v10?query=119591at33208
119591at33208	intraflagellar transport 122	cellular_component	CC	GO:0005575	https://www.orthodb.org/v10?query=119591at33208
119591at33208	intraflagellar transport 122	membrane-bounded organelle	CC	GO:0043227	https://www.orthodb.org/v10?query=119591at33208
119591at33208	intraflagellar transport 122	cilium	CC	GO:0005929	https://www.orthodb.org/v10?query=119591at33208
119591at33208	intraflagellar transport 122	plasma membrane bounded cell projection	CC	GO:0120025	https://www.orthodb.org/v10?query=119591at33208
119591at33208	intraflagellar transport 122	cellular anatomical entity	CC	GO:0110165	https://www.orthodb.org/v10?query=119591at33208
119591at33208	intraflagellar transport 122	intracellular anatomical structure	CC	GO:0005622	https://www.orthodb.org/v10?query=119591at33208
119591at33208	intraflagellar transport 122	intraciliary transport particle	CC	GO:0030990	https://www.orthodb.org/v10?query=119591at33208
119591at33208	intraflagellar transport 122	protein-containing complex	CC	GO:0032991	https://www.orthodb.org/v10?query=119591at33208
119591at33208	intraflagellar transport 122	intraciliary transport particle A	CC	GO:0030991	https://www.orthodb.org/v10?query=119591at33208
119591at33208	intraflagellar transport 122	cellular_component	CC	GO:0005575	https://www.orthodb.org/v10?query=119591at33208
119591at33208	intraflagellar transport 122	intracellular organelle	CC	GO:0043229	https://www.orthodb.org/v10?query=119591at33208
119591at33208	intraflagellar transport 122	organelle lumen	CC	GO:0043233	https://www.orthodb.org/v10?query=119591at33208
119591at33208	intraflagellar transport 122	organelle	CC	GO:0043226	https://www.orthodb.org/v10?query=119591at33208
119591at33208	intraflagellar transport 122	cellular anatomical entity	CC	GO:0110165	https://www.orthodb.org/v10?query=119591at33208
119591at33208	intraflagellar transport 122	cellular_component	CC	GO:0005575	https://www.orthodb.org/v10?query=119591at33208
119591at33208	intraflagellar transport 122	intracellular anatomical structure	CC	GO:0005622	https://www.orthodb.org/v10?query=119591at33208
119591at33208	intraflagellar transport 122	membrane-bounded organelle	CC	GO:0043227	https://www.orthodb.org/v10?query=119591at33208
119591at33208	intraflagellar transport 122	nucleoplasm	CC	GO:0005654	https://www.orthodb.org/v10?query=119591at33208
119591at33208	intraflagellar transport 122	nucleus	CC	GO:0005634	https://www.orthodb.org/v10?query=119591at33208
119591at33208	intraflagellar transport 122	intracellular organelle lumen	CC	GO:0070013	https://www.orthodb.org/v10?query=119591at33208
119591at33208	intraflagellar transport 122	intracellular membrane-bounded organelle	CC	GO:0043231	https://www.orthodb.org/v10?query=119591at33208
119591at33208	intraflagellar transport 122	nuclear lumen	CC	GO:0031981	https://www.orthodb.org/v10?query=119591at33208
119591at33208	intraflagellar transport 122	membrane-enclosed lumen	CC	GO:0031974	https://www.orthodb.org/v10?query=119591at33208
119591at33208	intraflagellar transport 122	cytoplasm	CC	GO:0005737	https://www.orthodb.org/v10?query=119591at33208
119591at33208	intraflagellar transport 122	cytosol	CC	GO:0005829	https://www.orthodb.org/v10?query=119591at33208
119591at33208	intraflagellar transport 122	cellular anatomical entity	CC	GO:0110165	https://www.orthodb.org/v10?query=119591at33208
119591at33208	intraflagellar transport 122	cellular_component	CC	GO:0005575	https://www.orthodb.org/v10?query=119591at33208
119591at33208	intraflagellar transport 122	intracellular anatomical structure	CC	GO:0005622	https://www.orthodb.org/v10?query=119591at33208
119591at33208	intraflagellar transport 122	cytoplasm	CC	GO:0005737	https://www.orthodb.org/v10?query=119591at33208
119591at33208	intraflagellar transport 122	cellular anatomical entity	CC	GO:0110165	https://www.orthodb.org/v10?query=119591at33208
119591at33208	intraflagellar transport 122	cellular_component	CC	GO:0005575	https://www.orthodb.org/v10?query=119591at33208
119591at33208	intraflagellar transport 122	intracellular anatomical structure	CC	GO:0005622	https://www.orthodb.org/v10?query=119591at33208
119591at33208	intraflagellar transport 122	plasma membrane bounded cell projection	CC	GO:0120025	https://www.orthodb.org/v10?query=119591at33208
119591at33208	intraflagellar transport 122	cilium	CC	GO:0005929	https://www.orthodb.org/v10?query=119591at33208
119591at33208	intraflagellar transport 122	organelle	CC	GO:0043226	https://www.orthodb.org/v10?query=119591at33208
119591at33208	intraflagellar transport 122	cellular anatomical entity	CC	GO:0110165	https://www.orthodb.org/v10?query=119591at33208
119591at33208	intraflagellar transport 122	cellular_component	CC	GO:0005575	https://www.orthodb.org/v10?query=119591at33208
119591at33208	intraflagellar transport 122	cell projection	CC	GO:0042995	https://www.orthodb.org/v10?query=119591at33208
119591at33208	intraflagellar transport 122	membrane-bounded organelle	CC	GO:0043227	https://www.orthodb.org/v10?query=119591at33208
119591at33208	intraflagellar transport 122	intracellular organelle	CC	GO:0043229	https://www.orthodb.org/v10?query=119591at33208
119591at33208	intraflagellar transport 122	plasma membrane bounded cell projection	CC	GO:0120025	https://www.orthodb.org/v10?query=119591at33208
119591at33208	intraflagellar transport 122	microtubule cytoskeleton	CC	GO:0015630	https://www.orthodb.org/v10?query=119591at33208
119591at33208	intraflagellar transport 122	ciliary basal body	CC	GO:0036064	https://www.orthodb.org/v10?query=119591at33208
119591at33208	intraflagellar transport 122	intracellular non-membrane-bounded organelle	CC	GO:0043232	https://www.orthodb.org/v10?query=119591at33208
119591at33208	intraflagellar transport 122	cellular anatomical entity	CC	GO:0110165	https://www.orthodb.org/v10?query=119591at33208
119591at33208	intraflagellar transport 122	organelle	CC	GO:0043226	https://www.orthodb.org/v10?query=119591at33208
119591at33208	intraflagellar transport 122	cell projection	CC	GO:0042995	https://www.orthodb.org/v10?query=119591at33208
119591at33208	intraflagellar transport 122	cellular_component	CC	GO:0005575	https://www.orthodb.org/v10?query=119591at33208
119591at33208	intraflagellar transport 122	intracellular anatomical structure	CC	GO:0005622	https://www.orthodb.org/v10?query=119591at33208
119591at33208	intraflagellar transport 122	non-membrane-bounded organelle	CC	GO:0043228	https://www.orthodb.org/v10?query=119591at33208
119591at33208	intraflagellar transport 122	membrane-bounded organelle	CC	GO:0043227	https://www.orthodb.org/v10?query=119591at33208
119591at33208	intraflagellar transport 122	cytoskeleton	CC	GO:0005856	https://www.orthodb.org/v10?query=119591at33208
119591at33208	intraflagellar transport 122	microtubule organizing center	CC	GO:0005815	https://www.orthodb.org/v10?query=119591at33208
119591at33208	intraflagellar transport 122	cilium	CC	GO:0005929	https://www.orthodb.org/v10?query=119591at33208
119591at33208	intraflagellar transport 122	intraciliary transport particle A	CC	GO:0030991	https://www.orthodb.org/v10?query=119591at33208
119591at33208	intraflagellar transport 122	nucleoplasm	CC	GO:0005654	https://www.orthodb.org/v10?query=119591at33208
119591at33208	intraflagellar transport 122	cytosol	CC	GO:0005829	https://www.orthodb.org/v10?query=119591at33208
119591at33208	intraflagellar transport 122	cytoplasm	CC	GO:0005737	https://www.orthodb.org/v10?query=119591at33208
119591at33208	intraflagellar transport 122	cilium	CC	GO:0005929	https://www.orthodb.org/v10?query=119591at33208
119591at33208	intraflagellar transport 122	ciliary basal body	CC	GO:0036064	https://www.orthodb.org/v10?query=119591at33208
121127at33208	N(alpha)-acetyltransferase 25, NatB auxiliary subunit	cytoplasm	CC	GO:0005737	https://www.orthodb.org/v10?query=121127at33208
121127at33208	N(alpha)-acetyltransferase 25, NatB auxiliary subunit	cytosol	CC	GO:0005829	https://www.orthodb.org/v10?query=121127at33208
121127at33208	N(alpha)-acetyltransferase 25, NatB auxiliary subunit	cellular anatomical entity	CC	GO:0110165	https://www.orthodb.org/v10?query=121127at33208
121127at33208	N(alpha)-acetyltransferase 25, NatB auxiliary subunit	cellular_component	CC	GO:0005575	https://www.orthodb.org/v10?query=121127at33208
121127at33208	N(alpha)-acetyltransferase 25, NatB auxiliary subunit	intracellular anatomical structure	CC	GO:0005622	https://www.orthodb.org/v10?query=121127at33208
121127at33208	N(alpha)-acetyltransferase 25, NatB auxiliary subunit	intracellular organelle	CC	GO:0043229	https://www.orthodb.org/v10?query=121127at33208
121127at33208	N(alpha)-acetyltransferase 25, NatB auxiliary subunit	cytoplasm	CC	GO:0005737	https://www.orthodb.org/v10?query=121127at33208
121127at33208	N(alpha)-acetyltransferase 25, NatB auxiliary subunit	intracellular membrane-bounded organelle	CC	GO:0043231	https://www.orthodb.org/v10?query=121127at33208
121127at33208	N(alpha)-acetyltransferase 25, NatB auxiliary subunit	endomembrane system	CC	GO:0012505	https://www.orthodb.org/v10?query=121127at33208
121127at33208	N(alpha)-acetyltransferase 25, NatB auxiliary subunit	Golgi apparatus	CC	GO:0005794	https://www.orthodb.org/v10?query=121127at33208
121127at33208	N(alpha)-acetyltransferase 25, NatB auxiliary subunit	cellular anatomical entity	CC	GO:0110165	https://www.orthodb.org/v10?query=121127at33208
121127at33208	N(alpha)-acetyltransferase 25, NatB auxiliary subunit	organelle	CC	GO:0043226	https://www.orthodb.org/v10?query=121127at33208
121127at33208	N(alpha)-acetyltransferase 25, NatB auxiliary subunit	cellular_component	CC	GO:0005575	https://www.orthodb.org/v10?query=121127at33208
121127at33208	N(alpha)-acetyltransferase 25, NatB auxiliary subunit	intracellular anatomical structure	CC	GO:0005622	https://www.orthodb.org/v10?query=121127at33208
121127at33208	N(alpha)-acetyltransferase 25, NatB auxiliary subunit	membrane-bounded organelle	CC	GO:0043227	https://www.orthodb.org/v10?query=121127at33208
121127at33208	N(alpha)-acetyltransferase 25, NatB auxiliary subunit	cytosol	CC	GO:0005829	https://www.orthodb.org/v10?query=121127at33208
121127at33208	N(alpha)-acetyltransferase 25, NatB auxiliary subunit	Golgi apparatus	CC	GO:0005794	https://www.orthodb.org/v10?query=121127at33208
123923at33208	RAD50 interactor 1	intracellular organelle	CC	GO:0043229	https://www.orthodb.org/v10?query=123923at33208
123923at33208	RAD50 interactor 1	cytoplasm	CC	GO:0005737	https://www.orthodb.org/v10?query=123923at33208
123923at33208	RAD50 interactor 1	intracellular membrane-bounded organelle	CC	GO:0043231	https://www.orthodb.org/v10?query=123923at33208
123923at33208	RAD50 interactor 1	endomembrane system	CC	GO:0012505	https://www.orthodb.org/v10?query=123923at33208
123923at33208	RAD50 interactor 1	endoplasmic reticulum	CC	GO:0005783	https://www.orthodb.org/v10?query=123923at33208
123923at33208	RAD50 interactor 1	cellular anatomical entity	CC	GO:0110165	https://www.orthodb.org/v10?query=123923at33208
123923at33208	RAD50 interactor 1	organelle	CC	GO:0043226	https://www.orthodb.org/v10?query=123923at33208
123923at33208	RAD50 interactor 1	cellular_component	CC	GO:0005575	https://www.orthodb.org/v10?query=123923at33208
123923at33208	RAD50 interactor 1	intracellular anatomical structure	CC	GO:0005622	https://www.orthodb.org/v10?query=123923at33208
123923at33208	RAD50 interactor 1	membrane-bounded organelle	CC	GO:0043227	https://www.orthodb.org/v10?query=123923at33208
123923at33208	RAD50 interactor 1	intracellular organelle	CC	GO:0043229	https://www.orthodb.org/v10?query=123923at33208
123923at33208	RAD50 interactor 1	Dsl1/NZR complex	CC	GO:0070939	https://www.orthodb.org/v10?query=123923at33208
123923at33208	RAD50 interactor 1	endoplasmic reticulum	CC	GO:0005783	https://www.orthodb.org/v10?query=123923at33208
123923at33208	RAD50 interactor 1	cellular anatomical entity	CC	GO:0110165	https://www.orthodb.org/v10?query=123923at33208
123923at33208	RAD50 interactor 1	organelle	CC	GO:0043226	https://www.orthodb.org/v10?query=123923at33208
123923at33208	RAD50 interactor 1	vesicle tethering complex	CC	GO:0099023	https://www.orthodb.org/v10?query=123923at33208
123923at33208	RAD50 interactor 1	cellular_component	CC	GO:0005575	https://www.orthodb.org/v10?query=123923at33208
123923at33208	RAD50 interactor 1	intracellular anatomical structure	CC	GO:0005622	https://www.orthodb.org/v10?query=123923at33208
123923at33208	RAD50 interactor 1	membrane-bounded organelle	CC	GO:0043227	https://www.orthodb.org/v10?query=123923at33208
123923at33208	RAD50 interactor 1	cytoplasm	CC	GO:0005737	https://www.orthodb.org/v10?query=123923at33208
123923at33208	RAD50 interactor 1	intracellular membrane-bounded organelle	CC	GO:0043231	https://www.orthodb.org/v10?query=123923at33208
123923at33208	RAD50 interactor 1	endomembrane system	CC	GO:0012505	https://www.orthodb.org/v10?query=123923at33208
123923at33208	RAD50 interactor 1	protein-containing complex	CC	GO:0032991	https://www.orthodb.org/v10?query=123923at33208
123923at33208	RAD50 interactor 1	endoplasmic reticulum protein-containing complex	CC	GO:0140534	https://www.orthodb.org/v10?query=123923at33208
123923at33208	RAD50 interactor 1	endoplasmic reticulum	CC	GO:0005783	https://www.orthodb.org/v10?query=123923at33208
123923at33208	RAD50 interactor 1	Dsl1/NZR complex	CC	GO:0070939	https://www.orthodb.org/v10?query=123923at33208
124302at33208	trafficking protein particle complex subunit 11	intracellular organelle	CC	GO:0043229	https://www.orthodb.org/v10?query=124302at33208
124302at33208	trafficking protein particle complex subunit 11	cytoplasm	CC	GO:0005737	https://www.orthodb.org/v10?query=124302at33208
124302at33208	trafficking protein particle complex subunit 11	intracellular membrane-bounded organelle	CC	GO:0043231	https://www.orthodb.org/v10?query=124302at33208
124302at33208	trafficking protein particle complex subunit 11	endomembrane system	CC	GO:0012505	https://www.orthodb.org/v10?query=124302at33208
124302at33208	trafficking protein particle complex subunit 11	Golgi apparatus	CC	GO:0005794	https://www.orthodb.org/v10?query=124302at33208
124302at33208	trafficking protein particle complex subunit 11	cellular anatomical entity	CC	GO:0110165	https://www.orthodb.org/v10?query=124302at33208
124302at33208	trafficking protein particle complex subunit 11	organelle	CC	GO:0043226	https://www.orthodb.org/v10?query=124302at33208
124302at33208	trafficking protein particle complex subunit 11	cellular_component	CC	GO:0005575	https://www.orthodb.org/v10?query=124302at33208
124302at33208	trafficking protein particle complex subunit 11	intracellular anatomical structure	CC	GO:0005622	https://www.orthodb.org/v10?query=124302at33208
124302at33208	trafficking protein particle complex subunit 11	membrane-bounded organelle	CC	GO:0043227	https://www.orthodb.org/v10?query=124302at33208
124302at33208	trafficking protein particle complex subunit 11	TRAPP complex	CC	GO:0030008	https://www.orthodb.org/v10?query=124302at33208
124302at33208	trafficking protein particle complex subunit 11	intracellular protein-containing complex	CC	GO:0140535	https://www.orthodb.org/v10?query=124302at33208
124302at33208	trafficking protein particle complex subunit 11	protein-containing complex	CC	GO:0032991	https://www.orthodb.org/v10?query=124302at33208
124302at33208	trafficking protein particle complex subunit 11	vesicle tethering complex	CC	GO:0099023	https://www.orthodb.org/v10?query=124302at33208
124302at33208	trafficking protein particle complex subunit 11	cellular_component	CC	GO:0005575	https://www.orthodb.org/v10?query=124302at33208
124302at33208	trafficking protein particle complex subunit 11	cellular anatomical entity	CC	GO:0110165	https://www.orthodb.org/v10?query=124302at33208
124302at33208	trafficking protein particle complex subunit 11	cellular_component	CC	GO:0005575	https://www.orthodb.org/v10?query=124302at33208
124302at33208	trafficking protein particle complex subunit 11	intracellular anatomical structure	CC	GO:0005622	https://www.orthodb.org/v10?query=124302at33208
124302at33208	trafficking protein particle complex subunit 11	cytoplasm	CC	GO:0005737	https://www.orthodb.org/v10?query=124302at33208
124302at33208	trafficking protein particle complex subunit 11	Golgi apparatus	CC	GO:0005794	https://www.orthodb.org/v10?query=124302at33208
124302at33208	trafficking protein particle complex subunit 11	TRAPP complex	CC	GO:0030008	https://www.orthodb.org/v10?query=124302at33208
127766at33208	general vesicular transport factor p115 isoform X1	cytoplasm	CC	GO:0005737	https://www.orthodb.org/v10?query=127766at33208
127766at33208	general vesicular transport factor p115 isoform X1	cellular anatomical entity	CC	GO:0110165	https://www.orthodb.org/v10?query=127766at33208
127766at33208	general vesicular transport factor p115 isoform X1	cellular_component	CC	GO:0005575	https://www.orthodb.org/v10?query=127766at33208
127766at33208	general vesicular transport factor p115 isoform X1	intracellular anatomical structure	CC	GO:0005622	https://www.orthodb.org/v10?query=127766at33208
127766at33208	general vesicular transport factor p115 isoform X1	intracellular organelle	CC	GO:0043229	https://www.orthodb.org/v10?query=127766at33208
127766at33208	general vesicular transport factor p115 isoform X1	Golgi apparatus	CC	GO:0005794	https://www.orthodb.org/v10?query=127766at33208
127766at33208	general vesicular transport factor p115 isoform X1	Golgi membrane	CC	GO:0000139	https://www.orthodb.org/v10?query=127766at33208
127766at33208	general vesicular transport factor p115 isoform X1	organelle	CC	GO:0043226	https://www.orthodb.org/v10?query=127766at33208
127766at33208	general vesicular transport factor p115 isoform X1	cellular anatomical entity	CC	GO:0110165	https://www.orthodb.org/v10?query=127766at33208
127766at33208	general vesicular transport factor p115 isoform X1	cellular_component	CC	GO:0005575	https://www.orthodb.org/v10?query=127766at33208
127766at33208	general vesicular transport factor p115 isoform X1	organelle membrane	CC	GO:0031090	https://www.orthodb.org/v10?query=127766at33208
127766at33208	general vesicular transport factor p115 isoform X1	intracellular anatomical structure	CC	GO:0005622	https://www.orthodb.org/v10?query=127766at33208
127766at33208	general vesicular transport factor p115 isoform X1	membrane-bounded organelle	CC	GO:0043227	https://www.orthodb.org/v10?query=127766at33208
127766at33208	general vesicular transport factor p115 isoform X1	cytoplasm	CC	GO:0005737	https://www.orthodb.org/v10?query=127766at33208
127766at33208	general vesicular transport factor p115 isoform X1	intracellular membrane-bounded organelle	CC	GO:0043231	https://www.orthodb.org/v10?query=127766at33208
127766at33208	general vesicular transport factor p115 isoform X1	bounding membrane of organelle	CC	GO:0098588	https://www.orthodb.org/v10?query=127766at33208
127766at33208	general vesicular transport factor p115 isoform X1	membrane	CC	GO:0016020	https://www.orthodb.org/v10?query=127766at33208
127766at33208	general vesicular transport factor p115 isoform X1	endomembrane system	CC	GO:0012505	https://www.orthodb.org/v10?query=127766at33208
127766at33208	general vesicular transport factor p115 isoform X1	membrane	CC	GO:0016020	https://www.orthodb.org/v10?query=127766at33208
127766at33208	general vesicular transport factor p115 isoform X1	cellular anatomical entity	CC	GO:0110165	https://www.orthodb.org/v10?query=127766at33208
127766at33208	general vesicular transport factor p115 isoform X1	cellular_component	CC	GO:0005575	https://www.orthodb.org/v10?query=127766at33208
127766at33208	general vesicular transport factor p115 isoform X1	cellular anatomical entity	CC	GO:0110165	https://www.orthodb.org/v10?query=127766at33208
127766at33208	general vesicular transport factor p115 isoform X1	cellular_component	CC	GO:0005575	https://www.orthodb.org/v10?query=127766at33208
127766at33208	general vesicular transport factor p115 isoform X1	intracellular anatomical structure	CC	GO:0005622	https://www.orthodb.org/v10?query=127766at33208
127766at33208	general vesicular transport factor p115 isoform X1	cytoplasm	CC	GO:0005737	https://www.orthodb.org/v10?query=127766at33208
127766at33208	general vesicular transport factor p115 isoform X1	Golgi membrane	CC	GO:0000139	https://www.orthodb.org/v10?query=127766at33208
127766at33208	general vesicular transport factor p115 isoform X1	membrane	CC	GO:0016020	https://www.orthodb.org/v10?query=127766at33208
129179at33208	cleavage and polyadenylation specificity factor subunit 2	intracellular organelle	CC	GO:0043229	https://www.orthodb.org/v10?query=129179at33208
129179at33208	cleavage and polyadenylation specificity factor subunit 2	nucleus	CC	GO:0005634	https://www.orthodb.org/v10?query=129179at33208
129179at33208	cleavage and polyadenylation specificity factor subunit 2	nuclear protein-containing complex	CC	GO:0140513	https://www.orthodb.org/v10?query=129179at33208
129179at33208	cleavage and polyadenylation specificity factor subunit 2	mRNA cleavage and polyadenylation specificity factor complex	CC	GO:0005847	https://www.orthodb.org/v10?query=129179at33208
129179at33208	cleavage and polyadenylation specificity factor subunit 2	intracellular membrane-bounded organelle	CC	GO:0043231	https://www.orthodb.org/v10?query=129179at33208
129179at33208	cleavage and polyadenylation specificity factor subunit 2	mRNA cleavage factor complex	CC	GO:0005849	https://www.orthodb.org/v10?query=129179at33208
129179at33208	cleavage and polyadenylation specificity factor subunit 2	protein-containing complex	CC	GO:0032991	https://www.orthodb.org/v10?query=129179at33208
129179at33208	cleavage and polyadenylation specificity factor subunit 2	cellular anatomical entity	CC	GO:0110165	https://www.orthodb.org/v10?query=129179at33208
129179at33208	cleavage and polyadenylation specificity factor subunit 2	organelle	CC	GO:0043226	https://www.orthodb.org/v10?query=129179at33208
129179at33208	cleavage and polyadenylation specificity factor subunit 2	cellular_component	CC	GO:0005575	https://www.orthodb.org/v10?query=129179at33208
129179at33208	cleavage and polyadenylation specificity factor subunit 2	intracellular anatomical structure	CC	GO:0005622	https://www.orthodb.org/v10?query=129179at33208
129179at33208	cleavage and polyadenylation specificity factor subunit 2	membrane-bounded organelle	CC	GO:0043227	https://www.orthodb.org/v10?query=129179at33208
129179at33208	cleavage and polyadenylation specificity factor subunit 2	mRNA cleavage and polyadenylation specificity factor complex	CC	GO:0005847	https://www.orthodb.org/v10?query=129179at33208
130245at33208	nuclear cap-binding protein subunit 1	cellular_component	CC	GO:0005575	https://www.orthodb.org/v10?query=130245at33208
130245at33208	nuclear cap-binding protein subunit 1	cellular anatomical entity	CC	GO:0110165	https://www.orthodb.org/v10?query=130245at33208
130245at33208	nuclear cap-binding protein subunit 1	intracellular anatomical structure	CC	GO:0005622	https://www.orthodb.org/v10?query=130245at33208
130245at33208	nuclear cap-binding protein subunit 1	RNA cap binding complex	CC	GO:0034518	https://www.orthodb.org/v10?query=130245at33208
130245at33208	nuclear cap-binding protein subunit 1	nuclear cap binding complex	CC	GO:0005846	https://www.orthodb.org/v10?query=130245at33208
130245at33208	nuclear cap-binding protein subunit 1	intracellular protein-containing complex	CC	GO:0140535	https://www.orthodb.org/v10?query=130245at33208
130245at33208	nuclear cap-binding protein subunit 1	protein-containing complex	CC	GO:0032991	https://www.orthodb.org/v10?query=130245at33208
130245at33208	nuclear cap-binding protein subunit 1	cellular_component	CC	GO:0005575	https://www.orthodb.org/v10?query=130245at33208
130245at33208	nuclear cap-binding protein subunit 1	intracellular organelle	CC	GO:0043229	https://www.orthodb.org/v10?query=130245at33208
130245at33208	nuclear cap-binding protein subunit 1	nucleus	CC	GO:0005634	https://www.orthodb.org/v10?query=130245at33208
130245at33208	nuclear cap-binding protein subunit 1	intracellular membrane-bounded organelle	CC	GO:0043231	https://www.orthodb.org/v10?query=130245at33208
130245at33208	nuclear cap-binding protein subunit 1	organelle	CC	GO:0043226	https://www.orthodb.org/v10?query=130245at33208
130245at33208	nuclear cap-binding protein subunit 1	cellular anatomical entity	CC	GO:0110165	https://www.orthodb.org/v10?query=130245at33208
130245at33208	nuclear cap-binding protein subunit 1	cellular_component	CC	GO:0005575	https://www.orthodb.org/v10?query=130245at33208
130245at33208	nuclear cap-binding protein subunit 1	intracellular anatomical structure	CC	GO:0005622	https://www.orthodb.org/v10?query=130245at33208
130245at33208	nuclear cap-binding protein subunit 1	membrane-bounded organelle	CC	GO:0043227	https://www.orthodb.org/v10?query=130245at33208
130245at33208	nuclear cap-binding protein subunit 1	protein-containing complex	CC	GO:0032991	https://www.orthodb.org/v10?query=130245at33208
130245at33208	nuclear cap-binding protein subunit 1	ribonucleoprotein complex	CC	GO:1990904	https://www.orthodb.org/v10?query=130245at33208
130245at33208	nuclear cap-binding protein subunit 1	cellular_component	CC	GO:0005575	https://www.orthodb.org/v10?query=130245at33208
130245at33208	nuclear cap-binding protein subunit 1	nuclear cap binding complex	CC	GO:0005846	https://www.orthodb.org/v10?query=130245at33208
130245at33208	nuclear cap-binding protein subunit 1	nucleus	CC	GO:0005634	https://www.orthodb.org/v10?query=130245at33208
130256at33208	pre-rRNA-processing protein TSR1 homolog	intracellular organelle	CC	GO:0043229	https://www.orthodb.org/v10?query=130256at33208
130256at33208	pre-rRNA-processing protein TSR1 homolog	nucleus	CC	GO:0005634	https://www.orthodb.org/v10?query=130256at33208
130256at33208	pre-rRNA-processing protein TSR1 homolog	intracellular membrane-bounded organelle	CC	GO:0043231	https://www.orthodb.org/v10?query=130256at33208
130256at33208	pre-rRNA-processing protein TSR1 homolog	organelle	CC	GO:0043226	https://www.orthodb.org/v10?query=130256at33208
130256at33208	pre-rRNA-processing protein TSR1 homolog	cellular anatomical entity	CC	GO:0110165	https://www.orthodb.org/v10?query=130256at33208
130256at33208	pre-rRNA-processing protein TSR1 homolog	cellular_component	CC	GO:0005575	https://www.orthodb.org/v10?query=130256at33208
130256at33208	pre-rRNA-processing protein TSR1 homolog	intracellular anatomical structure	CC	GO:0005622	https://www.orthodb.org/v10?query=130256at33208
130256at33208	pre-rRNA-processing protein TSR1 homolog	membrane-bounded organelle	CC	GO:0043227	https://www.orthodb.org/v10?query=130256at33208
130256at33208	pre-rRNA-processing protein TSR1 homolog	nucleus	CC	GO:0005634	https://www.orthodb.org/v10?query=130256at33208
131349at33208	leucine--tRNA ligase, cytoplasmic	cytoplasm	CC	GO:0005737	https://www.orthodb.org/v10?query=131349at33208
131349at33208	leucine--tRNA ligase, cytoplasmic	cellular anatomical entity	CC	GO:0110165	https://www.orthodb.org/v10?query=131349at33208
131349at33208	leucine--tRNA ligase, cytoplasmic	cellular_component	CC	GO:0005575	https://www.orthodb.org/v10?query=131349at33208
131349at33208	leucine--tRNA ligase, cytoplasmic	intracellular anatomical structure	CC	GO:0005622	https://www.orthodb.org/v10?query=131349at33208
131349at33208	leucine--tRNA ligase, cytoplasmic	catalytic complex	CC	GO:1902494	https://www.orthodb.org/v10?query=131349at33208
131349at33208	leucine--tRNA ligase, cytoplasmic	intracellular protein-containing complex	CC	GO:0140535	https://www.orthodb.org/v10?query=131349at33208
131349at33208	leucine--tRNA ligase, cytoplasmic	aminoacyl-tRNA synthetase multienzyme complex	CC	GO:0017101	https://www.orthodb.org/v10?query=131349at33208
131349at33208	leucine--tRNA ligase, cytoplasmic	protein-containing complex	CC	GO:0032991	https://www.orthodb.org/v10?query=131349at33208
131349at33208	leucine--tRNA ligase, cytoplasmic	cellular_component	CC	GO:0005575	https://www.orthodb.org/v10?query=131349at33208
131349at33208	leucine--tRNA ligase, cytoplasmic	cytoplasm	CC	GO:0005737	https://www.orthodb.org/v10?query=131349at33208
131349at33208	leucine--tRNA ligase, cytoplasmic	aminoacyl-tRNA synthetase multienzyme complex	CC	GO:0017101	https://www.orthodb.org/v10?query=131349at33208
132087at33208	symplekin	cytoplasm	CC	GO:0005737	https://www.orthodb.org/v10?query=132087at33208
132087at33208	symplekin	cytosol	CC	GO:0005829	https://www.orthodb.org/v10?query=132087at33208
132087at33208	symplekin	cellular anatomical entity	CC	GO:0110165	https://www.orthodb.org/v10?query=132087at33208
132087at33208	symplekin	cellular_component	CC	GO:0005575	https://www.orthodb.org/v10?query=132087at33208
132087at33208	symplekin	intracellular anatomical structure	CC	GO:0005622	https://www.orthodb.org/v10?query=132087at33208
132087at33208	symplekin	intracellular organelle	CC	GO:0043229	https://www.orthodb.org/v10?query=132087at33208
132087at33208	symplekin	organelle lumen	CC	GO:0043233	https://www.orthodb.org/v10?query=132087at33208
132087at33208	symplekin	organelle	CC	GO:0043226	https://www.orthodb.org/v10?query=132087at33208
132087at33208	symplekin	cellular anatomical entity	CC	GO:0110165	https://www.orthodb.org/v10?query=132087at33208
132087at33208	symplekin	cellular_component	CC	GO:0005575	https://www.orthodb.org/v10?query=132087at33208
132087at33208	symplekin	intracellular anatomical structure	CC	GO:0005622	https://www.orthodb.org/v10?query=132087at33208
132087at33208	symplekin	membrane-bounded organelle	CC	GO:0043227	https://www.orthodb.org/v10?query=132087at33208
132087at33208	symplekin	nucleoplasm	CC	GO:0005654	https://www.orthodb.org/v10?query=132087at33208
132087at33208	symplekin	nucleus	CC	GO:0005634	https://www.orthodb.org/v10?query=132087at33208
132087at33208	symplekin	intracellular organelle lumen	CC	GO:0070013	https://www.orthodb.org/v10?query=132087at33208
132087at33208	symplekin	intracellular membrane-bounded organelle	CC	GO:0043231	https://www.orthodb.org/v10?query=132087at33208
132087at33208	symplekin	nuclear lumen	CC	GO:0031981	https://www.orthodb.org/v10?query=132087at33208
132087at33208	symplekin	membrane-enclosed lumen	CC	GO:0031974	https://www.orthodb.org/v10?query=132087at33208
132087at33208	symplekin	ribonucleoprotein granule	CC	GO:0035770	https://www.orthodb.org/v10?query=132087at33208
132087at33208	symplekin	intracellular organelle	CC	GO:0043229	https://www.orthodb.org/v10?query=132087at33208
132087at33208	symplekin	supramolecular complex	CC	GO:0099080	https://www.orthodb.org/v10?query=132087at33208
132087at33208	symplekin	intracellular non-membrane-bounded organelle	CC	GO:0043232	https://www.orthodb.org/v10?query=132087at33208
132087at33208	symplekin	cellular anatomical entity	CC	GO:0110165	https://www.orthodb.org/v10?query=132087at33208
132087at33208	symplekin	organelle	CC	GO:0043226	https://www.orthodb.org/v10?query=132087at33208
132087at33208	symplekin	cellular_component	CC	GO:0005575	https://www.orthodb.org/v10?query=132087at33208
132087at33208	symplekin	non-membrane-bounded organelle	CC	GO:0043228	https://www.orthodb.org/v10?query=132087at33208
132087at33208	symplekin	intracellular anatomical structure	CC	GO:0005622	https://www.orthodb.org/v10?query=132087at33208
132087at33208	symplekin	membrane-bounded organelle	CC	GO:0043227	https://www.orthodb.org/v10?query=132087at33208
132087at33208	symplekin	nuclear stress granule	CC	GO:0097165	https://www.orthodb.org/v10?query=132087at33208
132087at33208	symplekin	nucleus	CC	GO:0005634	https://www.orthodb.org/v10?query=132087at33208
132087at33208	symplekin	intracellular membrane-bounded organelle	CC	GO:0043231	https://www.orthodb.org/v10?query=132087at33208
132087at33208	symplekin	cytoplasm	CC	GO:0005737	https://www.orthodb.org/v10?query=132087at33208
132087at33208	symplekin	cellular anatomical entity	CC	GO:0110165	https://www.orthodb.org/v10?query=132087at33208
132087at33208	symplekin	cellular_component	CC	GO:0005575	https://www.orthodb.org/v10?query=132087at33208
132087at33208	symplekin	intracellular anatomical structure	CC	GO:0005622	https://www.orthodb.org/v10?query=132087at33208
132087at33208	symplekin	membrane	CC	GO:0016020	https://www.orthodb.org/v10?query=132087at33208
132087at33208	symplekin	cellular anatomical entity	CC	GO:0110165	https://www.orthodb.org/v10?query=132087at33208
132087at33208	symplekin	cellular_component	CC	GO:0005575	https://www.orthodb.org/v10?query=132087at33208
132087at33208	symplekin	plasma membrane	CC	GO:0005886	https://www.orthodb.org/v10?query=132087at33208
132087at33208	symplekin	cell periphery	CC	GO:0071944	https://www.orthodb.org/v10?query=132087at33208
132087at33208	symplekin	cytosol	CC	GO:0005829	https://www.orthodb.org/v10?query=132087at33208
132087at33208	symplekin	nucleoplasm	CC	GO:0005654	https://www.orthodb.org/v10?query=132087at33208
132087at33208	symplekin	nuclear stress granule	CC	GO:0097165	https://www.orthodb.org/v10?query=132087at33208
132087at33208	symplekin	cytoplasm	CC	GO:0005737	https://www.orthodb.org/v10?query=132087at33208
132087at33208	symplekin	plasma membrane	CC	GO:0005886	https://www.orthodb.org/v10?query=132087at33208
134492at33208	transcription initiation factor TFIID subunit 2	transferase complex, transferring phosphorus-containing groups	CC	GO:0061695	https://www.orthodb.org/v10?query=134492at33208
134492at33208	transcription initiation factor TFIID subunit 2	intracellular organelle	CC	GO:0043229	https://www.orthodb.org/v10?query=134492at33208
134492at33208	transcription initiation factor TFIID subunit 2	catalytic complex	CC	GO:1902494	https://www.orthodb.org/v10?query=134492at33208
134492at33208	transcription initiation factor TFIID subunit 2	RNA polymerase II transcription regulator complex	CC	GO:0090575	https://www.orthodb.org/v10?query=134492at33208
134492at33208	transcription initiation factor TFIID subunit 2	organelle	CC	GO:0043226	https://www.orthodb.org/v10?query=134492at33208
134492at33208	transcription initiation factor TFIID subunit 2	cellular_component	CC	GO:0005575	https://www.orthodb.org/v10?query=134492at33208
134492at33208	transcription initiation factor TFIID subunit 2	membrane-bounded organelle	CC	GO:0043227	https://www.orthodb.org/v10?query=134492at33208
134492at33208	transcription initiation factor TFIID subunit 2	nucleoplasm	CC	GO:0005654	https://www.orthodb.org/v10?query=134492at33208
134492at33208	transcription initiation factor TFIID subunit 2	transcription regulator complex	CC	GO:0005667	https://www.orthodb.org/v10?query=134492at33208
134492at33208	transcription initiation factor TFIID subunit 2	transcription factor TFIID complex	CC	GO:0005669	https://www.orthodb.org/v10?query=134492at33208
134492at33208	transcription initiation factor TFIID subunit 2	nuclear protein-containing complex	CC	GO:0140513	https://www.orthodb.org/v10?query=134492at33208
134492at33208	transcription initiation factor TFIID subunit 2	intracellular protein-containing complex	CC	GO:0140535	https://www.orthodb.org/v10?query=134492at33208
134492at33208	transcription initiation factor TFIID subunit 2	intracellular membrane-bounded organelle	CC	GO:0043231	https://www.orthodb.org/v10?query=134492at33208
134492at33208	transcription initiation factor TFIID subunit 2	RNA polymerase II, holoenzyme	CC	GO:0016591	https://www.orthodb.org/v10?query=134492at33208
134492at33208	transcription initiation factor TFIID subunit 2	RNA polymerase complex	CC	GO:0030880	https://www.orthodb.org/v10?query=134492at33208
134492at33208	transcription initiation factor TFIID subunit 2	membrane-enclosed lumen	CC	GO:0031974	https://www.orthodb.org/v10?query=134492at33208
134492at33208	transcription initiation factor TFIID subunit 2	nuclear DNA-directed RNA polymerase complex	CC	GO:0055029	https://www.orthodb.org/v10?query=134492at33208
134492at33208	transcription initiation factor TFIID subunit 2	DNA-directed RNA polymerase complex	CC	GO:0000428	https://www.orthodb.org/v10?query=134492at33208
134492at33208	transcription initiation factor TFIID subunit 2	organelle lumen	CC	GO:0043233	https://www.orthodb.org/v10?query=134492at33208
134492at33208	transcription initiation factor TFIID subunit 2	cellular anatomical entity	CC	GO:0110165	https://www.orthodb.org/v10?query=134492at33208
134492at33208	transcription initiation factor TFIID subunit 2	intracellular anatomical structure	CC	GO:0005622	https://www.orthodb.org/v10?query=134492at33208
134492at33208	transcription initiation factor TFIID subunit 2	nucleus	CC	GO:0005634	https://www.orthodb.org/v10?query=134492at33208
134492at33208	transcription initiation factor TFIID subunit 2	transferase complex	CC	GO:1990234	https://www.orthodb.org/v10?query=134492at33208
134492at33208	transcription initiation factor TFIID subunit 2	intracellular organelle lumen	CC	GO:0070013	https://www.orthodb.org/v10?query=134492at33208
134492at33208	transcription initiation factor TFIID subunit 2	nuclear lumen	CC	GO:0031981	https://www.orthodb.org/v10?query=134492at33208
134492at33208	transcription initiation factor TFIID subunit 2	protein-containing complex	CC	GO:0032991	https://www.orthodb.org/v10?query=134492at33208
134492at33208	transcription initiation factor TFIID subunit 2	transcription factor TFIID complex	CC	GO:0005669	https://www.orthodb.org/v10?query=134492at33208
137383at33208	Intraflagellar transport 88	intracellular organelle	CC	GO:0043229	https://www.orthodb.org/v10?query=137383at33208
137383at33208	Intraflagellar transport 88	plasma membrane bounded cell projection	CC	GO:0120025	https://www.orthodb.org/v10?query=137383at33208
137383at33208	Intraflagellar transport 88	microtubule cytoskeleton	CC	GO:0015630	https://www.orthodb.org/v10?query=137383at33208
137383at33208	Intraflagellar transport 88	ciliary basal body	CC	GO:0036064	https://www.orthodb.org/v10?query=137383at33208
137383at33208	Intraflagellar transport 88	intracellular non-membrane-bounded organelle	CC	GO:0043232	https://www.orthodb.org/v10?query=137383at33208
137383at33208	Intraflagellar transport 88	cellular anatomical entity	CC	GO:0110165	https://www.orthodb.org/v10?query=137383at33208
137383at33208	Intraflagellar transport 88	organelle	CC	GO:0043226	https://www.orthodb.org/v10?query=137383at33208
137383at33208	Intraflagellar transport 88	cell projection	CC	GO:0042995	https://www.orthodb.org/v10?query=137383at33208
137383at33208	Intraflagellar transport 88	cellular_component	CC	GO:0005575	https://www.orthodb.org/v10?query=137383at33208
137383at33208	Intraflagellar transport 88	intracellular anatomical structure	CC	GO:0005622	https://www.orthodb.org/v10?query=137383at33208
137383at33208	Intraflagellar transport 88	non-membrane-bounded organelle	CC	GO:0043228	https://www.orthodb.org/v10?query=137383at33208
137383at33208	Intraflagellar transport 88	membrane-bounded organelle	CC	GO:0043227	https://www.orthodb.org/v10?query=137383at33208
137383at33208	Intraflagellar transport 88	cytoskeleton	CC	GO:0005856	https://www.orthodb.org/v10?query=137383at33208
137383at33208	Intraflagellar transport 88	microtubule organizing center	CC	GO:0005815	https://www.orthodb.org/v10?query=137383at33208
137383at33208	Intraflagellar transport 88	cilium	CC	GO:0005929	https://www.orthodb.org/v10?query=137383at33208
137383at33208	Intraflagellar transport 88	plasma membrane bounded cell projection	CC	GO:0120025	https://www.orthodb.org/v10?query=137383at33208
137383at33208	Intraflagellar transport 88	cilium	CC	GO:0005929	https://www.orthodb.org/v10?query=137383at33208
137383at33208	Intraflagellar transport 88	organelle	CC	GO:0043226	https://www.orthodb.org/v10?query=137383at33208
137383at33208	Intraflagellar transport 88	cellular anatomical entity	CC	GO:0110165	https://www.orthodb.org/v10?query=137383at33208
137383at33208	Intraflagellar transport 88	cellular_component	CC	GO:0005575	https://www.orthodb.org/v10?query=137383at33208
137383at33208	Intraflagellar transport 88	cell projection	CC	GO:0042995	https://www.orthodb.org/v10?query=137383at33208
137383at33208	Intraflagellar transport 88	membrane-bounded organelle	CC	GO:0043227	https://www.orthodb.org/v10?query=137383at33208
137383at33208	Intraflagellar transport 88	ciliary basal body	CC	GO:0036064	https://www.orthodb.org/v10?query=137383at33208
137383at33208	Intraflagellar transport 88	cilium	CC	GO:0005929	https://www.orthodb.org/v10?query=137383at33208
13816at33208	Ubiquitin protein ligase E3 component n-recognin 5	intracellular organelle	CC	GO:0043229	https://www.orthodb.org/v10?query=13816at33208
13816at33208	Ubiquitin protein ligase E3 component n-recognin 5	nucleus	CC	GO:0005634	https://www.orthodb.org/v10?query=13816at33208
13816at33208	Ubiquitin protein ligase E3 component n-recognin 5	intracellular membrane-bounded organelle	CC	GO:0043231	https://www.orthodb.org/v10?query=13816at33208
13816at33208	Ubiquitin protein ligase E3 component n-recognin 5	organelle	CC	GO:0043226	https://www.orthodb.org/v10?query=13816at33208
13816at33208	Ubiquitin protein ligase E3 component n-recognin 5	cellular anatomical entity	CC	GO:0110165	https://www.orthodb.org/v10?query=13816at33208
13816at33208	Ubiquitin protein ligase E3 component n-recognin 5	cellular_component	CC	GO:0005575	https://www.orthodb.org/v10?query=13816at33208
13816at33208	Ubiquitin protein ligase E3 component n-recognin 5	intracellular anatomical structure	CC	GO:0005622	https://www.orthodb.org/v10?query=13816at33208
13816at33208	Ubiquitin protein ligase E3 component n-recognin 5	membrane-bounded organelle	CC	GO:0043227	https://www.orthodb.org/v10?query=13816at33208
13816at33208	Ubiquitin protein ligase E3 component n-recognin 5	nucleus	CC	GO:0005634	https://www.orthodb.org/v10?query=13816at33208
139188at33208	conserved oligomeric Golgi complex subunit 4	Golgi transport complex	CC	GO:0017119	https://www.orthodb.org/v10?query=139188at33208
139188at33208	conserved oligomeric Golgi complex subunit 4	intracellular organelle	CC	GO:0043229	https://www.orthodb.org/v10?query=139188at33208
139188at33208	conserved oligomeric Golgi complex subunit 4	Golgi apparatus	CC	GO:0005794	https://www.orthodb.org/v10?query=139188at33208
139188at33208	conserved oligomeric Golgi complex subunit 4	organelle	CC	GO:0043226	https://www.orthodb.org/v10?query=139188at33208
139188at33208	conserved oligomeric Golgi complex subunit 4	cellular anatomical entity	CC	GO:0110165	https://www.orthodb.org/v10?query=139188at33208
139188at33208	conserved oligomeric Golgi complex subunit 4	cellular_component	CC	GO:0005575	https://www.orthodb.org/v10?query=139188at33208
139188at33208	conserved oligomeric Golgi complex subunit 4	vesicle tethering complex	CC	GO:0099023	https://www.orthodb.org/v10?query=139188at33208
139188at33208	conserved oligomeric Golgi complex subunit 4	intracellular anatomical structure	CC	GO:0005622	https://www.orthodb.org/v10?query=139188at33208
139188at33208	conserved oligomeric Golgi complex subunit 4	membrane-bounded organelle	CC	GO:0043227	https://www.orthodb.org/v10?query=139188at33208
139188at33208	conserved oligomeric Golgi complex subunit 4	cytoplasm	CC	GO:0005737	https://www.orthodb.org/v10?query=139188at33208
139188at33208	conserved oligomeric Golgi complex subunit 4	intracellular membrane-bounded organelle	CC	GO:0043231	https://www.orthodb.org/v10?query=139188at33208
139188at33208	conserved oligomeric Golgi complex subunit 4	endomembrane system	CC	GO:0012505	https://www.orthodb.org/v10?query=139188at33208
139188at33208	conserved oligomeric Golgi complex subunit 4	protein-containing complex	CC	GO:0032991	https://www.orthodb.org/v10?query=139188at33208
139188at33208	conserved oligomeric Golgi complex subunit 4	Golgi transport complex	CC	GO:0017119	https://www.orthodb.org/v10?query=139188at33208
143619at33208	GPI transamidase component PIG-T	catalytic complex	CC	GO:1902494	https://www.orthodb.org/v10?query=143619at33208
143619at33208	GPI transamidase component PIG-T	intracellular organelle	CC	GO:0043229	https://www.orthodb.org/v10?query=143619at33208
143619at33208	GPI transamidase component PIG-T	endopeptidase complex	CC	GO:1905369	https://www.orthodb.org/v10?query=143619at33208
143619at33208	GPI transamidase component PIG-T	peptidase complex	CC	GO:1905368	https://www.orthodb.org/v10?query=143619at33208
143619at33208	GPI transamidase component PIG-T	endoplasmic reticulum	CC	GO:0005783	https://www.orthodb.org/v10?query=143619at33208
143619at33208	GPI transamidase component PIG-T	cellular anatomical entity	CC	GO:0110165	https://www.orthodb.org/v10?query=143619at33208
143619at33208	GPI transamidase component PIG-T	organelle	CC	GO:0043226	https://www.orthodb.org/v10?query=143619at33208
143619at33208	GPI transamidase component PIG-T	cellular_component	CC	GO:0005575	https://www.orthodb.org/v10?query=143619at33208
143619at33208	GPI transamidase component PIG-T	organelle membrane	CC	GO:0031090	https://www.orthodb.org/v10?query=143619at33208
143619at33208	GPI transamidase component PIG-T	GPI-anchor transamidase complex	CC	GO:0042765	https://www.orthodb.org/v10?query=143619at33208
143619at33208	GPI transamidase component PIG-T	intracellular anatomical structure	CC	GO:0005622	https://www.orthodb.org/v10?query=143619at33208
143619at33208	GPI transamidase component PIG-T	caspase complex	CC	GO:0008303	https://www.orthodb.org/v10?query=143619at33208
143619at33208	GPI transamidase component PIG-T	membrane-bounded organelle	CC	GO:0043227	https://www.orthodb.org/v10?query=143619at33208
143619at33208	GPI transamidase component PIG-T	endoplasmic reticulum membrane	CC	GO:0005789	https://www.orthodb.org/v10?query=143619at33208
143619at33208	GPI transamidase component PIG-T	membrane protein complex	CC	GO:0098796	https://www.orthodb.org/v10?query=143619at33208
143619at33208	GPI transamidase component PIG-T	cytoplasm	CC	GO:0005737	https://www.orthodb.org/v10?query=143619at33208
143619at33208	GPI transamidase component PIG-T	intracellular membrane-bounded organelle	CC	GO:0043231	https://www.orthodb.org/v10?query=143619at33208
143619at33208	GPI transamidase component PIG-T	membrane	CC	GO:0016020	https://www.orthodb.org/v10?query=143619at33208
143619at33208	GPI transamidase component PIG-T	nuclear outer membrane-endoplasmic reticulum membrane network	CC	GO:0042175	https://www.orthodb.org/v10?query=143619at33208
143619at33208	GPI transamidase component PIG-T	endomembrane system	CC	GO:0012505	https://www.orthodb.org/v10?query=143619at33208
143619at33208	GPI transamidase component PIG-T	protein-containing complex	CC	GO:0032991	https://www.orthodb.org/v10?query=143619at33208
143619at33208	GPI transamidase component PIG-T	endoplasmic reticulum protein-containing complex	CC	GO:0140534	https://www.orthodb.org/v10?query=143619at33208
143619at33208	GPI transamidase component PIG-T	endoplasmic reticulum subcompartment	CC	GO:0098827	https://www.orthodb.org/v10?query=143619at33208
143619at33208	GPI transamidase component PIG-T	organelle subcompartment	CC	GO:0031984	https://www.orthodb.org/v10?query=143619at33208
143619at33208	GPI transamidase component PIG-T	GPI-anchor transamidase complex	CC	GO:0042765	https://www.orthodb.org/v10?query=143619at33208
143997at33208	Cell division cycle 23	intracellular organelle	CC	GO:0043229	https://www.orthodb.org/v10?query=143997at33208
143997at33208	Cell division cycle 23	catalytic complex	CC	GO:1902494	https://www.orthodb.org/v10?query=143997at33208
143997at33208	Cell division cycle 23	cullin-RING ubiquitin ligase complex	CC	GO:0031461	https://www.orthodb.org/v10?query=143997at33208
143997at33208	Cell division cycle 23	anaphase-promoting complex	CC	GO:0005680	https://www.orthodb.org/v10?query=143997at33208
143997at33208	Cell division cycle 23	organelle	CC	GO:0043226	https://www.orthodb.org/v10?query=143997at33208
143997at33208	Cell division cycle 23	cellular anatomical entity	CC	GO:0110165	https://www.orthodb.org/v10?query=143997at33208
143997at33208	Cell division cycle 23	cellular_component	CC	GO:0005575	https://www.orthodb.org/v10?query=143997at33208
143997at33208	Cell division cycle 23	intracellular anatomical structure	CC	GO:0005622	https://www.orthodb.org/v10?query=143997at33208
143997at33208	Cell division cycle 23	membrane-bounded organelle	CC	GO:0043227	https://www.orthodb.org/v10?query=143997at33208
143997at33208	Cell division cycle 23	nucleus	CC	GO:0005634	https://www.orthodb.org/v10?query=143997at33208
143997at33208	Cell division cycle 23	transferase complex	CC	GO:1990234	https://www.orthodb.org/v10?query=143997at33208
143997at33208	Cell division cycle 23	nuclear ubiquitin ligase complex	CC	GO:0000152	https://www.orthodb.org/v10?query=143997at33208
143997at33208	Cell division cycle 23	intracellular protein-containing complex	CC	GO:0140535	https://www.orthodb.org/v10?query=143997at33208
143997at33208	Cell division cycle 23	nuclear protein-containing complex	CC	GO:0140513	https://www.orthodb.org/v10?query=143997at33208
143997at33208	Cell division cycle 23	ubiquitin ligase complex	CC	GO:0000151	https://www.orthodb.org/v10?query=143997at33208
143997at33208	Cell division cycle 23	intracellular membrane-bounded organelle	CC	GO:0043231	https://www.orthodb.org/v10?query=143997at33208
143997at33208	Cell division cycle 23	protein-containing complex	CC	GO:0032991	https://www.orthodb.org/v10?query=143997at33208
143997at33208	Cell division cycle 23	cellular anatomical entity	CC	GO:0110165	https://www.orthodb.org/v10?query=143997at33208
143997at33208	Cell division cycle 23	cellular_component	CC	GO:0005575	https://www.orthodb.org/v10?query=143997at33208
143997at33208	Cell division cycle 23	intracellular anatomical structure	CC	GO:0005622	https://www.orthodb.org/v10?query=143997at33208
143997at33208	Cell division cycle 23	anaphase-promoting complex	CC	GO:0005680	https://www.orthodb.org/v10?query=143997at33208
143997at33208	Cell division cycle 23	intracellular anatomical structure	CC	GO:0005622	https://www.orthodb.org/v10?query=143997at33208
146671at33208	nuclear export mediator factor NEMF	cellular anatomical entity	CC	GO:0110165	https://www.orthodb.org/v10?query=146671at33208
146671at33208	nuclear export mediator factor NEMF	cellular_component	CC	GO:0005575	https://www.orthodb.org/v10?query=146671at33208
146671at33208	nuclear export mediator factor NEMF	intracellular anatomical structure	CC	GO:0005622	https://www.orthodb.org/v10?query=146671at33208
146671at33208	nuclear export mediator factor NEMF	cellular anatomical entity	CC	GO:0110165	https://www.orthodb.org/v10?query=146671at33208
146671at33208	nuclear export mediator factor NEMF	cellular_component	CC	GO:0005575	https://www.orthodb.org/v10?query=146671at33208
146671at33208	nuclear export mediator factor NEMF	intracellular anatomical structure	CC	GO:0005622	https://www.orthodb.org/v10?query=146671at33208
146671at33208	nuclear export mediator factor NEMF	intracellular anatomical structure	CC	GO:0005622	https://www.orthodb.org/v10?query=146671at33208
14776at33208	eIF-2-alpha kinase activator GCN1	cytoplasm	CC	GO:0005737	https://www.orthodb.org/v10?query=14776at33208
14776at33208	eIF-2-alpha kinase activator GCN1	cytosol	CC	GO:0005829	https://www.orthodb.org/v10?query=14776at33208
14776at33208	eIF-2-alpha kinase activator GCN1	cellular anatomical entity	CC	GO:0110165	https://www.orthodb.org/v10?query=14776at33208
14776at33208	eIF-2-alpha kinase activator GCN1	cellular_component	CC	GO:0005575	https://www.orthodb.org/v10?query=14776at33208
14776at33208	eIF-2-alpha kinase activator GCN1	intracellular anatomical structure	CC	GO:0005622	https://www.orthodb.org/v10?query=14776at33208
14776at33208	eIF-2-alpha kinase activator GCN1	cytosol	CC	GO:0005829	https://www.orthodb.org/v10?query=14776at33208
147873at33208	Crooked neck pre-mRNA splicing factor 1	catalytic complex	CC	GO:1902494	https://www.orthodb.org/v10?query=147873at33208
147873at33208	Crooked neck pre-mRNA splicing factor 1	intracellular organelle	CC	GO:0043229	https://www.orthodb.org/v10?query=147873at33208
147873at33208	Crooked neck pre-mRNA splicing factor 1	spliceosomal complex	CC	GO:0005681	https://www.orthodb.org/v10?query=147873at33208
147873at33208	Crooked neck pre-mRNA splicing factor 1	organelle	CC	GO:0043226	https://www.orthodb.org/v10?query=147873at33208
147873at33208	Crooked neck pre-mRNA splicing factor 1	cellular anatomical entity	CC	GO:0110165	https://www.orthodb.org/v10?query=147873at33208
147873at33208	Crooked neck pre-mRNA splicing factor 1	cellular_component	CC	GO:0005575	https://www.orthodb.org/v10?query=147873at33208
147873at33208	Crooked neck pre-mRNA splicing factor 1	intracellular anatomical structure	CC	GO:0005622	https://www.orthodb.org/v10?query=147873at33208
147873at33208	Crooked neck pre-mRNA splicing factor 1	membrane-bounded organelle	CC	GO:0043227	https://www.orthodb.org/v10?query=147873at33208
147873at33208	Crooked neck pre-mRNA splicing factor 1	nucleus	CC	GO:0005634	https://www.orthodb.org/v10?query=147873at33208
147873at33208	Crooked neck pre-mRNA splicing factor 1	catalytic step 2 spliceosome	CC	GO:0071013	https://www.orthodb.org/v10?query=147873at33208
147873at33208	Crooked neck pre-mRNA splicing factor 1	nuclear protein-containing complex	CC	GO:0140513	https://www.orthodb.org/v10?query=147873at33208
147873at33208	Crooked neck pre-mRNA splicing factor 1	intracellular membrane-bounded organelle	CC	GO:0043231	https://www.orthodb.org/v10?query=147873at33208
147873at33208	Crooked neck pre-mRNA splicing factor 1	protein-containing complex	CC	GO:0032991	https://www.orthodb.org/v10?query=147873at33208
147873at33208	Crooked neck pre-mRNA splicing factor 1	ribonucleoprotein complex	CC	GO:1990904	https://www.orthodb.org/v10?query=147873at33208
147873at33208	Crooked neck pre-mRNA splicing factor 1	intracellular organelle	CC	GO:0043229	https://www.orthodb.org/v10?query=147873at33208
147873at33208	Crooked neck pre-mRNA splicing factor 1	nucleus	CC	GO:0005634	https://www.orthodb.org/v10?query=147873at33208
147873at33208	Crooked neck pre-mRNA splicing factor 1	intracellular membrane-bounded organelle	CC	GO:0043231	https://www.orthodb.org/v10?query=147873at33208
147873at33208	Crooked neck pre-mRNA splicing factor 1	organelle	CC	GO:0043226	https://www.orthodb.org/v10?query=147873at33208
147873at33208	Crooked neck pre-mRNA splicing factor 1	cellular anatomical entity	CC	GO:0110165	https://www.orthodb.org/v10?query=147873at33208
147873at33208	Crooked neck pre-mRNA splicing factor 1	cellular_component	CC	GO:0005575	https://www.orthodb.org/v10?query=147873at33208
147873at33208	Crooked neck pre-mRNA splicing factor 1	intracellular anatomical structure	CC	GO:0005622	https://www.orthodb.org/v10?query=147873at33208
147873at33208	Crooked neck pre-mRNA splicing factor 1	membrane-bounded organelle	CC	GO:0043227	https://www.orthodb.org/v10?query=147873at33208
147873at33208	Crooked neck pre-mRNA splicing factor 1	catalytic step 2 spliceosome	CC	GO:0071013	https://www.orthodb.org/v10?query=147873at33208
147873at33208	Crooked neck pre-mRNA splicing factor 1	nucleus	CC	GO:0005634	https://www.orthodb.org/v10?query=147873at33208
148067at33208	Nucleolar protein 6	intracellular organelle	CC	GO:0043229	https://www.orthodb.org/v10?query=148067at33208
148067at33208	Nucleolar protein 6	organelle lumen	CC	GO:0043233	https://www.orthodb.org/v10?query=148067at33208
148067at33208	Nucleolar protein 6	intracellular non-membrane-bounded organelle	CC	GO:0043232	https://www.orthodb.org/v10?query=148067at33208
148067at33208	Nucleolar protein 6	organelle	CC	GO:0043226	https://www.orthodb.org/v10?query=148067at33208
148067at33208	Nucleolar protein 6	nucleolus	CC	GO:0005730	https://www.orthodb.org/v10?query=148067at33208
148067at33208	Nucleolar protein 6	cellular anatomical entity	CC	GO:0110165	https://www.orthodb.org/v10?query=148067at33208
148067at33208	Nucleolar protein 6	cellular_component	CC	GO:0005575	https://www.orthodb.org/v10?query=148067at33208
148067at33208	Nucleolar protein 6	intracellular anatomical structure	CC	GO:0005622	https://www.orthodb.org/v10?query=148067at33208
148067at33208	Nucleolar protein 6	non-membrane-bounded organelle	CC	GO:0043228	https://www.orthodb.org/v10?query=148067at33208
148067at33208	Nucleolar protein 6	membrane-bounded organelle	CC	GO:0043227	https://www.orthodb.org/v10?query=148067at33208
148067at33208	Nucleolar protein 6	nucleus	CC	GO:0005634	https://www.orthodb.org/v10?query=148067at33208
148067at33208	Nucleolar protein 6	intracellular organelle lumen	CC	GO:0070013	https://www.orthodb.org/v10?query=148067at33208
148067at33208	Nucleolar protein 6	intracellular membrane-bounded organelle	CC	GO:0043231	https://www.orthodb.org/v10?query=148067at33208
148067at33208	Nucleolar protein 6	nuclear lumen	CC	GO:0031981	https://www.orthodb.org/v10?query=148067at33208
148067at33208	Nucleolar protein 6	membrane-enclosed lumen	CC	GO:0031974	https://www.orthodb.org/v10?query=148067at33208
148067at33208	Nucleolar protein 6	intracellular organelle	CC	GO:0043229	https://www.orthodb.org/v10?query=148067at33208
148067at33208	Nucleolar protein 6	nucleus	CC	GO:0005634	https://www.orthodb.org/v10?query=148067at33208
148067at33208	Nucleolar protein 6	intracellular membrane-bounded organelle	CC	GO:0043231	https://www.orthodb.org/v10?query=148067at33208
148067at33208	Nucleolar protein 6	organelle	CC	GO:0043226	https://www.orthodb.org/v10?query=148067at33208
148067at33208	Nucleolar protein 6	cellular anatomical entity	CC	GO:0110165	https://www.orthodb.org/v10?query=148067at33208
148067at33208	Nucleolar protein 6	cellular_component	CC	GO:0005575	https://www.orthodb.org/v10?query=148067at33208
148067at33208	Nucleolar protein 6	intracellular anatomical structure	CC	GO:0005622	https://www.orthodb.org/v10?query=148067at33208
148067at33208	Nucleolar protein 6	membrane-bounded organelle	CC	GO:0043227	https://www.orthodb.org/v10?query=148067at33208
148067at33208	Nucleolar protein 6	intracellular organelle	CC	GO:0043229	https://www.orthodb.org/v10?query=148067at33208
148067at33208	Nucleolar protein 6	organelle lumen	CC	GO:0043233	https://www.orthodb.org/v10?query=148067at33208
148067at33208	Nucleolar protein 6	intracellular non-membrane-bounded organelle	CC	GO:0043232	https://www.orthodb.org/v10?query=148067at33208
148067at33208	Nucleolar protein 6	nuclear chromosome	CC	GO:0000228	https://www.orthodb.org/v10?query=148067at33208
148067at33208	Nucleolar protein 6	chromosome	CC	GO:0005694	https://www.orthodb.org/v10?query=148067at33208
148067at33208	Nucleolar protein 6	organelle	CC	GO:0043226	https://www.orthodb.org/v10?query=148067at33208
148067at33208	Nucleolar protein 6	cellular anatomical entity	CC	GO:0110165	https://www.orthodb.org/v10?query=148067at33208
148067at33208	Nucleolar protein 6	cellular_component	CC	GO:0005575	https://www.orthodb.org/v10?query=148067at33208
148067at33208	Nucleolar protein 6	intracellular anatomical structure	CC	GO:0005622	https://www.orthodb.org/v10?query=148067at33208
148067at33208	Nucleolar protein 6	non-membrane-bounded organelle	CC	GO:0043228	https://www.orthodb.org/v10?query=148067at33208
148067at33208	Nucleolar protein 6	membrane-bounded organelle	CC	GO:0043227	https://www.orthodb.org/v10?query=148067at33208
148067at33208	Nucleolar protein 6	condensed nuclear chromosome	CC	GO:0000794	https://www.orthodb.org/v10?query=148067at33208
148067at33208	Nucleolar protein 6	condensed chromosome	CC	GO:0000793	https://www.orthodb.org/v10?query=148067at33208
148067at33208	Nucleolar protein 6	nucleus	CC	GO:0005634	https://www.orthodb.org/v10?query=148067at33208
148067at33208	Nucleolar protein 6	intracellular organelle lumen	CC	GO:0070013	https://www.orthodb.org/v10?query=148067at33208
148067at33208	Nucleolar protein 6	intracellular membrane-bounded organelle	CC	GO:0043231	https://www.orthodb.org/v10?query=148067at33208
148067at33208	Nucleolar protein 6	nuclear lumen	CC	GO:0031981	https://www.orthodb.org/v10?query=148067at33208
148067at33208	Nucleolar protein 6	membrane-enclosed lumen	CC	GO:0031974	https://www.orthodb.org/v10?query=148067at33208
148067at33208	Nucleolar protein 6	nucleolus	CC	GO:0005730	https://www.orthodb.org/v10?query=148067at33208
148067at33208	Nucleolar protein 6	nucleus	CC	GO:0005634	https://www.orthodb.org/v10?query=148067at33208
148067at33208	Nucleolar protein 6	condensed nuclear chromosome	CC	GO:0000794	https://www.orthodb.org/v10?query=148067at33208
148325at33208	THO complex subunit 1	intracellular organelle	CC	GO:0043229	https://www.orthodb.org/v10?query=148325at33208
148325at33208	THO complex subunit 1	nucleus	CC	GO:0005634	https://www.orthodb.org/v10?query=148325at33208
148325at33208	THO complex subunit 1	nuclear protein-containing complex	CC	GO:0140513	https://www.orthodb.org/v10?query=148325at33208
148325at33208	THO complex subunit 1	intracellular membrane-bounded organelle	CC	GO:0043231	https://www.orthodb.org/v10?query=148325at33208
148325at33208	THO complex subunit 1	protein-containing complex	CC	GO:0032991	https://www.orthodb.org/v10?query=148325at33208
148325at33208	THO complex subunit 1	THO complex	CC	GO:0000347	https://www.orthodb.org/v10?query=148325at33208
148325at33208	THO complex subunit 1	organelle	CC	GO:0043226	https://www.orthodb.org/v10?query=148325at33208
148325at33208	THO complex subunit 1	cellular anatomical entity	CC	GO:0110165	https://www.orthodb.org/v10?query=148325at33208
148325at33208	THO complex subunit 1	cellular_component	CC	GO:0005575	https://www.orthodb.org/v10?query=148325at33208
148325at33208	THO complex subunit 1	intracellular anatomical structure	CC	GO:0005622	https://www.orthodb.org/v10?query=148325at33208
148325at33208	THO complex subunit 1	membrane-bounded organelle	CC	GO:0043227	https://www.orthodb.org/v10?query=148325at33208
148325at33208	THO complex subunit 1	intracellular organelle	CC	GO:0043229	https://www.orthodb.org/v10?query=148325at33208
148325at33208	THO complex subunit 1	nucleus	CC	GO:0005634	https://www.orthodb.org/v10?query=148325at33208
148325at33208	THO complex subunit 1	intracellular membrane-bounded organelle	CC	GO:0043231	https://www.orthodb.org/v10?query=148325at33208
148325at33208	THO complex subunit 1	organelle	CC	GO:0043226	https://www.orthodb.org/v10?query=148325at33208
148325at33208	THO complex subunit 1	cellular anatomical entity	CC	GO:0110165	https://www.orthodb.org/v10?query=148325at33208
148325at33208	THO complex subunit 1	cellular_component	CC	GO:0005575	https://www.orthodb.org/v10?query=148325at33208
148325at33208	THO complex subunit 1	intracellular anatomical structure	CC	GO:0005622	https://www.orthodb.org/v10?query=148325at33208
148325at33208	THO complex subunit 1	membrane-bounded organelle	CC	GO:0043227	https://www.orthodb.org/v10?query=148325at33208
148325at33208	THO complex subunit 1	nucleus	CC	GO:0005634	https://www.orthodb.org/v10?query=148325at33208
148325at33208	THO complex subunit 1	intracellular organelle	CC	GO:0043229	https://www.orthodb.org/v10?query=148325at33208
148325at33208	THO complex subunit 1	nuclear protein-containing complex	CC	GO:0140513	https://www.orthodb.org/v10?query=148325at33208
148325at33208	THO complex subunit 1	intracellular membrane-bounded organelle	CC	GO:0043231	https://www.orthodb.org/v10?query=148325at33208
148325at33208	THO complex subunit 1	protein-containing complex	CC	GO:0032991	https://www.orthodb.org/v10?query=148325at33208
148325at33208	THO complex subunit 1	organelle	CC	GO:0043226	https://www.orthodb.org/v10?query=148325at33208
148325at33208	THO complex subunit 1	transcription export complex	CC	GO:0000346	https://www.orthodb.org/v10?query=148325at33208
148325at33208	THO complex subunit 1	cellular anatomical entity	CC	GO:0110165	https://www.orthodb.org/v10?query=148325at33208
148325at33208	THO complex subunit 1	cellular_component	CC	GO:0005575	https://www.orthodb.org/v10?query=148325at33208
148325at33208	THO complex subunit 1	intracellular anatomical structure	CC	GO:0005622	https://www.orthodb.org/v10?query=148325at33208
148325at33208	THO complex subunit 1	membrane-bounded organelle	CC	GO:0043227	https://www.orthodb.org/v10?query=148325at33208
148325at33208	THO complex subunit 1	THO complex	CC	GO:0000347	https://www.orthodb.org/v10?query=148325at33208
148325at33208	THO complex subunit 1	nucleus	CC	GO:0005634	https://www.orthodb.org/v10?query=148325at33208
148325at33208	THO complex subunit 1	transcription export complex	CC	GO:0000346	https://www.orthodb.org/v10?query=148325at33208
152977at33208	dymeclin	intracellular organelle	CC	GO:0043229	https://www.orthodb.org/v10?query=152977at33208
152977at33208	dymeclin	cytoplasm	CC	GO:0005737	https://www.orthodb.org/v10?query=152977at33208
152977at33208	dymeclin	intracellular membrane-bounded organelle	CC	GO:0043231	https://www.orthodb.org/v10?query=152977at33208
152977at33208	dymeclin	endomembrane system	CC	GO:0012505	https://www.orthodb.org/v10?query=152977at33208
[truncated: 18,494 more rows]

## Sheet: Molecular Function
Busco_ID	Busco_gene	GO_term	GO_category	GOID	ODB_link
[truncated: 8,791 more rows]
